# Supplementary material for: Tensor GSVD of Patient- and Platform-Matched Tumor and Normal DNA Copy-Number Profiles Uncovers Chromosome Arm-Wide Patterns of Tumor-Exclusive Platform-Consistent Alterations Encoding for Cell Transformation and Predicting Ovarian Cancer Survival
Source: PLoS One. 2015 Apr 15;10(4):e0121396. doi: 10.1371/journal.pone.0121396 (PMC4398562; doi:10.1371/journal.pone.0121396)
Supplement: S1 Dataset — A tab-delimited text format file, readable by both Mathematica and Microsoft Excel, reproducing TCGA annotations of the discovery set of 249 patients. The tumor and normal profiles of the discovery set of patients measured by each of the two DNA microarray platforms, tabulating relative copy-number variation across the 6p+12p, 7p, and Xq tumor and normal probes, are available in tab-delimited text format files at http://www.alterlab.org/OV_prognosis/. (TXT) [file pone.0121396.s003.txt]

TCGA_ID	Days_Death	Days_Followup	tumor_grade	tumor_stage	residual_disease	therapy_outcome	neoplasm_status	Tumor_Stage	Residual_Disease	Therapy_Outcome	Neoplasm_Status	Platinum-Based_Chemotherapy	probelet_6p+12p	Probelet_6p+12p_(Coeff.)	Probelet_6p+12p/Tumor_Stage	Probelet_6p+12p/Residual_Disease	Probelet_6p+12p/Therapy_Outcome	Probelet_6p+12p/Neoplasm_Status	probelet_7p	Probelet_7p_(Coeff.)	Probelet_7p/Tumor_Stage	Probelet_7p/Residual_Disease	Probelet_7p/Therapy_Outcome	Probelet_7p/Neoplasm_Status	probelet_Xq	Probelet_Xq_(Coeff.)	Probelet_Xq/Tumor_Stage	Probelet_Xq/Residual_Disease	Probelet_Xq/Therapy_Outcome	Probelet_Xq/Neoplasm_Status	Three_Probelets_(Comb.)	6p+12p_Segment_1	6p+12p_Segment_2_(TNF/MAPK14/CDKN1A)	6p+12p_Segment_3	6p+12p_Segment_4_(PRIM2)	6p+12p_Segment_5_(RAD51AP1)	6p+12p_Segment_6	6p+12p_Segment_7	6p+12p_Segment_8	6p+12p_Segment_9	6p+12p_Segment_10_(SOX5)	6p+12p_Segment_11_(SOX5)	6p+12p_Segment_12_(KRAS)	6p+12p_Segment_13_(ITPR2)	6p+12p_Segment_14_(ASUN)	6p+12p_Segment_15	6p+12p_Segment_16	6p+12p_Segment_17	6p+12p_Segment_18	7p_Segment_1	7p_Segment_2	7p_Segment_3	7p_Segment_4_(RPA3)	7p_Segment_5	7p_Segment_6	7p_Segment_7	7p_Segment_8	7p_Segment_9	7p_Segment_10	7p_Segment_11	7p_Segment_12	7p_Segment_13	7p_Segment_14	7p_Segment_15_(POLD2)	7p_Segment_16	7p_Segment_17	Xq_Segment_1	Xq_Segment_2	Xq_Segment_3	Xq_Segment_4	Xq_Segment_5	Xq_Segment_6	Xq_Segment_7	Xq_Segment_8	Xq_Segment_9	Xq_Segment_10_(PABPC5)	Xq_Segment_11	Xq_Segment_12	Xq_Segment_13	Xq_Segment_14	Xq_Segment_15	Xq_Segment_16	Xq_Segment_17	Xq_Segment_18	Xq_Segment_19	Xq_Segment_20	Xq_Segment_21	Xq_Segment_22	Xq_Segment_23	Xq_Segment_24	Xq_Segment_25_(BCAP31)	mRNA_(SOX5)	mRNA_(ITPR2)	mRNA_(ASUN)	mRNA_(RPA3)	mRNA_(KRAS)	mRNA_(BCAP31)	mRNA_(CDKN1A)	mRNA_(MAPK14)	mRNA_(POLD2)	mRNA_(RAD51AP1)	mRNA_(TNF)	microRNA_(hsa-miR-877*)	microRNA_(hsa-miR-200c)	microRNA_(hsa-miR-200c*)	microRNA_(hsa-miR-141)	microRNA_(hsa-miR-141*)	microRNA_(hsa-miR-888)	microRNA_(hsa-miR-224)	microRNA_(hsa-miR-452)	Protein_(MAPK14)	Protein_(CDKN1B)
TCGA-04-1517	608	608	G3	IIIC	>20_mm	Complete_Remission	With_Tumor	"III,IV"	Yes	CR	W	Yes	0.067357801	High	"High/III,IV"	High/Yes	High/CR	High/W	-0.027152812	Low	"Low/III,IV"	Low/Yes	Low/CR	Low/W	-0.012412825	Low	"Low/III,IV"	Low/Yes	Low/CR	Low/W	C	Loss	No_CNA	Loss	Loss	Gain	Gain	Gain	Gain	Gain	Gain	Gain	Gain	Gain	Gain	Gain	No_CNA	No_CNA	No_CNA	No_CNA	No_CNA	No_CNA	No_CNA	No_CNA	No_CNA	No_CNA	No_CNA	No_CNA	No_CNA	No_CNA	No_CNA	No_CNA	Gain	No_CNA	No_CNA	No_CNA	Loss	No_CNA	No_CNA	No_CNA	No_CNA	No_CNA	No_CNA	No_CNA	No_CNA	Loss	No_CNA	No_CNA	No_CNA	No_CNA	No_CNA	No_CNA	No_CNA	No_CNA	No_CNA	No_CNA	No_CNA	No_CNA	No_CNA	No_CNA	No_CNA	4.288457908	5.05253306	7.495642557	7.155923009	7.812332349	8.765380601	4.730192833	4.588464858	6.957024703	6.544335886	3.42975394	5.3147861	12.42823878	5.579803212	14.00653469	6.142120142	4.64149447	7.37282962	7.691004116	-1.461423374	0.187833126
TCGA-04-1536	884	884	G3	IV	1-10_mm	Null	With_Tumor	"III,IV"	Yes	Null	W	Yes	0.080932603	High	"High/III,IV"	High/Yes	Null	High/W	0.191789121	High	"High/III,IV"	High/Yes	Null	High/W	0.078187377	High	"High/III,IV"	High/Yes	Null	High/W	B	Loss	No_CNA	Loss	Loss	Gain	Gain	Gain	Gain	Gain	Gain	Gain	Gain	Gain	Gain	No_CNA	Gain	Gain	Gain	Loss	Loss	No_CNA	No_CNA	Loss	Loss	Loss	Loss	Loss	Loss	Loss	No_CNA	No_CNA	Gain	No_CNA	Gain	Gain	Loss	Loss	Loss	No_CNA	No_CNA	No_CNA	No_CNA	No_CNA	No_CNA	Loss	No_CNA	No_CNA	No_CNA	Loss	Loss	Loss	Loss	Loss	Loss	Loss	No_CNA	Gain	No_CNA	Gain	Gain	3.587139991	5.236260375	8.560916912	6.099637071	8.690963589	9.078620087	6.045048881	4.637556421	7.439108639	7.384282598	3.915944553	Null	Null	Null	Null	Null	Null	Null	Null	Null	Null
TCGA-04-1638	1685	1685	G3	IV	No_Macroscopic_Disease	Null	Tumor_Free	"III,IV"	No	Null	WO	Yes	-0.074980685	Low	"Low/III,IV"	Low/No	Null	Low/WO	-0.029893649	Low	"Low/III,IV"	Low/No	Null	Low/WO	-0.005709301	Low	"Low/III,IV"	Low/No	Null	Low/WO	C	No_CNA	No_CNA	No_CNA	No_CNA	Loss	Loss	Loss	Loss	Loss	Loss	Loss	Loss	Loss	Loss	No_CNA	Loss	Loss	Loss	No_CNA	No_CNA	No_CNA	No_CNA	No_CNA	No_CNA	No_CNA	No_CNA	No_CNA	No_CNA	No_CNA	No_CNA	No_CNA	Gain	No_CNA	No_CNA	No_CNA	No_CNA	No_CNA	No_CNA	No_CNA	No_CNA	No_CNA	No_CNA	No_CNA	No_CNA	No_CNA	No_CNA	No_CNA	No_CNA	No_CNA	No_CNA	No_CNA	No_CNA	No_CNA	No_CNA	No_CNA	No_CNA	No_CNA	No_CNA	No_CNA	No_CNA	3.84894485	3.815129174	7.051126776	7.364727135	7.317222551	8.559603717	4.696340607	4.829790178	6.622725262	5.726930014	3.766505757	5.755280828	11.35140359	5.144834152	13.0043431	5.874188071	4.592160127	7.001920602	6.330079636	-0.835906924	-0.676837723
TCGA-04-1644	1487	1487	G3	IIIC	>20_mm	Partial_Remission/Response	With_Tumor	"III,IV"	Yes	No	W	Yes	-0.001512538	Low	"Low/III,IV"	Low/Yes	Low/No	Low/W	-0.010852963	Low	"Low/III,IV"	Low/Yes	Low/No	Low/W	-0.006249561	Low	"Low/III,IV"	Low/Yes	Low/No	Low/W	C	Loss	No_CNA	No_CNA	No_CNA	No_CNA	No_CNA	No_CNA	No_CNA	No_CNA	No_CNA	No_CNA	No_CNA	No_CNA	No_CNA	Loss	No_CNA	No_CNA	No_CNA	No_CNA	No_CNA	No_CNA	No_CNA	No_CNA	No_CNA	No_CNA	No_CNA	No_CNA	No_CNA	No_CNA	No_CNA	No_CNA	Gain	No_CNA	No_CNA	No_CNA	No_CNA	No_CNA	No_CNA	No_CNA	No_CNA	No_CNA	No_CNA	No_CNA	No_CNA	No_CNA	No_CNA	No_CNA	No_CNA	No_CNA	No_CNA	No_CNA	No_CNA	No_CNA	No_CNA	No_CNA	No_CNA	No_CNA	No_CNA	No_CNA	No_CNA	4.621633721	3.472558348	7.015693229	9.882104357	8.605755074	8.730539895	8.472512611	5.706312202	7.426446613	7.477784201	3.334749155	5.869913725	11.84737627	4.934456638	13.73598818	5.049943764	4.64034478	6.227870511	6.538746693	-1.053425777	-0.750656435
TCGA-04-1646	848	848	G3	IIIC	1-10_mm	Null	With_Tumor	"III,IV"	Yes	Null	W	Yes	0.092157969	High	"High/III,IV"	High/Yes	Null	High/W	-0.022898461	Low	"Low/III,IV"	Low/Yes	Null	Low/W	-0.015917323	Low	"Low/III,IV"	Low/Yes	Null	Low/W	C	Gain	No_CNA	Loss	No_CNA	Gain	Gain	Gain	Gain	Gain	Gain	Gain	Gain	Gain	Gain	Gain	Gain	Gain	Gain	No_CNA	No_CNA	No_CNA	No_CNA	No_CNA	No_CNA	No_CNA	No_CNA	No_CNA	No_CNA	No_CNA	No_CNA	No_CNA	Gain	No_CNA	No_CNA	No_CNA	No_CNA	No_CNA	No_CNA	No_CNA	No_CNA	No_CNA	No_CNA	No_CNA	No_CNA	No_CNA	No_CNA	No_CNA	No_CNA	No_CNA	No_CNA	No_CNA	No_CNA	No_CNA	No_CNA	No_CNA	No_CNA	No_CNA	No_CNA	No_CNA	No_CNA	3.533015266	5.413035953	7.558028733	7.828807252	8.640565673	8.917188217	5.442752064	4.514790491	7.134679182	5.447221231	3.365065948	5.332665923	11.98323789	5.535353621	14.04911932	6.113550675	4.586474591	5.859785099	5.129352469	-1.215965746	-0.909090466
TCGA-04-1648	871	871	G2	IIIC	1-10_mm	Null	Null	"III,IV"	Yes	Null	Null	Yes	-0.005791371	Low	"Low/III,IV"	Low/Yes	Null	Null	-0.034809456	Low	"Low/III,IV"	Low/Yes	Null	Null	-0.010636991	Low	"Low/III,IV"	Low/Yes	Null	Null	C	No_CNA	No_CNA	No_CNA	No_CNA	No_CNA	No_CNA	No_CNA	No_CNA	Loss	No_CNA	No_CNA	No_CNA	No_CNA	No_CNA	Gain	No_CNA	No_CNA	No_CNA	No_CNA	No_CNA	No_CNA	No_CNA	No_CNA	No_CNA	No_CNA	No_CNA	No_CNA	No_CNA	No_CNA	No_CNA	No_CNA	Gain	No_CNA	No_CNA	No_CNA	No_CNA	No_CNA	No_CNA	No_CNA	No_CNA	No_CNA	No_CNA	No_CNA	No_CNA	No_CNA	No_CNA	No_CNA	No_CNA	No_CNA	No_CNA	No_CNA	No_CNA	No_CNA	No_CNA	No_CNA	No_CNA	No_CNA	No_CNA	No_CNA	No_CNA	3.722697276	4.919883333	7.809842201	8.060931056	8.98246184	8.565763241	6.127637807	5.011865343	6.832957116	5.29015669	3.474983902	5.349107867	12.45423006	5.132566481	13.93543652	5.354922471	4.556470867	6.475030188	5.856079656	-0.594739481	-1.334150478
TCGA-04-1649	Null	1966	G3	IIIC	1-10_mm	Null	Null	"III,IV"	Yes	Null	Null	Yes	0.03169908	Low	"Low/III,IV"	Low/Yes	Null	Null	-0.04226296	Low	"Low/III,IV"	Low/Yes	Null	Null	-0.007047035	Low	"Low/III,IV"	Low/Yes	Null	Null	C	Loss	No_CNA	Loss	Loss	No_CNA	No_CNA	No_CNA	No_CNA	No_CNA	No_CNA	No_CNA	No_CNA	No_CNA	No_CNA	No_CNA	No_CNA	No_CNA	No_CNA	No_CNA	No_CNA	No_CNA	No_CNA	No_CNA	No_CNA	No_CNA	No_CNA	No_CNA	No_CNA	No_CNA	No_CNA	No_CNA	Gain	No_CNA	No_CNA	No_CNA	Loss	No_CNA	No_CNA	No_CNA	No_CNA	No_CNA	No_CNA	No_CNA	No_CNA	No_CNA	No_CNA	No_CNA	No_CNA	No_CNA	No_CNA	No_CNA	No_CNA	No_CNA	No_CNA	No_CNA	No_CNA	No_CNA	No_CNA	No_CNA	No_CNA	3.902466939	5.00902864	6.354422522	7.212667216	7.802312927	8.737332146	4.514941066	3.969426047	7.831813448	4.365542983	3.234601844	4.859408919	12.4600418	5.151281602	14.27372872	5.311431089	4.561132676	4.540166994	4.792631959	-1.246461329	-0.651631237
TCGA-04-1651	1102	1102	G3	IIIC	1-10_mm	Null	Null	"III,IV"	Yes	Null	Null	Yes	0.049166266	Low	"Low/III,IV"	Low/Yes	Null	Null	0.094303368	High	"High/III,IV"	High/Yes	Null	Null	-0.01068768	Low	"Low/III,IV"	Low/Yes	Null	Null	B	Loss	No_CNA	Loss	Loss	Gain	Gain	Gain	Gain	Gain	No_CNA	Gain	Gain	Gain	Gain	Loss	Gain	Gain	Gain	Loss	Loss	Loss	Loss	Loss	Loss	Loss	Loss	Loss	Loss	Loss	No_CNA	Gain	Gain	No_CNA	No_CNA	No_CNA	No_CNA	No_CNA	No_CNA	No_CNA	No_CNA	No_CNA	No_CNA	No_CNA	No_CNA	No_CNA	No_CNA	No_CNA	No_CNA	No_CNA	No_CNA	No_CNA	No_CNA	No_CNA	No_CNA	No_CNA	No_CNA	No_CNA	No_CNA	No_CNA	No_CNA	3.434292638	5.717813205	7.98434431	6.866355657	9.229022524	9.105208692	5.432520874	4.434721624	7.563852491	6.824558991	3.489565887	5.838876044	12.0451282	5.226354048	13.83513687	5.325958846	4.639297446	8.588573632	6.594437679	-1.491348959	-0.959241996
TCGA-04-1652	969	969	G2	IIIC	Null	Complete_Remission	With_Tumor	"III,IV"	Null	CR	W	Yes	0.067245927	High	"High/III,IV"	Null	High/CR	High/W	0.011908943	High	"High/III,IV"	Null	High/CR	High/W	-0.010202382	Low	"Low/III,IV"	Null	Low/CR	Low/W	C	Loss	No_CNA	No_CNA	Loss	Gain	Gain	No_CNA	No_CNA	Gain	Gain	Gain	Gain	No_CNA	No_CNA	No_CNA	No_CNA	No_CNA	No_CNA	No_CNA	No_CNA	Loss	No_CNA	No_CNA	No_CNA	No_CNA	No_CNA	No_CNA	No_CNA	No_CNA	No_CNA	No_CNA	Gain	No_CNA	Gain	No_CNA	No_CNA	No_CNA	No_CNA	No_CNA	No_CNA	No_CNA	No_CNA	No_CNA	No_CNA	No_CNA	No_CNA	No_CNA	No_CNA	No_CNA	No_CNA	No_CNA	No_CNA	No_CNA	No_CNA	No_CNA	No_CNA	No_CNA	No_CNA	No_CNA	No_CNA	4.946022151	4.445455307	6.312411451	4.600212607	7.406705087	7.984811307	4.968679887	4.248515249	6.094908693	4.501739046	3.749865541	5.393092512	11.73543229	5.1906174	13.77041702	5.983076339	4.697008021	6.823928866	6.197492161	Null	Null
TCGA-04-1654	1451	1451	G2	IIIC	1-10_mm	Null	Null	"III,IV"	Yes	Null	Null	Yes	-0.100601339	Low	"Low/III,IV"	Low/Yes	Null	Null	-0.03238171	Low	"Low/III,IV"	Low/Yes	Null	Null	-0.03593685	Low	"Low/III,IV"	Low/Yes	Null	Null	C	Gain	No_CNA	No_CNA	No_CNA	No_CNA	Loss	Loss	Loss	Loss	Loss	Loss	Loss	No_CNA	No_CNA	Gain	No_CNA	No_CNA	No_CNA	No_CNA	No_CNA	No_CNA	No_CNA	No_CNA	No_CNA	No_CNA	No_CNA	No_CNA	No_CNA	No_CNA	No_CNA	No_CNA	Gain	No_CNA	No_CNA	No_CNA	Loss	Loss	Loss	Loss	Loss	Gain	Gain	Gain	Gain	Gain	Gain	No_CNA	Gain	Gain	Gain	Gain	Gain	No_CNA	Loss	Loss	Loss	Loss	Loss	Loss	Loss	3.303161861	4.237866541	6.723843708	7.173870159	6.862980268	9.313853312	5.810426013	4.491273039	6.134179682	5.476839508	4.426997551	5.616559327	12.02521482	5.328299768	13.79085633	6.056227142	4.638397392	9.903618975	7.643444716	-1.030069914	-0.998505119
TCGA-04-1655	1379	1379	G2	IIIB	No_Macroscopic_Disease	Null	Null	"III,IV"	No	Null	Null	Yes	0.114465419	High	"High/III,IV"	High/No	Null	Null	-0.024395105	Low	"Low/III,IV"	Low/No	Null	Null	-0.015724854	Low	"Low/III,IV"	Low/No	Null	Null	C	No_CNA	No_CNA	No_CNA	No_CNA	Gain	Gain	Gain	Gain	Gain	Gain	Gain	Gain	Gain	Gain	No_CNA	Gain	Gain	Gain	No_CNA	No_CNA	No_CNA	No_CNA	No_CNA	No_CNA	No_CNA	No_CNA	No_CNA	No_CNA	No_CNA	No_CNA	No_CNA	Gain	No_CNA	Gain	No_CNA	No_CNA	No_CNA	No_CNA	No_CNA	No_CNA	No_CNA	No_CNA	No_CNA	No_CNA	No_CNA	No_CNA	No_CNA	No_CNA	No_CNA	No_CNA	No_CNA	No_CNA	No_CNA	No_CNA	No_CNA	No_CNA	No_CNA	No_CNA	No_CNA	No_CNA	3.673407642	4.236312351	7.834992246	7.685775279	8.698350919	8.191559438	5.884509841	4.540640193	7.253253982	6.236581547	2.986841719	5.033397464	11.6555321	5.269291498	13.93953001	6.116776664	4.68299108	7.900335723	6.471752246	Null	Null
TCGA-09-1659	303	303	G3	IIIC	>20_mm	Stable_Disease	With_Tumor	"III,IV"	Yes	No	W	Yes	0.018009033	Low	"Low/III,IV"	Low/Yes	Low/No	Low/W	-0.026852268	Low	"Low/III,IV"	Low/Yes	Low/No	Low/W	0.113189766	High	"High/III,IV"	High/Yes	High/No	High/W	B	Loss	No_CNA	No_CNA	No_CNA	No_CNA	No_CNA	No_CNA	No_CNA	No_CNA	No_CNA	No_CNA	No_CNA	No_CNA	No_CNA	Loss	No_CNA	No_CNA	No_CNA	No_CNA	No_CNA	No_CNA	No_CNA	No_CNA	No_CNA	No_CNA	No_CNA	No_CNA	No_CNA	No_CNA	No_CNA	No_CNA	Gain	No_CNA	No_CNA	No_CNA	Loss	Loss	No_CNA	Loss	Loss	Loss	No_CNA	Loss	Loss	Loss	Loss	Loss	Loss	No_CNA	Loss	No_CNA	Loss	Gain	Gain	Gain	Gain	Gain	Gain	Gain	Gain	3.55433813	4.0829824	7.607093787	7.725369067	8.054893252	9.053426789	4.978381153	4.840023833	6.219054753	6.410817759	3.892341587	6.382240838	11.80904785	5.112377093	13.5764449	5.951408803	4.651718901	7.588370426	5.948296469	Null	Null
TCGA-09-1661	1169	1169	G3	IIIC	1-10_mm	Stable_Disease	With_Tumor	"III,IV"	Yes	No	W	Yes	0.136100805	High	"High/III,IV"	High/Yes	High/No	High/W	-0.020404644	Low	"Low/III,IV"	Low/Yes	Low/No	Low/W	-0.014662914	Low	"Low/III,IV"	Low/Yes	Low/No	Low/W	C	Loss	No_CNA	Loss	Loss	Gain	Gain	Gain	Gain	Gain	Gain	Gain	Gain	Gain	Gain	No_CNA	Gain	Gain	Gain	No_CNA	No_CNA	No_CNA	No_CNA	No_CNA	No_CNA	No_CNA	No_CNA	No_CNA	No_CNA	No_CNA	No_CNA	No_CNA	Gain	No_CNA	Gain	No_CNA	Gain	Gain	Gain	No_CNA	No_CNA	No_CNA	No_CNA	No_CNA	No_CNA	No_CNA	No_CNA	No_CNA	No_CNA	No_CNA	No_CNA	No_CNA	No_CNA	No_CNA	No_CNA	No_CNA	No_CNA	No_CNA	No_CNA	No_CNA	No_CNA	4.813782365	5.060411951	8.023349801	6.527160307	8.505970577	7.62059471	5.078201636	4.627434916	6.512407732	5.688662135	3.354151031	4.716668048	12.54299394	5.143944477	14.1022804	6.102368559	4.611899745	5.702785615	5.598216445	Null	Null
TCGA-09-1662	2717	2717	G3	IV	1-10_mm	Complete_Remission	With_Tumor	"III,IV"	Yes	CR	W	Yes	-0.034374963	Low	"Low/III,IV"	Low/Yes	Low/CR	Low/W	-0.014422224	Low	"Low/III,IV"	Low/Yes	Low/CR	Low/W	-0.008268794	Low	"Low/III,IV"	Low/Yes	Low/CR	Low/W	C	Loss	No_CNA	No_CNA	Loss	No_CNA	No_CNA	No_CNA	Loss	Loss	Loss	Loss	Loss	Loss	Loss	Loss	Loss	Loss	Loss	No_CNA	No_CNA	No_CNA	No_CNA	No_CNA	No_CNA	No_CNA	No_CNA	Loss	Loss	Loss	Loss	No_CNA	Gain	No_CNA	No_CNA	No_CNA	Loss	No_CNA	No_CNA	No_CNA	No_CNA	No_CNA	No_CNA	No_CNA	No_CNA	No_CNA	No_CNA	No_CNA	No_CNA	No_CNA	No_CNA	No_CNA	No_CNA	No_CNA	No_CNA	No_CNA	No_CNA	No_CNA	No_CNA	No_CNA	No_CNA	3.430839304	3.97543719	7.782658642	7.828729983	7.520701039	8.968791752	4.709098646	5.413936476	7.322794215	7.404893121	6.045571543	5.823723129	11.96572033	5.681300969	13.93677577	6.406703676	4.596961484	5.956313549	5.116064662	-0.856587714	-1.313161941
TCGA-09-1664	2278	2278	G1	IIIC	1-10_mm	Complete_Remission	Null	"III,IV"	Yes	CR	Null	Yes	-0.009041509	Low	"Low/III,IV"	Low/Yes	Low/CR	Null	-0.028696809	Low	"Low/III,IV"	Low/Yes	Low/CR	Null	-0.005859853	Low	"Low/III,IV"	Low/Yes	Low/CR	Null	C	Loss	No_CNA	No_CNA	No_CNA	No_CNA	No_CNA	No_CNA	No_CNA	No_CNA	No_CNA	No_CNA	No_CNA	No_CNA	No_CNA	Gain	No_CNA	No_CNA	No_CNA	No_CNA	No_CNA	No_CNA	No_CNA	No_CNA	No_CNA	No_CNA	No_CNA	No_CNA	No_CNA	No_CNA	No_CNA	No_CNA	Gain	No_CNA	No_CNA	No_CNA	Loss	No_CNA	No_CNA	No_CNA	No_CNA	No_CNA	No_CNA	No_CNA	No_CNA	No_CNA	No_CNA	No_CNA	No_CNA	No_CNA	No_CNA	No_CNA	No_CNA	No_CNA	No_CNA	No_CNA	No_CNA	No_CNA	No_CNA	No_CNA	No_CNA	3.571623737	4.091088774	7.415204184	8.340008031	7.985086324	8.373162796	7.800393395	4.962039464	7.59386979	5.907123556	4.399269187	6.169163473	11.70179985	5.32730784	13.64616061	5.334626127	4.595597536	6.633626177	5.754896437	-1.469943923	-1.031356507
TCGA-09-1665	1265	1265	G2	IIIC	No_Macroscopic_Disease	Complete_Remission	With_Tumor	"III,IV"	No	CR	W	Yes	0.020189069	Low	"Low/III,IV"	Low/No	Low/CR	Low/W	0.112581248	High	"High/III,IV"	High/No	High/CR	High/W	-0.192325695	Low	"Low/III,IV"	Low/No	Low/CR	Low/W	B	Loss	No_CNA	No_CNA	Loss	No_CNA	Gain	No_CNA	No_CNA	No_CNA	Gain	Gain	Gain	Gain	Gain	No_CNA	Gain	Gain	Loss	Loss	Loss	Loss	Loss	Loss	Loss	Loss	Loss	Loss	Loss	Loss	Loss	Gain	Gain	Gain	No_CNA	No_CNA	Gain	Gain	Gain	Gain	Gain	Gain	Gain	No_CNA	No_CNA	Loss	No_CNA	Loss	No_CNA	No_CNA	No_CNA	No_CNA	No_CNA	No_CNA	Gain	No_CNA	No_CNA	No_CNA	No_CNA	No_CNA	No_CNA	3.694592221	4.800844025	7.689480848	6.411341074	9.34219813	8.556921362	4.799012885	4.616675368	6.752653515	7.536289197	3.449579661	5.887063581	11.78213612	4.970834186	13.630938	5.635578947	4.59779459	7.285406603	5.48491476	-1.245697981	-0.743492357
TCGA-09-1666	Null	1751	G3	IIIC	No_Macroscopic_Disease	Complete_Remission	With_Tumor	"III,IV"	No	CR	W	Yes	0.012367751	Low	"Low/III,IV"	Low/No	Low/CR	Low/W	0.011648258	High	"High/III,IV"	High/No	High/CR	High/W	0.0823194	High	"High/III,IV"	High/No	High/CR	High/W	A	Loss	No_CNA	No_CNA	No_CNA	No_CNA	No_CNA	No_CNA	No_CNA	Loss	No_CNA	No_CNA	No_CNA	No_CNA	No_CNA	Loss	No_CNA	No_CNA	No_CNA	No_CNA	No_CNA	No_CNA	No_CNA	No_CNA	No_CNA	No_CNA	No_CNA	No_CNA	No_CNA	No_CNA	No_CNA	No_CNA	Gain	No_CNA	Gain	Gain	Loss	Loss	Loss	Loss	Loss	Loss	Loss	Loss	Loss	Loss	Loss	Loss	No_CNA	No_CNA	No_CNA	No_CNA	No_CNA	No_CNA	Gain	Gain	Gain	No_CNA	No_CNA	Gain	No_CNA	3.457007442	5.279416748	7.668429817	7.871297276	8.001837496	9.890267153	4.662816231	5.458022048	6.343598885	6.704289001	3.381070782	7.765051452	11.47176543	5.10969378	12.87685551	5.476751213	4.655489104	7.170221947	6.177360123	-1.196175329	-0.625230024
TCGA-09-1667	Null	1882	G2	IIC	No_Macroscopic_Disease	Complete_Remission	With_Tumor	"I,II"	No	CR	W	Yes	0.020271429	Low	"Low/I,II"	Low/No	Low/CR	Low/W	-0.033336294	Low	"Low/I,II"	Low/No	Low/CR	Low/W	-0.037981636	Low	"Low/I,II"	Low/No	Low/CR	Low/W	C	No_CNA	No_CNA	No_CNA	No_CNA	No_CNA	Loss	No_CNA	Loss	Loss	No_CNA	Loss	No_CNA	Gain	Gain	No_CNA	Gain	Gain	Gain	No_CNA	No_CNA	No_CNA	No_CNA	No_CNA	No_CNA	No_CNA	No_CNA	No_CNA	No_CNA	No_CNA	No_CNA	No_CNA	Gain	No_CNA	No_CNA	No_CNA	Gain	Gain	Gain	Gain	Gain	No_CNA	No_CNA	No_CNA	No_CNA	Loss	No_CNA	No_CNA	No_CNA	No_CNA	No_CNA	No_CNA	No_CNA	No_CNA	No_CNA	No_CNA	No_CNA	No_CNA	No_CNA	No_CNA	No_CNA	4.452122572	4.880563301	8.140408854	7.815638154	9.209288104	8.405149775	5.17430444	5.021808893	7.499525496	6.667702896	4.006789867	5.554952171	11.64464942	5.38271179	13.27666867	5.875319788	4.644476564	7.558690428	6.334865901	Null	Null
TCGA-09-1668	Null	1684	G3	IIIC	Null	Complete_Remission	With_Tumor	"III,IV"	Null	CR	W	Yes	0.005900211	Low	"Low/III,IV"	Null	Low/CR	Low/W	0.063141057	High	"High/III,IV"	Null	High/CR	High/W	-0.007992545	Low	"Low/III,IV"	Null	Low/CR	Low/W	B	Loss	No_CNA	No_CNA	No_CNA	No_CNA	No_CNA	No_CNA	No_CNA	No_CNA	No_CNA	No_CNA	No_CNA	No_CNA	No_CNA	Loss	No_CNA	No_CNA	No_CNA	No_CNA	Loss	Loss	Loss	Loss	Loss	Loss	Loss	Loss	Loss	Loss	No_CNA	No_CNA	Gain	No_CNA	No_CNA	No_CNA	No_CNA	No_CNA	No_CNA	No_CNA	No_CNA	No_CNA	No_CNA	No_CNA	No_CNA	No_CNA	No_CNA	No_CNA	No_CNA	No_CNA	No_CNA	No_CNA	No_CNA	No_CNA	No_CNA	No_CNA	No_CNA	No_CNA	No_CNA	No_CNA	No_CNA	3.421055116	4.123402489	7.242444075	7.792631449	8.145288337	8.842759483	6.839133419	5.508221064	6.894018479	7.023408858	6.103139228	6.253176116	11.39159844	5.083213663	12.83795074	5.268419792	4.712609292	8.952461255	5.99116451	Null	Null
TCGA-09-1669	Null	927	G3	IIIA	No_Macroscopic_Disease	Complete_Remission	With_Tumor	"III,IV"	No	CR	W	Yes	-0.054069362	Low	"Low/III,IV"	Low/No	Low/CR	Low/W	-0.038934558	Low	"Low/III,IV"	Low/No	Low/CR	Low/W	0.029586914	High	"High/III,IV"	High/No	High/CR	High/W	B	Gain	No_CNA	No_CNA	Loss	No_CNA	No_CNA	No_CNA	No_CNA	Loss	No_CNA	No_CNA	No_CNA	No_CNA	No_CNA	Loss	No_CNA	No_CNA	No_CNA	Gain	Gain	No_CNA	No_CNA	No_CNA	No_CNA	No_CNA	Loss	No_CNA	No_CNA	No_CNA	No_CNA	No_CNA	No_CNA	No_CNA	Gain	Gain	Loss	Loss	Loss	Loss	No_CNA	No_CNA	No_CNA	No_CNA	No_CNA	No_CNA	No_CNA	No_CNA	No_CNA	No_CNA	No_CNA	No_CNA	No_CNA	No_CNA	No_CNA	No_CNA	No_CNA	No_CNA	No_CNA	No_CNA	No_CNA	4.006493532	4.024577658	7.704103426	6.83928838	7.589697202	8.758635063	4.954260575	4.731999795	6.425977011	7.046407308	3.337581889	5.583914963	10.83560992	4.873742327	12.6634579	5.058226219	4.606428297	7.700680982	6.212547945	Null	Null
TCGA-09-1670	Null	547	G3	IIIA	No_Macroscopic_Disease	Complete_Remission	With_Tumor	"III,IV"	No	CR	W	Yes	0.098640671	High	"High/III,IV"	High/No	High/CR	High/W	-0.02570777	Low	"Low/III,IV"	Low/No	Low/CR	Low/W	-0.010485605	Low	"Low/III,IV"	Low/No	Low/CR	Low/W	C	No_CNA	No_CNA	Loss	No_CNA	Gain	Gain	Gain	Gain	Gain	Gain	Gain	Gain	Gain	Gain	Gain	Gain	Gain	Gain	No_CNA	No_CNA	No_CNA	No_CNA	No_CNA	No_CNA	No_CNA	No_CNA	No_CNA	No_CNA	No_CNA	No_CNA	No_CNA	Gain	No_CNA	No_CNA	No_CNA	No_CNA	No_CNA	No_CNA	No_CNA	No_CNA	No_CNA	No_CNA	No_CNA	No_CNA	No_CNA	No_CNA	No_CNA	No_CNA	No_CNA	No_CNA	No_CNA	No_CNA	No_CNA	No_CNA	No_CNA	No_CNA	No_CNA	No_CNA	No_CNA	No_CNA	3.473343576	4.606948917	8.358515859	8.118088302	8.181491241	9.062048115	5.333943945	4.743207699	7.977838022	6.732633044	3.324120102	5.015409771	12.02987181	5.630161421	14.1031238	5.787472375	4.577116704	5.677488754	5.100813884	-1.58881335	-0.759891425
TCGA-09-1672	Null	178	G1	IIIC	Null	Null	Tumor_Free	"III,IV"	Null	Null	WO	Yes	0.073158498	High	"High/III,IV"	Null	Null	High/WO	-0.029989525	Low	"Low/III,IV"	Null	Null	Low/WO	-0.01144813	Low	"Low/III,IV"	Null	Null	Low/WO	C	Gain	No_CNA	Loss	No_CNA	Gain	Gain	Gain	Gain	Gain	Gain	Gain	Gain	Gain	Gain	Gain	Gain	Gain	Gain	No_CNA	No_CNA	No_CNA	No_CNA	No_CNA	No_CNA	No_CNA	No_CNA	No_CNA	No_CNA	No_CNA	No_CNA	No_CNA	Gain	No_CNA	No_CNA	No_CNA	No_CNA	No_CNA	No_CNA	No_CNA	No_CNA	No_CNA	No_CNA	No_CNA	No_CNA	No_CNA	No_CNA	No_CNA	No_CNA	No_CNA	No_CNA	No_CNA	No_CNA	No_CNA	No_CNA	No_CNA	No_CNA	No_CNA	No_CNA	No_CNA	No_CNA	3.08810207	4.127053501	6.942636739	8.127279631	9.044190644	9.204321434	6.913574798	4.744223891	7.235462829	4.071919915	3.262971115	4.812923769	10.92054338	4.755748774	13.48524647	5.088906429	4.58915643	5.207598129	4.91698629	Null	Null
TCGA-09-1673	Null	92	G3	IV	>20_mm	Null	With_Tumor	"III,IV"	Yes	Null	W	Yes	-0.06808267	Low	"Low/III,IV"	Low/Yes	Null	Low/W	0.12184354	High	"High/III,IV"	High/Yes	Null	High/W	-0.083060926	Low	"Low/III,IV"	Low/Yes	Null	Low/W	B	Gain	No_CNA	No_CNA	No_CNA	Loss	Loss	Loss	No_CNA	No_CNA	No_CNA	No_CNA	No_CNA	No_CNA	No_CNA	Gain	Gain	Gain	Gain	Loss	Loss	Loss	Loss	Loss	Loss	Loss	Loss	Loss	Gain	Gain	No_CNA	No_CNA	Gain	No_CNA	No_CNA	No_CNA	Gain	Gain	Gain	Gain	Gain	Gain	Gain	Gain	No_CNA	Loss	Gain	Gain	No_CNA	No_CNA	No_CNA	No_CNA	No_CNA	No_CNA	No_CNA	No_CNA	No_CNA	No_CNA	No_CNA	No_CNA	No_CNA	4.551437442	5.341965172	8.159843781	7.289383613	8.41159542	8.307414989	5.314947035	6.015783391	7.676906273	5.8689963	3.171907936	6.378781761	6.383154254	4.394954781	7.783939928	4.270063236	4.604055655	6.822126331	5.283435355	-0.855921244	-1.294984067
TCGA-09-1674	Null	260	G3	IIIC	1-10_mm	Complete_Remission	With_Tumor	"III,IV"	Yes	CR	W	Yes	0.06899138	High	"High/III,IV"	High/Yes	High/CR	High/W	-0.032273736	Low	"Low/III,IV"	Low/Yes	Low/CR	Low/W	-0.138376631	Low	"Low/III,IV"	Low/Yes	Low/CR	Low/W	C	Loss	No_CNA	No_CNA	Loss	Gain	Gain	Gain	Gain	Gain	Gain	Gain	Gain	Gain	Gain	No_CNA	Gain	Gain	Gain	No_CNA	No_CNA	No_CNA	No_CNA	No_CNA	No_CNA	No_CNA	No_CNA	No_CNA	No_CNA	No_CNA	No_CNA	No_CNA	Gain	No_CNA	Gain	No_CNA	No_CNA	No_CNA	No_CNA	No_CNA	No_CNA	No_CNA	No_CNA	No_CNA	No_CNA	No_CNA	No_CNA	No_CNA	No_CNA	No_CNA	No_CNA	No_CNA	No_CNA	No_CNA	No_CNA	No_CNA	No_CNA	No_CNA	No_CNA	Gain	Loss	3.928671888	4.72977828	8.381592325	9.480523854	9.704808336	7.752029098	6.79373804	5.509550803	7.897699336	9.182431788	4.03206137	5.091184364	12.26289043	5.460147399	13.97438305	5.893085811	4.55998023	6.422551715	5.072153055	-1.097059475	-1.406506329
TCGA-09-1675	Null	2967	G2	IC	No_Macroscopic_Disease	Complete_Remission	Tumor_Free	"I,II"	No	CR	WO	Yes	-0.078984559	Low	"Low/I,II"	Low/No	Low/CR	Low/WO	0.025576464	High	"High/I,II"	High/No	High/CR	High/WO	0.023850948	High	"High/I,II"	High/No	High/CR	High/WO	A	No_CNA	No_CNA	No_CNA	No_CNA	Loss	No_CNA	No_CNA	No_CNA	No_CNA	No_CNA	No_CNA	No_CNA	No_CNA	No_CNA	No_CNA	No_CNA	No_CNA	No_CNA	No_CNA	No_CNA	No_CNA	No_CNA	No_CNA	No_CNA	No_CNA	No_CNA	No_CNA	No_CNA	No_CNA	No_CNA	No_CNA	Gain	No_CNA	No_CNA	No_CNA	No_CNA	No_CNA	No_CNA	No_CNA	No_CNA	No_CNA	No_CNA	No_CNA	No_CNA	No_CNA	No_CNA	No_CNA	No_CNA	No_CNA	No_CNA	No_CNA	No_CNA	No_CNA	No_CNA	No_CNA	No_CNA	No_CNA	No_CNA	No_CNA	No_CNA	3.391689763	4.307358285	8.319072974	7.87840178	8.003718113	8.644366049	4.841323436	5.066003597	7.779105544	4.902318618	3.546342715	4.688057806	11.75898558	5.103192986	13.70045764	5.579724751	4.616430287	6.774358624	6.229213893	Null	Null
TCGA-09-2043	Null	187	G3	IC	No_Macroscopic_Disease	Complete_Remission	Tumor_Free	"I,II"	No	CR	WO	No	0.074975095	High	"High/I,II"	High/No	High/CR	High/WO	0.052026053	High	"High/I,II"	High/No	High/CR	High/WO	0.07275637	High	"High/I,II"	High/No	High/CR	High/WO	B	Loss	No_CNA	Loss	No_CNA	Gain	Gain	Gain	Gain	Gain	Gain	Gain	Gain	Gain	Gain	No_CNA	Gain	Gain	Gain	Loss	Loss	Loss	Loss	Loss	Loss	No_CNA	No_CNA	No_CNA	No_CNA	No_CNA	No_CNA	No_CNA	No_CNA	No_CNA	No_CNA	No_CNA	Loss	No_CNA	No_CNA	No_CNA	No_CNA	No_CNA	No_CNA	No_CNA	Loss	Loss	Loss	Loss	Loss	Loss	Loss	No_CNA	Gain	No_CNA	Gain	Gain	Gain	No_CNA	No_CNA	No_CNA	No_CNA	3.934296469	5.504924189	8.399232674	8.437311412	8.358349381	7.836760691	5.085735182	4.678737561	7.449780639	7.161273533	4.009231495	4.395408061	12.12196341	4.881263441	14.17373678	5.640149444	4.550503037	5.710909712	4.845242616	-0.989049956	-0.472790773
TCGA-09-2044	Null	186	G3	IIB	No_Macroscopic_Disease	Complete_Remission	Tumor_Free	"I,II"	No	CR	WO	Yes	0.048196171	Low	"Low/I,II"	Low/No	Low/CR	Low/WO	0.0374943	High	"High/I,II"	High/No	High/CR	High/WO	-0.032953631	Low	"Low/I,II"	Low/No	Low/CR	Low/WO	B	Loss	No_CNA	Loss	No_CNA	Gain	Gain	Gain	Gain	Gain	Gain	Gain	Gain	Gain	Gain	Loss	No_CNA	No_CNA	Loss	No_CNA	No_CNA	No_CNA	No_CNA	No_CNA	No_CNA	Loss	Loss	No_CNA	No_CNA	No_CNA	No_CNA	No_CNA	No_CNA	No_CNA	No_CNA	No_CNA	Loss	No_CNA	No_CNA	Loss	No_CNA	No_CNA	No_CNA	Gain	Gain	No_CNA	No_CNA	No_CNA	No_CNA	Gain	Gain	No_CNA	No_CNA	No_CNA	No_CNA	No_CNA	No_CNA	No_CNA	No_CNA	No_CNA	No_CNA	3.486655709	4.327807262	8.552690202	8.953415764	8.350379593	8.830299332	6.447829735	5.788366567	8.098392293	8.504993148	3.642732279	5.917359751	12.10690139	5.474777297	14.30310874	5.817789012	4.671835381	9.028070999	7.452897829	-0.872185473	-0.811238866
TCGA-09-2045	1069	1069	G2	IV	1-10_mm	Stable_Disease	With_Tumor	"III,IV"	Yes	No	W	Yes	-0.008333182	Low	"Low/III,IV"	Low/Yes	Low/No	Low/W	0.050514654	High	"High/III,IV"	High/Yes	High/No	High/W	-0.098261886	Low	"Low/III,IV"	Low/Yes	Low/No	Low/W	B	Loss	No_CNA	No_CNA	No_CNA	No_CNA	No_CNA	No_CNA	No_CNA	No_CNA	No_CNA	No_CNA	No_CNA	No_CNA	No_CNA	Loss	No_CNA	No_CNA	No_CNA	No_CNA	No_CNA	No_CNA	Loss	No_CNA	Loss	Loss	Loss	Loss	Loss	Loss	No_CNA	No_CNA	Gain	Gain	Gain	Gain	Gain	Gain	Gain	Gain	Gain	Gain	Gain	Gain	Gain	Gain	Gain	Gain	Gain	Gain	Gain	Loss	Loss	Loss	Loss	Loss	Loss	Loss	No_CNA	Loss	Loss	3.709892073	4.885313851	7.139312616	6.577203256	8.197813454	8.887609326	5.551418548	5.283886141	7.690519279	4.655406906	4.016796898	4.857558153	11.5433773	5.296018272	13.43473602	5.711599235	4.667435686	7.059077111	6.271034572	-0.949202501	-0.607958899
TCGA-09-2048	137	137	G3	IIIC	1-10_mm	Stable_Disease	With_Tumor	"III,IV"	Yes	No	W	No	-0.036575559	Low	"Low/III,IV"	Low/Yes	Low/No	Low/W	-0.117613211	Low	"Low/III,IV"	Low/Yes	Low/No	Low/W	-0.110596798	Low	"Low/III,IV"	Low/Yes	Low/No	Low/W	C	Loss	No_CNA	Loss	Loss	No_CNA	No_CNA	No_CNA	Loss	Loss	Loss	Loss	Loss	Loss	Loss	Loss	Loss	Loss	Loss	Gain	Gain	Gain	Gain	Gain	Gain	Gain	No_CNA	No_CNA	No_CNA	No_CNA	No_CNA	No_CNA	No_CNA	No_CNA	No_CNA	No_CNA	No_CNA	No_CNA	No_CNA	No_CNA	No_CNA	No_CNA	No_CNA	No_CNA	No_CNA	No_CNA	No_CNA	No_CNA	No_CNA	No_CNA	No_CNA	No_CNA	No_CNA	No_CNA	No_CNA	No_CNA	No_CNA	Loss	Loss	Loss	Loss	4.826391473	3.609495071	6.963195168	9.978991004	8.553913878	8.606419672	8.444879156	5.731564321	7.325612071	7.665812984	3.553271405	5.539334144	12.17413468	5.1545795	13.67452546	5.69911292	4.631867602	6.921550776	5.843689245	Null	Null
TCGA-09-2051	Null	1919	G3	IIIC	No_Macroscopic_Disease	Complete_Remission	Tumor_Free	"III,IV"	No	CR	WO	Yes	0.069561367	High	"High/III,IV"	High/No	High/CR	High/WO	0.046325498	High	"High/III,IV"	High/No	High/CR	High/WO	0.095635717	High	"High/III,IV"	High/No	High/CR	High/WO	B	Loss	No_CNA	No_CNA	Loss	No_CNA	No_CNA	No_CNA	Gain	Gain	Gain	Gain	Gain	Gain	Gain	No_CNA	Gain	Gain	No_CNA	No_CNA	No_CNA	No_CNA	Loss	Loss	Loss	Loss	Loss	No_CNA	No_CNA	No_CNA	No_CNA	Gain	Gain	No_CNA	No_CNA	No_CNA	Loss	No_CNA	Loss	No_CNA	No_CNA	No_CNA	No_CNA	No_CNA	No_CNA	Loss	No_CNA	No_CNA	No_CNA	No_CNA	No_CNA	No_CNA	Loss	No_CNA	Gain	Gain	Gain	Gain	Gain	Gain	Gain	3.835004297	6.487875844	9.004355929	9.024960906	9.365066616	10.0251088	6.404071807	5.645540141	7.492454436	7.543811476	3.900175465	5.669210396	12.035539	5.540812723	13.76887875	6.232055834	4.612032019	11.34585582	7.780705589	-1.168545915	-0.598874351
TCGA-09-2053	Null	1209	G3	IIIC	No_Macroscopic_Disease	Complete_Remission	Tumor_Free	"III,IV"	No	CR	WO	Yes	0.001650875	Low	"Low/III,IV"	Low/No	Low/CR	Low/WO	0.117129621	High	"High/III,IV"	High/No	High/CR	High/WO	-0.011542195	Low	"Low/III,IV"	Low/No	Low/CR	Low/WO	B	Loss	No_CNA	No_CNA	Gain	No_CNA	No_CNA	No_CNA	No_CNA	No_CNA	No_CNA	No_CNA	No_CNA	No_CNA	No_CNA	Loss	No_CNA	No_CNA	No_CNA	Loss	Loss	Loss	No_CNA	No_CNA	No_CNA	No_CNA	No_CNA	No_CNA	No_CNA	No_CNA	No_CNA	No_CNA	Gain	No_CNA	No_CNA	No_CNA	Loss	No_CNA	No_CNA	No_CNA	No_CNA	No_CNA	No_CNA	No_CNA	No_CNA	No_CNA	No_CNA	No_CNA	No_CNA	No_CNA	No_CNA	No_CNA	No_CNA	No_CNA	No_CNA	No_CNA	No_CNA	No_CNA	No_CNA	No_CNA	No_CNA	4.004293515	4.174255516	7.662385985	7.56214167	8.263291698	8.762253271	6.154541868	4.725473813	7.646936479	6.954975636	5.380484978	6.006153555	12.07354733	5.238682307	13.71475362	5.701592994	4.60913484	6.600073352	5.330761805	Null	Null
TCGA-09-2054	636	636	G3	IIIC	1-10_mm	Progressive_Disease	With_Tumor	"III,IV"	Yes	No	W	Yes	-0.079472923	Low	"Low/III,IV"	Low/Yes	Low/No	Low/W	0.06386827	High	"High/III,IV"	High/Yes	High/No	High/W	-0.066784187	Low	"Low/III,IV"	Low/Yes	Low/No	Low/W	B	No_CNA	Gain	No_CNA	Loss	Loss	Loss	Loss	Loss	Loss	Loss	Loss	Loss	Loss	Loss	Loss	Loss	Loss	Loss	No_CNA	Loss	Loss	Loss	Loss	Loss	Loss	Loss	Loss	Loss	No_CNA	No_CNA	No_CNA	Gain	No_CNA	No_CNA	No_CNA	No_CNA	No_CNA	No_CNA	No_CNA	No_CNA	No_CNA	No_CNA	No_CNA	No_CNA	No_CNA	No_CNA	No_CNA	No_CNA	No_CNA	No_CNA	No_CNA	No_CNA	No_CNA	No_CNA	No_CNA	No_CNA	No_CNA	No_CNA	No_CNA	Loss	5.335878664	3.787037388	7.427945781	8.90960033	8.706006178	7.862047712	5.826296034	6.189043461	8.133384951	7.474892457	3.211396112	5.465209589	5.410488053	4.695512144	6.544406885	4.462699028	4.645251261	7.370354067	6.248296293	-0.732286753	-1.233226405
TCGA-09-2055	Null	819	G3	IC	No_Macroscopic_Disease	Complete_Remission	Tumor_Free	"I,II"	No	CR	WO	Yes	-0.072255845	Low	"Low/I,II"	Low/No	Low/CR	Low/WO	0.140881389	High	"High/I,II"	High/No	High/CR	High/WO	0.021020126	High	"High/I,II"	High/No	High/CR	High/WO	A	Gain	Gain	No_CNA	No_CNA	Loss	Loss	Loss	Loss	Loss	No_CNA	No_CNA	No_CNA	No_CNA	No_CNA	Loss	No_CNA	No_CNA	No_CNA	Loss	Loss	Loss	Loss	Loss	Loss	No_CNA	No_CNA	No_CNA	No_CNA	No_CNA	No_CNA	No_CNA	No_CNA	No_CNA	No_CNA	No_CNA	No_CNA	No_CNA	No_CNA	No_CNA	No_CNA	No_CNA	No_CNA	No_CNA	No_CNA	Loss	No_CNA	No_CNA	No_CNA	No_CNA	No_CNA	No_CNA	No_CNA	No_CNA	Gain	Gain	Gain	Gain	No_CNA	No_CNA	No_CNA	3.278591814	4.105084774	7.153006435	8.224558022	8.034246519	8.986597849	6.731521026	5.257083646	6.700056014	5.949507932	3.428913191	4.914986438	10.34987549	4.675159494	12.54885053	4.685907968	4.70975031	6.463012967	4.73825466	-1.31754462	-1.412893174
TCGA-09-2056	Null	379	G3	IIIC	No_Macroscopic_Disease	Complete_Remission	Tumor_Free	"III,IV"	No	CR	WO	Yes	0.184957164	High	"High/III,IV"	High/No	High/CR	High/WO	-0.03054124	Low	"Low/III,IV"	Low/No	Low/CR	Low/WO	-0.003406974	Low	"Low/III,IV"	Low/No	Low/CR	Low/WO	C	Gain	No_CNA	No_CNA	No_CNA	Gain	Gain	No_CNA	No_CNA	No_CNA	Loss	Gain	Gain	Gain	Gain	No_CNA	Gain	Gain	Gain	No_CNA	No_CNA	No_CNA	No_CNA	No_CNA	No_CNA	No_CNA	No_CNA	No_CNA	No_CNA	No_CNA	No_CNA	No_CNA	No_CNA	No_CNA	No_CNA	No_CNA	Gain	Gain	Gain	Gain	Gain	Gain	Gain	Gain	Gain	Gain	Gain	Gain	Loss	Loss	Loss	Loss	Loss	Loss	Loss	Loss	Loss	Loss	Gain	Gain	Gain	3.215757823	3.908387123	7.847740114	9.453421739	10.08445256	9.516196206	7.465628304	4.676897667	7.469433277	7.466652922	5.332011546	5.69690065	11.9513516	5.198822647	14.36610323	6.374061231	4.563391291	10.94246987	7.205716649	-1.166404827	-0.716289484
TCGA-10-0925	1652	1652	G1	IIIB	1-10_mm	Partial_Remission/Response	With_Tumor	"III,IV"	Yes	No	W	Yes	-0.065259972	Low	"Low/III,IV"	Low/Yes	Low/No	Low/W	-0.031274992	Low	"Low/III,IV"	Low/Yes	Low/No	Low/W	-0.009858252	Low	"Low/III,IV"	Low/Yes	Low/No	Low/W	C	Gain	Gain	No_CNA	Loss	Loss	Loss	Loss	Loss	Loss	Loss	Loss	Loss	Loss	Loss	Loss	Loss	Loss	Loss	No_CNA	No_CNA	No_CNA	No_CNA	No_CNA	No_CNA	No_CNA	No_CNA	No_CNA	No_CNA	No_CNA	No_CNA	No_CNA	Gain	No_CNA	No_CNA	No_CNA	No_CNA	No_CNA	No_CNA	No_CNA	No_CNA	No_CNA	No_CNA	No_CNA	No_CNA	No_CNA	No_CNA	No_CNA	No_CNA	No_CNA	No_CNA	No_CNA	No_CNA	No_CNA	No_CNA	No_CNA	No_CNA	No_CNA	No_CNA	No_CNA	No_CNA	4.34790328	4.305009792	7.589666575	7.356444716	7.375532668	8.423106034	8.562681352	4.920473983	7.211935662	4.376790188	3.859947231	4.867452908	11.68134384	5.154140253	13.41551754	5.501583833	4.627741821	5.533830029	5.221093192	-0.984047997	-0.336365258
TCGA-20-1682	Null	836	GX	IIIC	11-20_mm	Complete_Remission	Tumor_Free	"III,IV"	Yes	CR	WO	Yes	0.054673702	High	"High/III,IV"	High/Yes	High/CR	High/WO	-0.050042973	Low	"Low/III,IV"	Low/Yes	Low/CR	Low/WO	0.108543067	High	"High/III,IV"	High/Yes	High/CR	High/WO	C	Loss	No_CNA	Loss	No_CNA	Gain	Gain	Gain	Gain	Gain	Gain	Gain	Gain	Gain	Gain	No_CNA	Gain	Gain	No_CNA	No_CNA	No_CNA	No_CNA	No_CNA	No_CNA	No_CNA	No_CNA	No_CNA	No_CNA	No_CNA	No_CNA	No_CNA	No_CNA	No_CNA	No_CNA	No_CNA	No_CNA	Loss	Loss	Loss	Loss	Loss	Loss	Loss	Loss	Loss	Loss	Loss	Loss	Loss	Loss	Loss	Loss	No_CNA	Gain	Gain	Gain	Gain	Gain	Gain	Gain	Gain	3.892473612	4.522999299	8.014550237	8.969276459	9.334365771	9.817004417	6.440244665	5.024290536	7.854958052	7.603844316	3.275394073	4.679976154	11.41395431	5.390416352	13.71074255	5.866903269	4.623063952	9.927830165	7.566047423	-1.254591929	-0.420947048
TCGA-20-1683	Null	772	G3	IIIC	No_Macroscopic_Disease	Stable_Disease	Tumor_Free	"III,IV"	No	No	WO	Yes	-0.065564766	Low	"Low/III,IV"	Low/No	Low/No	Low/WO	-0.020704875	Low	"Low/III,IV"	Low/No	Low/No	Low/WO	0.109135543	High	"High/III,IV"	High/No	High/No	High/WO	B	No_CNA	No_CNA	No_CNA	No_CNA	Loss	Loss	Loss	Loss	No_CNA	No_CNA	No_CNA	No_CNA	No_CNA	No_CNA	Gain	No_CNA	No_CNA	No_CNA	No_CNA	No_CNA	No_CNA	No_CNA	No_CNA	No_CNA	No_CNA	No_CNA	No_CNA	No_CNA	No_CNA	No_CNA	No_CNA	Gain	No_CNA	No_CNA	No_CNA	Loss	Loss	Loss	Loss	Loss	Loss	Loss	Loss	Loss	Loss	No_CNA	No_CNA	No_CNA	No_CNA	No_CNA	No_CNA	No_CNA	Gain	Gain	Gain	Gain	Gain	Gain	Gain	Gain	3.827103574	4.336448672	7.694265312	8.431575647	8.390532285	9.554701844	6.202730365	5.277965287	7.166475265	7.127631668	3.2385753	6.305819481	9.018342459	4.616301124	10.97475782	4.397379495	4.585116847	8.729500371	7.666698749	-1.245148534	-0.000905798
TCGA-20-1684	Null	580	G3	IIIC	1-10_mm	Complete_Remission	Tumor_Free	"III,IV"	Yes	CR	WO	Yes	-0.025193184	Low	"Low/III,IV"	Low/Yes	Low/CR	Low/WO	0.15752345	High	"High/III,IV"	High/Yes	High/CR	High/WO	0.010314029	High	"High/III,IV"	High/Yes	High/CR	High/WO	A	Loss	No_CNA	Gain	No_CNA	Loss	Gain	Gain	Loss	Loss	Loss	Loss	Loss	Loss	Loss	Loss	Loss	No_CNA	Gain	Loss	Loss	Loss	Loss	Loss	Loss	Loss	Loss	Loss	No_CNA	No_CNA	No_CNA	No_CNA	Gain	No_CNA	No_CNA	No_CNA	Gain	Gain	No_CNA	No_CNA	No_CNA	No_CNA	No_CNA	No_CNA	No_CNA	No_CNA	No_CNA	No_CNA	No_CNA	No_CNA	No_CNA	No_CNA	No_CNA	No_CNA	No_CNA	No_CNA	No_CNA	No_CNA	No_CNA	No_CNA	No_CNA	5.210770913	3.665296661	8.095026242	7.674621055	8.412943726	8.238212434	5.833831182	5.404453612	7.917480528	7.240209469	3.22132957	5.402970364	11.44608233	5.228147557	13.51393784	5.62177366	4.593042018	6.53802502	5.585926136	-0.947047879	-0.488222017
TCGA-20-1685	Null	507	G3	IIIC	1-10_mm	Complete_Remission	Tumor_Free	"III,IV"	Yes	CR	WO	Yes	-0.053214716	Low	"Low/III,IV"	Low/Yes	Low/CR	Low/WO	0.025360247	High	"High/III,IV"	High/Yes	High/CR	High/WO	-0.004776665	Low	"Low/III,IV"	Low/Yes	Low/CR	Low/WO	B	Gain	No_CNA	No_CNA	No_CNA	No_CNA	No_CNA	No_CNA	Loss	Loss	No_CNA	No_CNA	No_CNA	No_CNA	No_CNA	No_CNA	No_CNA	No_CNA	No_CNA	No_CNA	No_CNA	No_CNA	No_CNA	No_CNA	No_CNA	No_CNA	No_CNA	No_CNA	No_CNA	No_CNA	No_CNA	No_CNA	No_CNA	Gain	Gain	Gain	No_CNA	No_CNA	No_CNA	No_CNA	No_CNA	No_CNA	No_CNA	No_CNA	No_CNA	No_CNA	No_CNA	No_CNA	No_CNA	No_CNA	No_CNA	No_CNA	No_CNA	No_CNA	No_CNA	No_CNA	No_CNA	No_CNA	No_CNA	No_CNA	No_CNA	3.742221944	4.349130019	8.432339653	7.704079462	8.34733778	9.831711603	6.610245491	5.923791537	7.772906421	7.478536103	3.447032512	5.370508185	11.34320057	5.190672561	13.1611168	5.688444496	4.594786805	6.355472516	5.301514916	-0.64431515	-0.868886773
TCGA-20-1686	Null	89	G3	IIIC	No_Macroscopic_Disease	Complete_Remission	Tumor_Free	"III,IV"	No	CR	WO	Yes	-0.039526266	Low	"Low/III,IV"	Low/No	Low/CR	Low/WO	-0.076051016	Low	"Low/III,IV"	Low/No	Low/CR	Low/WO	0.05106303	High	"High/III,IV"	High/No	High/CR	High/WO	B	No_CNA	No_CNA	No_CNA	No_CNA	No_CNA	No_CNA	No_CNA	No_CNA	Loss	No_CNA	Loss	No_CNA	Loss	No_CNA	Loss	No_CNA	Loss	No_CNA	Gain	No_CNA	Gain	No_CNA	Gain	No_CNA	No_CNA	No_CNA	No_CNA	No_CNA	No_CNA	No_CNA	No_CNA	No_CNA	No_CNA	No_CNA	Loss	Loss	Loss	Loss	Loss	Loss	Loss	Loss	Loss	No_CNA	No_CNA	No_CNA	No_CNA	No_CNA	No_CNA	No_CNA	No_CNA	No_CNA	No_CNA	No_CNA	No_CNA	No_CNA	No_CNA	No_CNA	No_CNA	No_CNA	4.001655415	4.145349761	6.723270866	7.825774015	8.229129345	8.417584591	5.27896692	4.684815061	6.215797807	6.598053068	3.173307639	5.432520037	11.98993988	5.268306861	13.94322053	5.838846447	4.570382438	6.503563438	5.442805518	-1.066079487	-0.649101667
TCGA-20-1687	Null	81	G3	IV	No_Macroscopic_Disease	Complete_Remission	Tumor_Free	"III,IV"	No	CR	WO	Yes	0.049047848	Low	"Low/III,IV"	Low/No	Low/CR	Low/WO	-0.048208162	Low	"Low/III,IV"	Low/No	Low/CR	Low/WO	0.096599988	High	"High/III,IV"	High/No	High/CR	High/WO	B	Loss	No_CNA	Loss	No_CNA	Gain	Gain	Gain	Gain	No_CNA	Gain	Gain	Gain	Gain	Gain	Gain	Gain	Gain	No_CNA	Gain	No_CNA	No_CNA	No_CNA	No_CNA	No_CNA	No_CNA	No_CNA	No_CNA	No_CNA	No_CNA	No_CNA	No_CNA	Gain	No_CNA	No_CNA	No_CNA	Loss	No_CNA	No_CNA	Gain	Loss	Loss	Loss	Loss	Loss	Loss	Loss	Loss	No_CNA	Loss	Loss	Loss	No_CNA	Gain	Gain	Gain	Gain	Gain	Gain	Gain	Gain	3.90601051	5.142439291	7.6064051	8.02322288	8.291908403	9.386368662	5.631584517	4.850019972	7.419508262	4.776410943	3.201583881	4.528829048	11.33986388	5.319042466	13.67153154	6.180461476	4.699891591	8.020233991	6.376581423	-1.424049179	-0.540314306
TCGA-23-1029	Null	268	G3	IIIC	1-10_mm	Complete_Remission	Tumor_Free	"III,IV"	Yes	CR	WO	Yes	-0.044370149	Low	"Low/III,IV"	Low/Yes	Low/CR	Low/WO	0.253813432	High	"High/III,IV"	High/Yes	High/CR	High/WO	-0.009111669	Low	"Low/III,IV"	Low/Yes	Low/CR	Low/WO	B	Gain	No_CNA	No_CNA	Loss	No_CNA	No_CNA	No_CNA	No_CNA	Loss	No_CNA	Loss	No_CNA	No_CNA	No_CNA	No_CNA	No_CNA	No_CNA	No_CNA	Loss	Loss	Loss	Loss	Loss	Loss	No_CNA	No_CNA	No_CNA	No_CNA	No_CNA	No_CNA	No_CNA	Gain	No_CNA	No_CNA	No_CNA	No_CNA	No_CNA	No_CNA	No_CNA	No_CNA	No_CNA	No_CNA	No_CNA	No_CNA	No_CNA	No_CNA	No_CNA	No_CNA	No_CNA	No_CNA	No_CNA	No_CNA	No_CNA	No_CNA	No_CNA	No_CNA	No_CNA	No_CNA	No_CNA	No_CNA	4.50130815	4.408744363	8.045517385	7.047142389	7.710514498	8.611996117	5.699210127	4.98007602	7.500180069	7.406644111	3.785534185	5.054713849	10.63926491	4.998860194	12.57016123	5.445945429	4.564638579	8.317585621	5.912959486	Null	Null
TCGA-23-1111	Null	98	G3	IIIC	>20_mm	Null	Null	"III,IV"	Yes	Null	Null	Yes	0.051108944	High	"High/III,IV"	High/Yes	Null	Null	-0.032771421	Low	"Low/III,IV"	Low/Yes	Null	Null	-0.011786201	Low	"Low/III,IV"	Low/Yes	Null	Null	C	Loss	No_CNA	No_CNA	No_CNA	Gain	No_CNA	Gain	No_CNA	Gain	Gain	No_CNA	No_CNA	Gain	No_CNA	No_CNA	No_CNA	No_CNA	Gain	No_CNA	No_CNA	No_CNA	No_CNA	No_CNA	No_CNA	No_CNA	No_CNA	No_CNA	No_CNA	No_CNA	No_CNA	No_CNA	Gain	No_CNA	No_CNA	No_CNA	No_CNA	No_CNA	No_CNA	No_CNA	No_CNA	No_CNA	No_CNA	No_CNA	No_CNA	No_CNA	No_CNA	No_CNA	No_CNA	No_CNA	No_CNA	No_CNA	No_CNA	No_CNA	No_CNA	No_CNA	No_CNA	No_CNA	No_CNA	No_CNA	No_CNA	3.974995759	3.933982702	7.260621536	7.933860633	7.810043207	8.509522292	4.982399428	4.916434949	7.39637352	6.397022656	3.565640189	5.69792378	11.28532079	4.989518624	13.05101569	5.645911966	4.638679852	7.335862382	7.198480757	-1.367247976	-0.641867808
TCGA-23-1114	2089	2089	G3	IIIC	No_Macroscopic_Disease	Complete_Remission	With_Tumor	"III,IV"	No	CR	W	Yes	0.192510247	High	"High/III,IV"	High/No	High/CR	High/W	0.045412243	High	"High/III,IV"	High/No	High/CR	High/W	-0.107873751	Low	"Low/III,IV"	Low/No	Low/CR	Low/W	C	Loss	No_CNA	No_CNA	No_CNA	Loss	No_CNA	No_CNA	Gain	Gain	Gain	Gain	Gain	Gain	Gain	Gain	Gain	Gain	Gain	Loss	No_CNA	No_CNA	No_CNA	No_CNA	No_CNA	No_CNA	No_CNA	No_CNA	No_CNA	No_CNA	No_CNA	No_CNA	Gain	No_CNA	No_CNA	No_CNA	Gain	Gain	Gain	Gain	Gain	No_CNA	No_CNA	Gain	Gain	No_CNA	No_CNA	No_CNA	No_CNA	No_CNA	Gain	No_CNA	No_CNA	No_CNA	Loss	Loss	Loss	Loss	No_CNA	Loss	Loss	4.713018409	6.300993035	10.28191277	7.568244691	11.52218735	8.314007435	6.937449794	4.951444184	7.263413635	6.440942524	5.623742872	5.49943494	11.59131814	5.167260538	12.85612333	5.677034744	4.609938692	7.034894923	5.624617909	Null	Null
TCGA-23-1809	Null	16	G3	IIC	1-10_mm	Null	Null	"I,II"	Yes	Null	Null	Yes	0.058961035	High	"High/I,II"	High/Yes	Null	Null	-0.028816618	Low	"Low/I,II"	Low/Yes	Null	Null	0.06878354	High	"High/I,II"	High/Yes	Null	Null	C	Gain	No_CNA	No_CNA	Gain	No_CNA	No_CNA	No_CNA	No_CNA	Gain	Gain	Gain	No_CNA	No_CNA	No_CNA	No_CNA	No_CNA	No_CNA	Gain	No_CNA	No_CNA	No_CNA	No_CNA	No_CNA	No_CNA	No_CNA	No_CNA	No_CNA	No_CNA	No_CNA	No_CNA	No_CNA	Gain	No_CNA	No_CNA	No_CNA	No_CNA	No_CNA	No_CNA	No_CNA	No_CNA	No_CNA	No_CNA	No_CNA	No_CNA	No_CNA	No_CNA	No_CNA	No_CNA	No_CNA	No_CNA	No_CNA	No_CNA	No_CNA	No_CNA	No_CNA	No_CNA	No_CNA	No_CNA	No_CNA	Gain	3.875242676	4.042148301	7.432574777	9.228799025	8.367597916	8.628946639	5.627556928	4.703450134	7.033290409	7.857897777	3.819684931	5.320310532	10.74209197	4.855557125	12.53567577	5.292437527	4.624656085	6.318837449	5.305669211	-1.651274749	-0.728917305
TCGA-23-2072	759	759	G3	IV	>20_mm	Complete_Remission	With_Tumor	"III,IV"	Yes	CR	W	Yes	0.016450301	Low	"Low/III,IV"	Low/Yes	Low/CR	Low/W	-0.015601799	Low	"Low/III,IV"	Low/Yes	Low/CR	Low/W	-0.012586289	Low	"Low/III,IV"	Low/Yes	Low/CR	Low/W	C	Loss	No_CNA	No_CNA	No_CNA	No_CNA	No_CNA	No_CNA	No_CNA	Loss	No_CNA	No_CNA	No_CNA	No_CNA	No_CNA	Loss	No_CNA	No_CNA	No_CNA	No_CNA	No_CNA	No_CNA	No_CNA	No_CNA	No_CNA	No_CNA	No_CNA	No_CNA	No_CNA	No_CNA	No_CNA	No_CNA	Gain	No_CNA	No_CNA	No_CNA	No_CNA	No_CNA	No_CNA	No_CNA	No_CNA	No_CNA	No_CNA	No_CNA	No_CNA	No_CNA	No_CNA	No_CNA	No_CNA	No_CNA	No_CNA	No_CNA	No_CNA	No_CNA	No_CNA	No_CNA	No_CNA	No_CNA	No_CNA	No_CNA	No_CNA	4.268879333	4.106695037	6.15054792	7.324458285	7.491423274	8.644398507	5.551802943	4.854018487	7.990585892	4.335924584	3.584121375	4.804000259	11.33777709	5.10221734	13.31081002	5.308334952	4.621983051	6.533597046	6.583319687	Null	Null
TCGA-23-2077	Null	3525	G3	IIIC	No_Macroscopic_Disease	Complete_Remission	Tumor_Free	"III,IV"	No	CR	WO	Yes	-0.039119405	Low	"Low/III,IV"	Low/No	Low/CR	Low/WO	-0.01529279	Low	"Low/III,IV"	Low/No	Low/CR	Low/WO	-0.043060063	Low	"Low/III,IV"	Low/No	Low/CR	Low/WO	C	Gain	No_CNA	No_CNA	No_CNA	No_CNA	Loss	No_CNA	Loss	Loss	Loss	Loss	Loss	No_CNA	No_CNA	Loss	No_CNA	No_CNA	Gain	No_CNA	No_CNA	No_CNA	No_CNA	No_CNA	No_CNA	No_CNA	No_CNA	No_CNA	No_CNA	No_CNA	No_CNA	No_CNA	No_CNA	No_CNA	No_CNA	No_CNA	No_CNA	No_CNA	No_CNA	Gain	No_CNA	Loss	No_CNA	No_CNA	No_CNA	Loss	No_CNA	No_CNA	No_CNA	No_CNA	Gain	No_CNA	No_CNA	No_CNA	Gain	No_CNA	Gain	No_CNA	No_CNA	No_CNA	Loss	3.917551912	4.633458133	7.743661448	8.312894031	7.882161651	7.929942728	5.255494135	5.070359452	7.604492828	6.436458155	3.49553692	5.819693464	11.5817081	5.117130751	13.29191347	5.673540131	4.602242744	7.330500608	5.871246403	-1.175117318	-0.695314287
TCGA-23-2078	Null	2661	G3	IIIC	No_Macroscopic_Disease	Complete_Remission	Tumor_Free	"III,IV"	No	CR	WO	Yes	0.015050554	Low	"Low/III,IV"	Low/No	Low/CR	Low/WO	-0.026021682	Low	"Low/III,IV"	Low/No	Low/CR	Low/WO	-0.015601816	Low	"Low/III,IV"	Low/No	Low/CR	Low/WO	C	No_CNA	No_CNA	Loss	Loss	No_CNA	No_CNA	No_CNA	No_CNA	No_CNA	No_CNA	No_CNA	No_CNA	No_CNA	No_CNA	Loss	Loss	No_CNA	No_CNA	No_CNA	No_CNA	No_CNA	No_CNA	No_CNA	No_CNA	No_CNA	No_CNA	No_CNA	No_CNA	No_CNA	No_CNA	No_CNA	No_CNA	No_CNA	No_CNA	No_CNA	No_CNA	No_CNA	No_CNA	No_CNA	No_CNA	No_CNA	No_CNA	No_CNA	No_CNA	No_CNA	No_CNA	No_CNA	No_CNA	No_CNA	No_CNA	No_CNA	No_CNA	No_CNA	No_CNA	No_CNA	No_CNA	No_CNA	No_CNA	No_CNA	No_CNA	4.977281409	4.248683025	6.941582914	7.823260132	8.049284554	8.8681496	6.410896152	4.827462788	6.631917506	6.56735511	3.713629944	5.260486953	10.32667258	5.034361282	12.49493531	5.189302829	4.584120444	7.022220698	5.710499071	-0.970127065	-0.034409714
TCGA-23-2079	Null	2788	G3	IIIC	No_Macroscopic_Disease	Complete_Remission	Tumor_Free	"III,IV"	No	CR	WO	Yes	-0.090810059	Low	"Low/III,IV"	Low/No	Low/CR	Low/WO	0.07797256	High	"High/III,IV"	High/No	High/CR	High/WO	0.019254341	High	"High/III,IV"	High/No	High/CR	High/WO	A	No_CNA	No_CNA	No_CNA	Loss	Loss	Loss	Loss	Loss	Loss	Loss	Loss	Loss	Loss	Loss	Loss	Loss	Loss	Loss	Loss	Loss	Loss	Loss	Loss	Loss	Loss	Loss	Loss	Loss	Loss	No_CNA	Gain	Gain	Gain	Gain	No_CNA	No_CNA	No_CNA	No_CNA	No_CNA	No_CNA	No_CNA	No_CNA	No_CNA	Loss	No_CNA	No_CNA	No_CNA	No_CNA	No_CNA	No_CNA	No_CNA	No_CNA	No_CNA	No_CNA	No_CNA	No_CNA	No_CNA	No_CNA	No_CNA	No_CNA	4.029311495	5.944104438	7.822665933	7.249647618	8.428329117	8.168187925	5.941624463	5.268560703	7.582246403	5.847490195	3.875578948	5.675740717	12.48240884	5.425194021	13.80833976	6.112890248	4.668714915	7.535473101	8.017595343	-1.07132501	-0.641792491
TCGA-23-2081	2342	2342	G3	IV	1-10_mm	Progressive_Disease	With_Tumor	"III,IV"	Yes	No	W	Yes	0.021693764	Low	"Low/III,IV"	Low/Yes	Low/No	Low/W	-0.009033771	Low	"Low/III,IV"	Low/Yes	Low/No	Low/W	0.108063421	High	"High/III,IV"	High/Yes	High/No	High/W	B	Loss	No_CNA	No_CNA	No_CNA	No_CNA	No_CNA	No_CNA	No_CNA	No_CNA	No_CNA	No_CNA	No_CNA	Gain	Gain	Loss	Gain	Gain	Gain	No_CNA	No_CNA	No_CNA	No_CNA	No_CNA	No_CNA	No_CNA	No_CNA	No_CNA	No_CNA	No_CNA	No_CNA	No_CNA	Gain	No_CNA	No_CNA	No_CNA	Loss	Loss	Loss	Loss	Loss	Loss	Loss	No_CNA	No_CNA	Loss	No_CNA	No_CNA	No_CNA	No_CNA	No_CNA	No_CNA	No_CNA	No_CNA	No_CNA	No_CNA	Gain	Gain	Gain	Gain	No_CNA	3.644521073	4.771495817	7.486031932	8.361449483	8.99367914	10.20333247	6.004797039	5.311614737	6.825021455	5.752854994	3.207650531	6.738038832	11.81895869	5.603221512	13.40194413	5.977878071	4.644248226	8.87183523	6.133182097	-0.99489532	-0.860155664
TCGA-23-2084	1516	1516	G3	IV	No_Macroscopic_Disease	Complete_Remission	With_Tumor	"III,IV"	No	CR	W	Yes	-0.025039185	Low	"Low/III,IV"	Low/No	Low/CR	Low/W	0.064506728	High	"High/III,IV"	High/No	High/CR	High/W	-0.064770801	Low	"Low/III,IV"	Low/No	Low/CR	Low/W	B	No_CNA	No_CNA	Gain	Gain	No_CNA	No_CNA	No_CNA	No_CNA	Loss	No_CNA	No_CNA	No_CNA	No_CNA	No_CNA	Loss	No_CNA	No_CNA	No_CNA	No_CNA	Loss	No_CNA	Loss	Loss	Loss	Loss	Loss	Loss	Loss	Loss	Loss	Gain	Gain	Gain	Gain	Gain	Gain	Gain	Gain	Gain	Gain	Gain	Gain	Gain	No_CNA	Loss	No_CNA	Loss	No_CNA	No_CNA	No_CNA	No_CNA	No_CNA	No_CNA	No_CNA	No_CNA	No_CNA	No_CNA	No_CNA	No_CNA	No_CNA	3.911925889	4.454139869	7.93378735	8.031083781	8.021302291	9.012377486	5.954915662	5.508886812	7.992554005	7.274080363	3.84774212	5.871194365	11.24208776	5.425724879	12.80903653	5.656834333	4.572550723	5.364456986	4.841810268	Null	Null
TCGA-23-2645	Null	137	G3	IIIC	No_Macroscopic_Disease	Null	Null	"III,IV"	No	Null	Null	No	0.111798835	High	"High/III,IV"	High/No	Null	Null	0.088979901	High	"High/III,IV"	High/No	Null	Null	-0.002980952	Low	"Low/III,IV"	Low/No	Null	Null	C	Loss	No_CNA	No_CNA	Loss	Gain	Gain	Gain	Gain	Gain	Gain	Gain	Gain	Gain	Gain	Gain	Gain	Gain	Gain	Loss	Loss	Loss	Loss	Loss	Loss	Loss	Loss	Loss	No_CNA	Gain	Gain	No_CNA	No_CNA	No_CNA	Gain	Gain	Gain	No_CNA	No_CNA	No_CNA	No_CNA	No_CNA	No_CNA	No_CNA	No_CNA	No_CNA	No_CNA	No_CNA	No_CNA	No_CNA	No_CNA	No_CNA	No_CNA	No_CNA	No_CNA	No_CNA	No_CNA	No_CNA	No_CNA	No_CNA	No_CNA	3.73618028	4.651319446	7.534687946	8.694452051	7.629533498	8.900767789	6.405899862	5.3685736	7.604622902	6.651658312	3.042912432	5.394316449	12.13810777	5.43018018	14.27648253	5.933714004	4.622170338	8.511579166	5.856678431	-1.359605697	-1.083749679
TCGA-24-1545	1745	1745	G3	IIIC	>20_mm	Complete_Remission	With_Tumor	"III,IV"	Yes	CR	W	Yes	0.093986241	High	"High/III,IV"	High/Yes	High/CR	High/W	0.054440304	High	"High/III,IV"	High/Yes	High/CR	High/W	-0.005534771	Low	"Low/III,IV"	Low/Yes	Low/CR	Low/W	C	Loss	No_CNA	Loss	Loss	Gain	Gain	Gain	Gain	Gain	Gain	Gain	Gain	Gain	Gain	Gain	Gain	Gain	Gain	Loss	Loss	Loss	Loss	No_CNA	No_CNA	No_CNA	No_CNA	No_CNA	No_CNA	No_CNA	No_CNA	No_CNA	Gain	No_CNA	No_CNA	No_CNA	Loss	No_CNA	No_CNA	No_CNA	No_CNA	No_CNA	No_CNA	No_CNA	No_CNA	No_CNA	No_CNA	No_CNA	No_CNA	No_CNA	No_CNA	No_CNA	No_CNA	No_CNA	No_CNA	No_CNA	No_CNA	No_CNA	No_CNA	No_CNA	No_CNA	5.146201027	4.543730898	7.616582832	6.883341724	8.314855923	8.98675676	5.813881375	4.912744915	6.422410142	5.915353049	3.323965544	5.258340709	12.12354396	5.055926866	13.69526903	5.535043631	4.634019714	6.418297978	6.003682709	-1.21430421	-0.401450674
TCGA-24-1546	1955	1955	G3	IIIC	1-10_mm	Null	Null	"III,IV"	Yes	Null	Null	Yes	0.015992522	Low	"Low/III,IV"	Low/Yes	Null	Null	-0.031849924	Low	"Low/III,IV"	Low/Yes	Null	Null	0.101437898	High	"High/III,IV"	High/Yes	Null	Null	B	No_CNA	No_CNA	No_CNA	No_CNA	No_CNA	No_CNA	No_CNA	No_CNA	No_CNA	No_CNA	No_CNA	No_CNA	No_CNA	No_CNA	Gain	No_CNA	No_CNA	No_CNA	No_CNA	No_CNA	No_CNA	No_CNA	No_CNA	No_CNA	No_CNA	No_CNA	No_CNA	No_CNA	No_CNA	No_CNA	No_CNA	Gain	No_CNA	Gain	Gain	Loss	No_CNA	No_CNA	No_CNA	No_CNA	No_CNA	No_CNA	No_CNA	No_CNA	Loss	No_CNA	No_CNA	No_CNA	No_CNA	No_CNA	No_CNA	No_CNA	No_CNA	No_CNA	No_CNA	Gain	Gain	Gain	Gain	Gain	3.648256301	4.189616468	7.524211336	6.963731669	7.711904288	10.21777581	6.452611012	4.78897257	6.092332285	5.041654473	3.596073369	4.644143004	11.40937509	4.901570849	13.57581713	5.036003215	4.584223271	7.988090889	7.405845951	-1.2369941	-0.719527461
TCGA-24-1548	493	493	G3	IIIC	1-10_mm	Complete_Remission	With_Tumor	"III,IV"	Yes	CR	W	Yes	0.11012783	High	"High/III,IV"	High/Yes	High/CR	High/W	-0.055473515	Low	"Low/III,IV"	Low/Yes	Low/CR	Low/W	-0.024661592	Low	"Low/III,IV"	Low/Yes	Low/CR	Low/W	C	Loss	No_CNA	Loss	No_CNA	Gain	Gain	Gain	Gain	Gain	Gain	Gain	Gain	Gain	Gain	No_CNA	Gain	Gain	Gain	No_CNA	No_CNA	Gain	Gain	Gain	No_CNA	No_CNA	No_CNA	No_CNA	No_CNA	No_CNA	No_CNA	No_CNA	Gain	No_CNA	No_CNA	No_CNA	No_CNA	No_CNA	Gain	No_CNA	No_CNA	No_CNA	No_CNA	No_CNA	No_CNA	Loss	No_CNA	No_CNA	No_CNA	Gain	Gain	No_CNA	No_CNA	No_CNA	No_CNA	No_CNA	No_CNA	No_CNA	No_CNA	No_CNA	No_CNA	3.715918014	5.128245953	8.820671364	9.404411642	8.895246413	9.682137238	4.929281438	5.284771866	7.083428522	8.173295742	3.315004271	5.645547912	12.46208941	5.777007478	13.92803731	6.570280366	4.634275668	4.98530903	4.953599932	-1.51986817	-0.782870729
TCGA-24-1556	2148	2148	G3	IIB	1-10_mm	Complete_Remission	With_Tumor	"I,II"	Yes	CR	W	Yes	-0.045694526	Low	"Low/I,II"	Low/Yes	Low/CR	Low/W	0.082746266	High	"High/I,II"	High/Yes	High/CR	High/W	0.00322345	Low	"Low/I,II"	Low/Yes	Low/CR	Low/W	B	No_CNA	No_CNA	No_CNA	No_CNA	No_CNA	No_CNA	Loss	Loss	Loss	Loss	Loss	Loss	Loss	Loss	Loss	Loss	Loss	Gain	Loss	Loss	Loss	Loss	Loss	Loss	Loss	Loss	Loss	Loss	Loss	No_CNA	Gain	Gain	Gain	Gain	Gain	No_CNA	No_CNA	No_CNA	No_CNA	No_CNA	No_CNA	No_CNA	No_CNA	No_CNA	Loss	No_CNA	No_CNA	No_CNA	No_CNA	No_CNA	No_CNA	No_CNA	No_CNA	No_CNA	No_CNA	No_CNA	No_CNA	No_CNA	No_CNA	No_CNA	3.650126378	5.40549455	7.445179324	7.475132008	7.280609091	8.071672501	6.906445573	5.147983389	7.578532207	7.07368919	3.546314922	6.142675569	11.87439898	5.169443963	13.6129976	5.837747019	4.569236304	10.3022116	7.722407476	-1.062601385	-0.459100831
TCGA-24-1557	1213	1213	G3	IIIC	>20_mm	Partial_Remission/Response	With_Tumor	"III,IV"	Yes	No	W	Yes	-0.030292673	Low	"Low/III,IV"	Low/Yes	Low/No	Low/W	0.106200174	High	"High/III,IV"	High/Yes	High/No	High/W	0.04455252	High	"High/III,IV"	High/Yes	High/No	High/W	A	Loss	No_CNA	No_CNA	No_CNA	Loss	Loss	No_CNA	Loss	Loss	Loss	Loss	No_CNA	No_CNA	No_CNA	Gain	No_CNA	No_CNA	Gain	Loss	Loss	Loss	No_CNA	No_CNA	No_CNA	No_CNA	No_CNA	No_CNA	No_CNA	No_CNA	No_CNA	No_CNA	Gain	No_CNA	Gain	No_CNA	No_CNA	No_CNA	Loss	No_CNA	No_CNA	No_CNA	No_CNA	No_CNA	No_CNA	No_CNA	No_CNA	No_CNA	No_CNA	No_CNA	No_CNA	No_CNA	No_CNA	No_CNA	No_CNA	No_CNA	No_CNA	No_CNA	No_CNA	Gain	No_CNA	3.686797469	4.439321735	6.681557456	8.169104602	8.720158341	9.875586166	5.576864888	5.191043848	7.326299593	6.381407364	3.578111785	4.69053207	12.51448276	5.350899706	14.8497101	5.218834828	4.618283615	8.388925598	7.084843878	-1.251068986	-1.115779693
TCGA-24-1558	594	594	G3	IIIC	1-10_mm	Partial_Remission/Response	With_Tumor	"III,IV"	Yes	No	W	Yes	-0.038507692	Low	"Low/III,IV"	Low/Yes	Low/No	Low/W	-0.015837297	Low	"Low/III,IV"	Low/Yes	Low/No	Low/W	-0.036742082	Low	"Low/III,IV"	Low/Yes	Low/No	Low/W	C	No_CNA	No_CNA	No_CNA	Loss	No_CNA	No_CNA	No_CNA	No_CNA	Loss	No_CNA	No_CNA	No_CNA	No_CNA	No_CNA	Loss	No_CNA	No_CNA	No_CNA	No_CNA	No_CNA	No_CNA	No_CNA	No_CNA	No_CNA	No_CNA	No_CNA	No_CNA	No_CNA	No_CNA	No_CNA	No_CNA	Gain	No_CNA	Gain	No_CNA	Gain	Gain	Gain	Gain	No_CNA	No_CNA	No_CNA	No_CNA	No_CNA	No_CNA	No_CNA	No_CNA	No_CNA	No_CNA	No_CNA	No_CNA	No_CNA	No_CNA	No_CNA	No_CNA	No_CNA	No_CNA	No_CNA	No_CNA	No_CNA	3.473217834	4.001824785	6.8202863	6.843397512	7.659809321	8.665238858	4.878598229	5.591631912	7.342812297	7.15103528	3.728635829	5.757765477	11.57273834	5.797269491	13.43079574	6.32026313	4.616085845	5.420048007	5.023019422	-1.126393406	-0.902134746
TCGA-24-1560	1341	1341	G4	IIIC	1-10_mm	Complete_Remission	With_Tumor	"III,IV"	Yes	CR	W	Yes	0.102956004	High	"High/III,IV"	High/Yes	High/CR	High/W	-0.03434161	Low	"Low/III,IV"	Low/Yes	Low/CR	Low/W	-0.010011836	Low	"Low/III,IV"	Low/Yes	Low/CR	Low/W	C	Loss	No_CNA	Loss	No_CNA	Gain	Gain	Gain	Gain	Gain	Gain	Gain	Gain	Gain	Gain	Gain	Gain	Gain	Gain	No_CNA	No_CNA	No_CNA	No_CNA	No_CNA	No_CNA	No_CNA	No_CNA	No_CNA	No_CNA	No_CNA	No_CNA	No_CNA	Gain	No_CNA	No_CNA	No_CNA	No_CNA	No_CNA	No_CNA	No_CNA	No_CNA	No_CNA	No_CNA	No_CNA	No_CNA	No_CNA	No_CNA	No_CNA	No_CNA	No_CNA	No_CNA	No_CNA	No_CNA	No_CNA	No_CNA	No_CNA	No_CNA	No_CNA	No_CNA	No_CNA	No_CNA	4.496518702	4.487457593	7.837663828	7.67054885	7.681437461	7.830190803	5.541361111	4.805574245	6.879917203	6.170550424	3.237857644	6.514345926	12.41465266	5.471989267	14.00879293	6.207801359	4.677179454	5.924425512	5.230154102	-1.434860034	-1.079659866
TCGA-24-1567	524	524	G3	IIIB	1-10_mm	Null	With_Tumor	"III,IV"	Yes	Null	W	Yes	0.076829632	High	"High/III,IV"	High/Yes	Null	High/W	0.053007293	High	"High/III,IV"	High/Yes	Null	High/W	-0.136934155	Low	"Low/III,IV"	Low/Yes	Null	Low/W	C	Loss	No_CNA	No_CNA	No_CNA	Gain	Gain	Gain	Gain	Gain	Gain	Gain	Gain	Gain	No_CNA	Loss	No_CNA	No_CNA	No_CNA	Loss	Loss	Loss	Loss	Loss	Loss	Loss	Loss	Loss	Loss	Loss	Gain	Gain	Loss	No_CNA	Gain	Gain	No_CNA	No_CNA	No_CNA	No_CNA	No_CNA	No_CNA	No_CNA	No_CNA	No_CNA	No_CNA	No_CNA	No_CNA	No_CNA	No_CNA	No_CNA	No_CNA	No_CNA	No_CNA	No_CNA	No_CNA	No_CNA	No_CNA	No_CNA	Loss	Loss	3.934530985	4.080420371	7.455035806	7.258751621	8.816441133	8.886537027	6.286289694	5.12391836	7.595741106	7.458753285	2.974624996	4.660263106	12.18457277	5.53021284	14.15509031	6.05364922	4.591599241	5.831446408	5.308213734	-1.297644595	-1.18870193
TCGA-24-1843	Null	106	G3	IIIC	1-10_mm	Complete_Remission	Null	"III,IV"	Yes	CR	Null	Yes	-0.03578153	Low	"Low/III,IV"	Low/Yes	Low/CR	Null	-0.022056317	Low	"Low/III,IV"	Low/Yes	Low/CR	Null	-0.012205319	Low	"Low/III,IV"	Low/Yes	Low/CR	Null	C	No_CNA	No_CNA	No_CNA	No_CNA	No_CNA	Loss	Loss	Loss	No_CNA	No_CNA	Loss	No_CNA	Loss	Loss	Loss	Loss	Loss	Loss	No_CNA	No_CNA	No_CNA	No_CNA	No_CNA	No_CNA	No_CNA	No_CNA	No_CNA	No_CNA	No_CNA	No_CNA	No_CNA	Gain	No_CNA	No_CNA	No_CNA	No_CNA	No_CNA	No_CNA	No_CNA	No_CNA	No_CNA	No_CNA	No_CNA	No_CNA	Gain	No_CNA	No_CNA	No_CNA	No_CNA	No_CNA	No_CNA	No_CNA	No_CNA	No_CNA	No_CNA	No_CNA	No_CNA	No_CNA	No_CNA	No_CNA	3.265634932	4.050514956	7.286596254	8.065374223	8.679229335	8.427587407	5.451626924	5.632320875	6.480559847	7.56681462	4.434664747	6.613737847	11.62775987	5.2205946	13.31146333	5.887877157	4.582479826	6.192906318	4.772243197	Null	Null
TCGA-24-1844	Null	113	G3	IIIC	1-10_mm	Null	Null	"III,IV"	Yes	Null	Null	Yes	0.056684394	High	"High/III,IV"	High/Yes	Null	Null	-0.016191436	Low	"Low/III,IV"	Low/Yes	Null	Null	-0.121432401	Low	"Low/III,IV"	Low/Yes	Null	Null	C	Loss	No_CNA	No_CNA	No_CNA	Gain	Gain	Gain	Gain	Gain	Gain	Gain	Gain	Gain	Gain	Gain	Gain	Gain	Gain	No_CNA	No_CNA	No_CNA	No_CNA	No_CNA	No_CNA	No_CNA	No_CNA	No_CNA	No_CNA	No_CNA	No_CNA	No_CNA	Gain	No_CNA	Gain	No_CNA	Gain	Gain	Gain	Gain	Gain	Gain	Gain	Gain	Gain	Gain	Gain	Gain	No_CNA	No_CNA	No_CNA	No_CNA	No_CNA	No_CNA	Loss	No_CNA	No_CNA	No_CNA	No_CNA	No_CNA	No_CNA	4.311931896	4.444874481	7.319784838	7.744129738	8.182105758	8.256763408	6.253569807	4.963126712	7.593884489	6.109007881	3.389747385	5.837331073	12.23445434	5.084910617	14.03043288	5.241049857	4.646669745	6.078175778	5.547270345	-1.444960733	-0.549031107
TCGA-24-1845	Null	116	G3	IIIC	1-10_mm	Null	Null	"III,IV"	Yes	Null	Null	Yes	-0.064755209	Low	"Low/III,IV"	Low/Yes	Null	Null	0.019461825	High	"High/III,IV"	High/Yes	Null	Null	0.167526763	High	"High/III,IV"	High/Yes	Null	Null	A	Loss	No_CNA	No_CNA	Loss	Loss	Loss	Loss	Loss	Loss	Loss	Loss	Loss	No_CNA	No_CNA	Loss	Loss	Loss	Loss	Loss	No_CNA	No_CNA	No_CNA	No_CNA	No_CNA	No_CNA	No_CNA	No_CNA	No_CNA	No_CNA	No_CNA	Gain	Gain	No_CNA	No_CNA	No_CNA	Loss	No_CNA	Loss	Loss	Loss	Loss	Loss	No_CNA	No_CNA	Loss	No_CNA	No_CNA	No_CNA	Loss	No_CNA	Loss	No_CNA	Gain	Gain	Gain	Gain	Gain	Gain	Gain	Gain	3.579604246	4.14666034	8.217547159	7.673887977	7.916946857	9.434151226	6.166143157	4.795108936	7.730826978	6.1016989	4.26122364	6.227876332	12.3808365	5.413253006	13.66068277	6.182543689	4.667336511	8.336179403	7.477296962	-1.120483078	-0.310919713
TCGA-24-1846	Null	133	G3	IIIC	1-10_mm	Null	Null	"III,IV"	Yes	Null	Null	Yes	-0.039469486	Low	"Low/III,IV"	Low/Yes	Null	Null	-0.024974229	Low	"Low/III,IV"	Low/Yes	Null	Null	-0.019166854	Low	"Low/III,IV"	Low/Yes	Null	Null	C	Loss	No_CNA	No_CNA	No_CNA	Loss	No_CNA	No_CNA	No_CNA	No_CNA	No_CNA	No_CNA	No_CNA	No_CNA	No_CNA	Gain	No_CNA	No_CNA	No_CNA	No_CNA	No_CNA	No_CNA	No_CNA	No_CNA	No_CNA	No_CNA	No_CNA	No_CNA	No_CNA	No_CNA	No_CNA	No_CNA	Gain	No_CNA	No_CNA	No_CNA	Loss	No_CNA	No_CNA	No_CNA	No_CNA	No_CNA	No_CNA	No_CNA	No_CNA	No_CNA	No_CNA	No_CNA	No_CNA	No_CNA	No_CNA	No_CNA	No_CNA	No_CNA	No_CNA	No_CNA	No_CNA	No_CNA	No_CNA	No_CNA	No_CNA	3.393827066	5.149446647	8.031327819	7.219039978	8.883209979	8.976581254	7.012059273	5.214085178	6.935622882	6.39230694	6.13314676	6.998858646	12.06075208	5.130198407	13.94546702	5.158350174	4.602389372	9.035890848	8.415327678	-1.246338435	-1.492363092
TCGA-24-1847	Null	343	G3	IV	1-10_mm	Complete_Remission	Tumor_Free	"III,IV"	Yes	CR	WO	Yes	0.014835827	Low	"Low/III,IV"	Low/Yes	Low/CR	Low/WO	0.009903468	High	"High/III,IV"	High/Yes	High/CR	High/WO	0.088585603	High	"High/III,IV"	High/Yes	High/CR	High/WO	A	No_CNA	No_CNA	No_CNA	No_CNA	No_CNA	Loss	Loss	No_CNA	No_CNA	Gain	No_CNA	No_CNA	Gain	Gain	Gain	Gain	No_CNA	No_CNA	Gain	No_CNA	No_CNA	No_CNA	No_CNA	Loss	No_CNA	No_CNA	No_CNA	No_CNA	No_CNA	No_CNA	No_CNA	Gain	Gain	Gain	Gain	No_CNA	No_CNA	No_CNA	No_CNA	No_CNA	No_CNA	No_CNA	No_CNA	No_CNA	No_CNA	No_CNA	No_CNA	Loss	Loss	Loss	Loss	No_CNA	Gain	No_CNA	No_CNA	No_CNA	Gain	Gain	Gain	Gain	3.861697576	4.230577986	8.03687302	7.367906736	8.57679905	10.37297303	6.563914618	5.32720559	6.78504122	6.432554771	4.063449065	5.5698632	10.69359284	4.833832648	12.81063263	5.154662179	4.608531223	11.50789691	8.771141216	Null	Null
TCGA-24-1920	Null	298	G3	IIIC	1-10_mm	Complete_Remission	Tumor_Free	"III,IV"	Yes	CR	WO	Yes	0.020644719	Low	"Low/III,IV"	Low/Yes	Low/CR	Low/WO	0.057214328	High	"High/III,IV"	High/Yes	High/CR	High/WO	0.029381515	High	"High/III,IV"	High/Yes	High/CR	High/WO	A	Gain	No_CNA	Loss	Loss	No_CNA	Gain	No_CNA	Gain	Loss	No_CNA	No_CNA	No_CNA	No_CNA	No_CNA	No_CNA	Gain	Gain	No_CNA	Loss	Loss	Loss	Loss	Loss	No_CNA	No_CNA	No_CNA	Gain	Gain	No_CNA	No_CNA	No_CNA	Gain	No_CNA	Gain	No_CNA	Loss	Gain	No_CNA	No_CNA	Loss	No_CNA	Loss	Loss	Loss	Loss	Loss	No_CNA	Gain	No_CNA	No_CNA	Gain	No_CNA	No_CNA	No_CNA	Gain	No_CNA	No_CNA	No_CNA	No_CNA	No_CNA	3.655374257	4.322463068	7.25859838	6.85847328	7.543477221	8.668368785	5.815925305	6.028188015	7.060968481	7.155297389	3.392306285	5.496819955	11.39539659	5.429191399	13.7519507	5.851269214	4.614402441	9.886535614	7.030487145	-0.923436321	-0.943842759
TCGA-24-1923	689	689	G3	IIIC	1-10_mm	Complete_Remission	With_Tumor	"III,IV"	Yes	CR	W	Yes	0.068884721	High	"High/III,IV"	High/Yes	High/CR	High/W	-0.006841176	Low	"Low/III,IV"	Low/Yes	Low/CR	Low/W	-0.016958446	Low	"Low/III,IV"	Low/Yes	Low/CR	Low/W	C	No_CNA	No_CNA	No_CNA	No_CNA	Gain	Gain	Gain	Gain	Gain	Gain	Gain	Gain	Gain	Gain	Gain	Gain	Gain	Gain	No_CNA	No_CNA	No_CNA	No_CNA	No_CNA	No_CNA	No_CNA	No_CNA	No_CNA	No_CNA	No_CNA	No_CNA	No_CNA	Gain	No_CNA	Gain	No_CNA	Loss	No_CNA	No_CNA	No_CNA	No_CNA	No_CNA	No_CNA	No_CNA	No_CNA	No_CNA	No_CNA	No_CNA	No_CNA	No_CNA	No_CNA	No_CNA	No_CNA	No_CNA	No_CNA	No_CNA	No_CNA	No_CNA	No_CNA	No_CNA	No_CNA	4.136870364	4.426257971	6.717354808	6.308701066	7.852077305	8.058082584	6.103694246	4.210358473	7.011041236	5.034166741	4.293791839	4.942925635	10.77952436	4.992479319	12.71028954	5.65091056	4.615242333	7.262202815	6.048868361	-1.308054119	0.794269695
TCGA-24-1924	919	919	G3	IIIC	1-10_mm	Complete_Remission	With_Tumor	"III,IV"	Yes	CR	W	Yes	0.018794663	Low	"Low/III,IV"	Low/Yes	Low/CR	Low/W	0.057983778	High	"High/III,IV"	High/Yes	High/CR	High/W	-0.056143037	Low	"Low/III,IV"	Low/Yes	Low/CR	Low/W	B	Loss	No_CNA	Loss	No_CNA	No_CNA	No_CNA	Gain	Gain	Gain	Gain	Gain	Gain	Gain	Gain	Gain	No_CNA	No_CNA	No_CNA	Gain	Loss	No_CNA	No_CNA	Loss	Loss	No_CNA	No_CNA	No_CNA	No_CNA	No_CNA	No_CNA	No_CNA	Gain	No_CNA	Gain	Gain	Gain	Gain	Gain	Gain	Gain	Gain	Gain	No_CNA	No_CNA	Loss	Loss	Loss	No_CNA	Loss	No_CNA	No_CNA	No_CNA	Gain	Gain	Gain	Gain	Gain	Gain	Loss	Loss	3.990918482	5.185900473	7.846495252	8.171726102	8.208712739	8.716558673	6.484038235	5.453862278	7.635238857	7.453387324	4.112718361	6.058000739	11.49298995	5.061564427	13.05051291	5.459765705	4.626245599	7.62437238	7.15974348	-0.97409713	-1.074021802
TCGA-24-1930	2467	2467	G3	IIIC	1-10_mm	Complete_Remission	With_Tumor	"III,IV"	Yes	CR	W	Yes	0.053618915	High	"High/III,IV"	High/Yes	High/CR	High/W	0.037299486	High	"High/III,IV"	High/Yes	High/CR	High/W	0.124323905	High	"High/III,IV"	High/Yes	High/CR	High/W	B	Loss	No_CNA	No_CNA	No_CNA	Gain	Gain	Gain	Gain	Gain	No_CNA	Gain	Gain	Gain	Gain	No_CNA	Gain	Gain	Gain	No_CNA	No_CNA	No_CNA	No_CNA	No_CNA	No_CNA	No_CNA	No_CNA	No_CNA	No_CNA	No_CNA	No_CNA	No_CNA	No_CNA	Gain	Gain	Gain	No_CNA	No_CNA	No_CNA	No_CNA	No_CNA	No_CNA	No_CNA	No_CNA	No_CNA	Loss	No_CNA	No_CNA	No_CNA	No_CNA	No_CNA	No_CNA	No_CNA	No_CNA	No_CNA	Gain	Gain	Gain	Gain	Gain	Gain	4.434448543	4.004236071	6.731278214	7.084550686	7.6703323	9.276227227	6.120966027	4.820140486	6.984306408	5.47722255	4.188024639	7.326222974	12.85269511	5.393539083	14.16272278	5.81789458	4.577158415	7.016818328	7.042000232	-1.118740751	-0.176677157
TCGA-24-2019	Null	148	G3	IIIC	1-10_mm	Null	Null	"III,IV"	Yes	Null	Null	No	0.084040119	High	"High/III,IV"	High/Yes	Null	Null	0.056883393	High	"High/III,IV"	High/Yes	Null	Null	-0.018380973	Low	"Low/III,IV"	Low/Yes	Null	Null	C	No_CNA	No_CNA	Loss	No_CNA	Gain	Gain	Gain	Gain	Gain	Gain	Gain	Gain	Gain	Gain	No_CNA	Gain	Gain	Gain	Loss	Loss	Loss	Loss	Loss	Loss	Loss	Gain	Gain	Gain	Gain	Gain	Gain	No_CNA	Loss	Loss	Loss	No_CNA	No_CNA	No_CNA	No_CNA	No_CNA	No_CNA	No_CNA	No_CNA	No_CNA	Loss	No_CNA	No_CNA	No_CNA	No_CNA	No_CNA	No_CNA	No_CNA	No_CNA	No_CNA	No_CNA	No_CNA	No_CNA	No_CNA	No_CNA	No_CNA	4.053900533	5.342068427	7.265716188	8.060278022	9.135152044	9.015590982	6.212052665	5.002575376	8.117225037	7.887501305	3.160182883	5.748860699	11.12373549	5.007886198	13.22600501	5.232805912	4.650898495	9.96421682	6.818589435	Null	Null
TCGA-24-2020	4623	4623	G3	IIIC	1-10_mm	Complete_Remission	With_Tumor	"III,IV"	Yes	CR	W	Yes	0.019311579	Low	"Low/III,IV"	Low/Yes	Low/CR	Low/W	-0.124749438	Low	"Low/III,IV"	Low/Yes	Low/CR	Low/W	0.062185265	High	"High/III,IV"	High/Yes	High/CR	High/W	B	No_CNA	No_CNA	No_CNA	No_CNA	No_CNA	No_CNA	No_CNA	No_CNA	No_CNA	No_CNA	No_CNA	No_CNA	Gain	Gain	Gain	No_CNA	No_CNA	No_CNA	No_CNA	Gain	Gain	Gain	Gain	Gain	Gain	Gain	No_CNA	No_CNA	No_CNA	No_CNA	No_CNA	Gain	No_CNA	No_CNA	Loss	Loss	Loss	Loss	Loss	No_CNA	Loss	Loss	No_CNA	Loss	Loss	No_CNA	Loss	Loss	Loss	Gain	No_CNA	Gain	Gain	Gain	Gain	Gain	Gain	No_CNA	No_CNA	No_CNA	3.615147695	5.228211863	7.58074598	8.942112743	8.623337321	8.335960011	5.255998867	5.47734016	7.599963337	7.668819969	3.338343583	5.054305934	12.97442234	5.4391102	14.71978591	5.853859855	4.612237805	5.253853456	4.663539614	-0.942677167	-1.146369445
TCGA-24-2023	1364	1364	G3	IIIA	1-10_mm	Complete_Remission	With_Tumor	"III,IV"	Yes	CR	W	Yes	-0.004750676	Low	"Low/III,IV"	Low/Yes	Low/CR	Low/W	-0.002546662	Low	"Low/III,IV"	Low/Yes	Low/CR	Low/W	-0.013712754	Low	"Low/III,IV"	Low/Yes	Low/CR	Low/W	C	Loss	No_CNA	No_CNA	No_CNA	No_CNA	No_CNA	No_CNA	No_CNA	No_CNA	No_CNA	Gain	No_CNA	No_CNA	No_CNA	No_CNA	No_CNA	No_CNA	No_CNA	No_CNA	No_CNA	No_CNA	No_CNA	No_CNA	No_CNA	No_CNA	No_CNA	No_CNA	No_CNA	No_CNA	No_CNA	No_CNA	No_CNA	No_CNA	No_CNA	No_CNA	No_CNA	No_CNA	No_CNA	No_CNA	No_CNA	No_CNA	No_CNA	No_CNA	No_CNA	No_CNA	No_CNA	No_CNA	No_CNA	No_CNA	No_CNA	No_CNA	No_CNA	No_CNA	No_CNA	No_CNA	No_CNA	No_CNA	No_CNA	No_CNA	No_CNA	4.334730608	3.942139775	7.691488488	8.317489211	7.842743948	9.552953636	5.380085411	5.598446592	7.419741502	7.120211611	4.188286242	4.678630764	12.00684348	5.048799148	14.20957042	5.035694652	4.626894935	7.659831206	6.565679516	-1.221659424	-1.189035513
TCGA-24-2024	1769	1769	G3	IIIC	1-10_mm	Complete_Remission	With_Tumor	"III,IV"	Yes	CR	W	Yes	0.034633678	Low	"Low/III,IV"	Low/Yes	Low/CR	Low/W	-0.016383933	Low	"Low/III,IV"	Low/Yes	Low/CR	Low/W	-0.011509923	Low	"Low/III,IV"	Low/Yes	Low/CR	Low/W	C	Gain	No_CNA	No_CNA	No_CNA	Gain	Gain	No_CNA	No_CNA	No_CNA	No_CNA	No_CNA	No_CNA	No_CNA	No_CNA	Loss	No_CNA	No_CNA	No_CNA	No_CNA	No_CNA	No_CNA	No_CNA	No_CNA	No_CNA	No_CNA	No_CNA	No_CNA	No_CNA	No_CNA	No_CNA	No_CNA	Gain	No_CNA	No_CNA	No_CNA	No_CNA	No_CNA	No_CNA	No_CNA	No_CNA	No_CNA	No_CNA	No_CNA	No_CNA	Loss	No_CNA	No_CNA	No_CNA	No_CNA	No_CNA	No_CNA	No_CNA	No_CNA	No_CNA	No_CNA	No_CNA	No_CNA	No_CNA	No_CNA	No_CNA	4.475083136	4.256670418	7.740158013	8.328358552	8.017638453	8.909856561	6.108791469	5.035274499	7.448477179	6.323164327	4.103918465	5.505540323	12.90285684	5.451150156	14.43433451	6.241688801	4.677242796	7.230148007	6.351191661	-1.064873065	-0.418237379
TCGA-24-2026	1059	1059	G3	IIIC	>20_mm	Null	Null	"III,IV"	Yes	Null	Null	Yes	-0.075002635	Low	"Low/III,IV"	Low/Yes	Null	Null	-0.03981196	Low	"Low/III,IV"	Low/Yes	Null	Null	-0.01235446	Low	"Low/III,IV"	Low/Yes	Null	Null	C	No_CNA	No_CNA	No_CNA	Loss	No_CNA	Loss	Loss	Loss	Loss	Loss	Loss	Loss	No_CNA	No_CNA	No_CNA	Loss	Loss	Loss	No_CNA	No_CNA	No_CNA	No_CNA	No_CNA	No_CNA	No_CNA	No_CNA	No_CNA	No_CNA	No_CNA	No_CNA	No_CNA	Gain	No_CNA	No_CNA	No_CNA	No_CNA	No_CNA	No_CNA	No_CNA	No_CNA	No_CNA	No_CNA	No_CNA	No_CNA	Loss	No_CNA	No_CNA	No_CNA	No_CNA	No_CNA	No_CNA	No_CNA	No_CNA	No_CNA	No_CNA	No_CNA	No_CNA	No_CNA	No_CNA	No_CNA	4.200345031	3.869873842	7.381236112	8.342029622	7.557839946	7.696230964	5.576935105	5.432267769	7.258707921	6.557775337	4.094821572	5.067057413	12.10952079	5.869143796	13.97880708	7.046327711	4.649747542	9.285795779	7.503743626	-0.990858003	-0.754716305
TCGA-24-2027	3336	3336	G3	IV	>20_mm	Complete_Remission	With_Tumor	"III,IV"	Yes	CR	W	Yes	0.053322344	High	"High/III,IV"	High/Yes	High/CR	High/W	0.139851522	High	"High/III,IV"	High/Yes	High/CR	High/W	-0.01615293	Low	"Low/III,IV"	Low/Yes	Low/CR	Low/W	C	Loss	Loss	Gain	No_CNA	Gain	Gain	Gain	Gain	Gain	No_CNA	Gain	Gain	Gain	Gain	Gain	Gain	Gain	Gain	Loss	Loss	No_CNA	No_CNA	No_CNA	No_CNA	No_CNA	No_CNA	No_CNA	No_CNA	No_CNA	No_CNA	No_CNA	Gain	No_CNA	No_CNA	No_CNA	No_CNA	No_CNA	No_CNA	No_CNA	No_CNA	No_CNA	No_CNA	No_CNA	No_CNA	Loss	No_CNA	No_CNA	No_CNA	No_CNA	No_CNA	No_CNA	No_CNA	No_CNA	No_CNA	No_CNA	No_CNA	No_CNA	No_CNA	No_CNA	No_CNA	3.74837028	4.131982838	6.942187483	8.945458125	7.801246551	8.728790152	5.894143781	4.765556436	7.310473967	7.352937309	3.140264672	4.777362346	11.06596901	5.072472486	12.94962171	5.504766421	4.63785151	7.091843629	5.121895345	-1.350410556	-1.036010897
TCGA-24-2030	1701	1641	G3	IIIC	>20_mm	Complete_Remission	With_Tumor	"III,IV"	Yes	CR	W	Yes	-0.016895575	Low	"Low/III,IV"	Low/Yes	Low/CR	Low/W	0.001674854	Low	"Low/III,IV"	Low/Yes	Low/CR	Low/W	-0.015332473	Low	"Low/III,IV"	Low/Yes	Low/CR	Low/W	C	Gain	No_CNA	No_CNA	Loss	Gain	No_CNA	No_CNA	No_CNA	Loss	Loss	No_CNA	No_CNA	Loss	Loss	Loss	Loss	Loss	No_CNA	Loss	Loss	No_CNA	Loss	Loss	Loss	Gain	Gain	Gain	Gain	Gain	Gain	Loss	No_CNA	No_CNA	Gain	Gain	Loss	No_CNA	No_CNA	No_CNA	No_CNA	No_CNA	No_CNA	No_CNA	No_CNA	Loss	No_CNA	No_CNA	No_CNA	No_CNA	No_CNA	No_CNA	No_CNA	No_CNA	No_CNA	No_CNA	No_CNA	No_CNA	No_CNA	No_CNA	No_CNA	3.742911149	3.723192005	6.266413688	8.082658924	8.70431085	8.314227799	5.756040217	5.024112281	7.591511618	6.893911399	3.459810806	5.422492012	12.78349883	5.94035216	14.62542369	6.067277678	4.675666304	5.667581123	5.060497678	-1.212259287	-0.713700987
TCGA-24-2033	562	562	G3	IIIC	>20_mm	Partial_Remission/Response	With_Tumor	"III,IV"	Yes	No	W	Yes	0.022220812	Low	"Low/III,IV"	Low/Yes	Low/No	Low/W	-0.000841792	Low	"Low/III,IV"	Low/Yes	Low/No	Low/W	0.063152587	High	"High/III,IV"	High/Yes	High/No	High/W	B	No_CNA	No_CNA	Loss	Loss	No_CNA	No_CNA	No_CNA	No_CNA	No_CNA	No_CNA	No_CNA	No_CNA	No_CNA	No_CNA	Loss	No_CNA	No_CNA	No_CNA	No_CNA	No_CNA	No_CNA	No_CNA	No_CNA	No_CNA	No_CNA	No_CNA	No_CNA	No_CNA	No_CNA	No_CNA	No_CNA	No_CNA	No_CNA	Gain	Gain	Loss	Loss	Loss	Loss	Loss	Loss	Loss	Loss	Loss	Loss	No_CNA	No_CNA	No_CNA	No_CNA	No_CNA	No_CNA	No_CNA	No_CNA	No_CNA	No_CNA	No_CNA	No_CNA	No_CNA	No_CNA	No_CNA	3.90480622	4.218446761	8.081800515	7.846310549	7.78746122	8.425942575	5.754056548	5.595387481	7.209300302	7.403385787	3.54829207	6.310034742	12.11342283	5.309472695	13.79892659	5.766168345	4.695927513	8.577257421	7.122698698	-1.669239752	-0.087851603
TCGA-24-2035	857	857	G3	IIIC	1-10_mm	Partial_Remission/Response	With_Tumor	"III,IV"	Yes	No	W	Yes	0.026745487	Low	"Low/III,IV"	Low/Yes	Low/No	Low/W	-0.01878897	Low	"Low/III,IV"	Low/Yes	Low/No	Low/W	-0.012837008	Low	"Low/III,IV"	Low/Yes	Low/No	Low/W	C	Loss	No_CNA	Loss	No_CNA	No_CNA	No_CNA	No_CNA	No_CNA	No_CNA	No_CNA	No_CNA	No_CNA	No_CNA	No_CNA	No_CNA	No_CNA	No_CNA	No_CNA	No_CNA	No_CNA	No_CNA	No_CNA	No_CNA	No_CNA	No_CNA	No_CNA	No_CNA	No_CNA	No_CNA	No_CNA	No_CNA	No_CNA	No_CNA	No_CNA	No_CNA	No_CNA	No_CNA	No_CNA	No_CNA	No_CNA	No_CNA	No_CNA	No_CNA	No_CNA	No_CNA	No_CNA	No_CNA	No_CNA	No_CNA	No_CNA	No_CNA	No_CNA	No_CNA	No_CNA	No_CNA	No_CNA	No_CNA	No_CNA	No_CNA	No_CNA	3.428217795	3.741969307	6.946429074	7.974651164	8.178844445	9.014655111	7.296509892	4.700448502	6.932843078	5.321994272	3.322726561	5.02834394	9.865068093	4.850237325	12.56899356	4.800722729	4.577134359	7.31539173	6.273281773	Null	Null
TCGA-24-2038	1353	1353	GB	IIIA	1-10_mm	Complete_Remission	With_Tumor	"III,IV"	Yes	CR	W	Yes	0.063185215	High	"High/III,IV"	High/Yes	High/CR	High/W	-0.012093201	Low	"Low/III,IV"	Low/Yes	Low/CR	Low/W	-0.01262587	Low	"Low/III,IV"	Low/Yes	Low/CR	Low/W	C	No_CNA	No_CNA	No_CNA	Gain	Gain	Gain	Gain	Gain	Gain	No_CNA	Gain	Gain	Gain	Gain	Gain	Gain	Gain	Gain	No_CNA	No_CNA	No_CNA	No_CNA	No_CNA	No_CNA	No_CNA	No_CNA	No_CNA	No_CNA	No_CNA	No_CNA	No_CNA	Gain	No_CNA	No_CNA	No_CNA	No_CNA	No_CNA	No_CNA	No_CNA	No_CNA	No_CNA	No_CNA	No_CNA	No_CNA	No_CNA	No_CNA	No_CNA	No_CNA	No_CNA	No_CNA	No_CNA	No_CNA	No_CNA	No_CNA	No_CNA	No_CNA	No_CNA	No_CNA	No_CNA	No_CNA	3.71300519	4.844262979	6.805578772	7.879808231	7.676896592	8.265543656	6.901510038	4.98874726	7.828357816	4.061386356	4.12969886	5.283424163	11.6509671	5.276431329	14.45060547	5.43410667	4.581412221	6.086571533	6.59503842	-1.089622752	-0.080984786
TCGA-24-2254	1736	1736	G3	IIIC	1-10_mm	Complete_Remission	With_Tumor	"III,IV"	Yes	CR	W	Yes	-0.059810885	Low	"Low/III,IV"	Low/Yes	Low/CR	Low/W	0.020214595	High	"High/III,IV"	High/Yes	High/CR	High/W	0.000680365	Low	"Low/III,IV"	Low/Yes	Low/CR	Low/W	B	Gain	Gain	Loss	Loss	Loss	Loss	No_CNA	Loss	Loss	No_CNA	Loss	Loss	No_CNA	No_CNA	Loss	No_CNA	No_CNA	No_CNA	No_CNA	No_CNA	No_CNA	No_CNA	No_CNA	No_CNA	No_CNA	No_CNA	No_CNA	No_CNA	No_CNA	No_CNA	No_CNA	No_CNA	No_CNA	Gain	Gain	No_CNA	No_CNA	No_CNA	No_CNA	No_CNA	No_CNA	No_CNA	No_CNA	No_CNA	No_CNA	No_CNA	No_CNA	No_CNA	No_CNA	No_CNA	No_CNA	No_CNA	No_CNA	No_CNA	No_CNA	No_CNA	No_CNA	No_CNA	No_CNA	No_CNA	4.913932832	4.795074444	7.216687548	7.368678698	8.213112528	8.638299019	6.643761527	5.737899948	6.9465342	5.986670407	5.685727166	5.677637696	10.79235556	5.018046663	12.81792243	4.808371796	4.619461593	6.88034889	6.281706484	-1.127013583	-0.452154326
TCGA-24-2260	1100	1100	G3	IIIB	1-10_mm	Complete_Remission	With_Tumor	"III,IV"	Yes	CR	W	Yes	0.031918065	Low	"Low/III,IV"	Low/Yes	Low/CR	Low/W	-0.014870678	Low	"Low/III,IV"	Low/Yes	Low/CR	Low/W	-0.072592783	Low	"Low/III,IV"	Low/Yes	Low/CR	Low/W	C	Loss	No_CNA	Loss	Loss	No_CNA	No_CNA	No_CNA	No_CNA	No_CNA	No_CNA	No_CNA	No_CNA	Gain	No_CNA	Loss	No_CNA	No_CNA	No_CNA	No_CNA	No_CNA	No_CNA	No_CNA	No_CNA	No_CNA	No_CNA	No_CNA	No_CNA	No_CNA	No_CNA	No_CNA	No_CNA	Gain	No_CNA	No_CNA	No_CNA	Gain	Gain	Gain	Gain	Gain	No_CNA	No_CNA	No_CNA	No_CNA	Loss	No_CNA	No_CNA	No_CNA	No_CNA	No_CNA	No_CNA	No_CNA	Gain	No_CNA	No_CNA	No_CNA	No_CNA	No_CNA	No_CNA	No_CNA	5.312915906	3.758814771	7.849944117	6.470335038	8.720212105	7.88846243	6.426420891	4.548699637	7.078939423	6.472701621	3.734125879	6.265000709	11.93824878	5.618452284	13.52935794	5.890355294	4.553073875	7.188082218	6.144829714	-1.026246252	-0.956112967
TCGA-24-2261	24	24	G3	IIIC	11-20_mm	Null	With_Tumor	"III,IV"	Yes	Null	W	No	-0.073982299	Low	"Low/III,IV"	Low/Yes	Null	Low/W	-0.017730597	Low	"Low/III,IV"	Low/Yes	Null	Low/W	0.02666142	High	"High/III,IV"	High/Yes	Null	High/W	B	No_CNA	No_CNA	No_CNA	Loss	Loss	Loss	Loss	Loss	Loss	Loss	Loss	Loss	Loss	Loss	Loss	Loss	No_CNA	No_CNA	No_CNA	No_CNA	No_CNA	No_CNA	No_CNA	No_CNA	No_CNA	No_CNA	No_CNA	No_CNA	No_CNA	No_CNA	No_CNA	No_CNA	No_CNA	No_CNA	No_CNA	No_CNA	No_CNA	No_CNA	No_CNA	No_CNA	No_CNA	No_CNA	No_CNA	Loss	Loss	Loss	Loss	Loss	No_CNA	Loss	No_CNA	No_CNA	No_CNA	No_CNA	No_CNA	No_CNA	No_CNA	No_CNA	No_CNA	No_CNA	4.216738311	5.348203645	6.885208264	7.929175228	7.234907603	9.106962548	5.687047562	5.222004622	7.269175059	7.530463253	3.498970543	7.075559393	11.90228513	5.228422607	14.15997205	5.176692796	4.658399677	6.173970187	5.571433998	-1.293938194	-0.989119414
TCGA-24-2262	11	11	G3	IIIC	1-10_mm	Null	With_Tumor	"III,IV"	Yes	Null	W	No	-0.012579716	Low	"Low/III,IV"	Low/Yes	Null	Low/W	0.001721563	Low	"Low/III,IV"	Low/Yes	Null	Low/W	0.080692602	High	"High/III,IV"	High/Yes	Null	High/W	B	No_CNA	No_CNA	No_CNA	No_CNA	No_CNA	No_CNA	No_CNA	No_CNA	No_CNA	No_CNA	No_CNA	No_CNA	No_CNA	No_CNA	No_CNA	No_CNA	No_CNA	No_CNA	No_CNA	No_CNA	No_CNA	No_CNA	No_CNA	No_CNA	No_CNA	No_CNA	No_CNA	No_CNA	No_CNA	No_CNA	No_CNA	No_CNA	No_CNA	Gain	Gain	Loss	Loss	Loss	Loss	Loss	Loss	Loss	Loss	Loss	Loss	Loss	Loss	Loss	No_CNA	Gain	Gain	Gain	Gain	Gain	Gain	Gain	Gain	Gain	No_CNA	Gain	3.591263237	5.193079075	6.618515114	7.424699007	8.004809038	8.935874263	6.374129816	5.257648819	6.37390594	5.983379939	5.01466805	6.833742064	11.41170136	4.809430736	13.58636623	4.933871781	4.923602017	7.669153066	7.253789155	-1.216338314	-0.024074966
TCGA-24-2267	1446	1446	G3	IIB	No_Macroscopic_Disease	Complete_Remission	With_Tumor	"I,II"	No	CR	W	Yes	-0.008755704	Low	"Low/I,II"	Low/No	Low/CR	Low/W	0.054949317	High	"High/I,II"	High/No	High/CR	High/W	0.022166906	High	"High/I,II"	High/No	High/CR	High/W	A	No_CNA	No_CNA	No_CNA	No_CNA	No_CNA	No_CNA	No_CNA	No_CNA	No_CNA	No_CNA	No_CNA	Loss	Loss	Loss	Loss	Loss	Loss	Loss	No_CNA	Loss	Loss	Loss	Loss	Loss	No_CNA	No_CNA	No_CNA	No_CNA	No_CNA	No_CNA	No_CNA	Gain	No_CNA	Gain	No_CNA	Loss	Loss	Loss	Loss	Loss	Loss	Loss	Loss	No_CNA	No_CNA	No_CNA	No_CNA	No_CNA	No_CNA	No_CNA	No_CNA	No_CNA	No_CNA	No_CNA	No_CNA	No_CNA	No_CNA	No_CNA	No_CNA	No_CNA	4.490609761	4.262910917	6.675287745	7.29660315	6.858219901	7.864665927	5.925817902	5.162183547	7.691174616	6.081812216	3.800343229	7.03555617	12.57052641	5.333608613	14.13588646	5.600127103	4.632325414	8.037048761	6.475610946	-1.632545266	-0.120842628
TCGA-24-2271	962	962	G3	IIIC	>20_mm	Null	With_Tumor	"III,IV"	Yes	Null	W	No	0.069003232	High	"High/III,IV"	High/Yes	Null	High/W	-0.024703211	Low	"Low/III,IV"	Low/Yes	Null	Low/W	-0.008370207	Low	"Low/III,IV"	Low/Yes	Null	Low/W	C	No_CNA	No_CNA	Loss	No_CNA	Gain	Gain	Gain	Gain	Gain	Gain	Gain	Gain	Gain	Gain	Loss	Gain	Gain	Gain	No_CNA	No_CNA	Gain	No_CNA	No_CNA	No_CNA	No_CNA	No_CNA	No_CNA	No_CNA	No_CNA	No_CNA	No_CNA	No_CNA	No_CNA	No_CNA	No_CNA	No_CNA	No_CNA	No_CNA	No_CNA	No_CNA	No_CNA	No_CNA	No_CNA	No_CNA	No_CNA	No_CNA	No_CNA	No_CNA	No_CNA	No_CNA	No_CNA	No_CNA	No_CNA	No_CNA	No_CNA	No_CNA	No_CNA	No_CNA	No_CNA	No_CNA	4.433157263	5.115325812	7.222045319	7.580851653	7.908879545	8.636352133	6.151662751	4.509291889	7.418158229	5.786771843	4.431482684	5.757738373	10.57387606	4.832689201	12.46997808	5.532537757	4.616869315	7.994345051	5.691860173	-1.211343218	-0.474439388
TCGA-24-2280	Null	2143	G3	IIIC	1-10_mm	Complete_Remission	With_Tumor	"III,IV"	Yes	CR	W	Yes	0.000205589	Low	"Low/III,IV"	Low/Yes	Low/CR	Low/W	0.056288924	High	"High/III,IV"	High/Yes	High/CR	High/W	-0.03643931	Low	"Low/III,IV"	Low/Yes	Low/CR	Low/W	B	No_CNA	No_CNA	Loss	Loss	No_CNA	No_CNA	No_CNA	No_CNA	No_CNA	No_CNA	No_CNA	No_CNA	No_CNA	No_CNA	No_CNA	No_CNA	No_CNA	Loss	No_CNA	Loss	No_CNA	Loss	Loss	Loss	Loss	No_CNA	No_CNA	No_CNA	No_CNA	No_CNA	No_CNA	Gain	No_CNA	No_CNA	No_CNA	Gain	Gain	Gain	No_CNA	No_CNA	No_CNA	No_CNA	No_CNA	No_CNA	No_CNA	No_CNA	No_CNA	No_CNA	No_CNA	No_CNA	No_CNA	No_CNA	No_CNA	No_CNA	No_CNA	No_CNA	No_CNA	No_CNA	No_CNA	No_CNA	3.870951634	5.067420246	7.469742661	7.013112212	8.148391085	7.802257896	6.532155305	4.964165805	7.573332836	6.018685971	3.388774623	6.497765498	10.74125982	4.865543395	12.15732252	5.198054896	4.586125519	6.417459423	5.653618068	Null	Null
TCGA-24-2281	Null	1356	G3	IIA	1-10_mm	Complete_Remission	Tumor_Free	"I,II"	Yes	CR	WO	Yes	-0.0154957	Low	"Low/I,II"	Low/Yes	Low/CR	Low/WO	-0.005109978	Low	"Low/I,II"	Low/Yes	Low/CR	Low/WO	0.033346591	High	"High/I,II"	High/Yes	High/CR	High/WO	B	Loss	No_CNA	No_CNA	No_CNA	No_CNA	No_CNA	No_CNA	No_CNA	No_CNA	No_CNA	No_CNA	No_CNA	No_CNA	No_CNA	Loss	No_CNA	No_CNA	No_CNA	Gain	No_CNA	No_CNA	No_CNA	No_CNA	No_CNA	No_CNA	No_CNA	No_CNA	No_CNA	No_CNA	No_CNA	No_CNA	No_CNA	No_CNA	No_CNA	No_CNA	No_CNA	No_CNA	No_CNA	No_CNA	No_CNA	No_CNA	No_CNA	No_CNA	No_CNA	Loss	No_CNA	Loss	No_CNA	Loss	Loss	No_CNA	No_CNA	No_CNA	No_CNA	No_CNA	No_CNA	No_CNA	No_CNA	No_CNA	No_CNA	4.199706339	4.006539929	6.993680608	7.510738819	8.057840055	9.353057556	5.619518011	5.633854532	7.505844499	6.418718774	4.927739178	5.378288486	11.96248002	5.373545493	14.07748911	4.98154826	4.573464244	5.933638641	6.11105396	-0.967978325	-0.750040898
TCGA-24-2288	25	25	G3	IIIC	>20_mm	Null	With_Tumor	"III,IV"	Yes	Null	W	Yes	0.069961075	High	"High/III,IV"	High/Yes	Null	High/W	0.103622048	High	"High/III,IV"	High/Yes	Null	High/W	0.045375483	High	"High/III,IV"	High/Yes	Null	High/W	B	Loss	No_CNA	Loss	Loss	Gain	Gain	Gain	Gain	Gain	Gain	Gain	Gain	Gain	Gain	Loss	Gain	Gain	Gain	Loss	Loss	No_CNA	No_CNA	No_CNA	No_CNA	No_CNA	No_CNA	No_CNA	No_CNA	No_CNA	No_CNA	No_CNA	No_CNA	No_CNA	No_CNA	No_CNA	Loss	No_CNA	Loss	Loss	Loss	Loss	No_CNA	Loss	No_CNA	Loss	No_CNA	No_CNA	No_CNA	No_CNA	No_CNA	No_CNA	No_CNA	No_CNA	Gain	Gain	Gain	No_CNA	No_CNA	No_CNA	No_CNA	3.522694783	4.811580876	8.191917967	8.375414015	8.87870748	8.438669915	6.242871135	5.055673665	7.279120846	7.05888769	3.742944239	7.140800968	11.79802702	5.051857821	13.64267284	5.764349739	4.624368531	7.882824554	6.430221619	-1.017417185	-0.174095467
TCGA-24-2289	2049	2049	G3	IV	>20_mm	Complete_Remission	With_Tumor	"III,IV"	Yes	CR	W	Yes	0.027918394	Low	"Low/III,IV"	Low/Yes	Low/CR	Low/W	0.07829865	High	"High/III,IV"	High/Yes	High/CR	High/W	0.032234012	High	"High/III,IV"	High/Yes	High/CR	High/W	A	No_CNA	No_CNA	No_CNA	No_CNA	Gain	Gain	No_CNA	No_CNA	No_CNA	No_CNA	No_CNA	No_CNA	No_CNA	No_CNA	Loss	No_CNA	No_CNA	Gain	Loss	Loss	Loss	Loss	Loss	Loss	No_CNA	No_CNA	No_CNA	Loss	No_CNA	Gain	No_CNA	Gain	No_CNA	Loss	Loss	No_CNA	No_CNA	No_CNA	No_CNA	No_CNA	No_CNA	No_CNA	No_CNA	No_CNA	No_CNA	No_CNA	No_CNA	No_CNA	No_CNA	No_CNA	No_CNA	No_CNA	No_CNA	No_CNA	No_CNA	No_CNA	No_CNA	Gain	Gain	No_CNA	4.209817142	4.171584405	7.799984804	7.648291306	8.248496863	9.589358781	6.718734683	5.417219254	7.373441752	6.627536	3.709085601	5.946375417	12.37939557	5.308587423	13.79774901	5.56661054	4.552245906	6.432087518	5.540006894	-1.241810674	-0.973991803
TCGA-24-2290	1102	1102	G3	IIIC	1-10_mm	Complete_Remission	With_Tumor	"III,IV"	Yes	CR	W	Yes	0.032297532	Low	"Low/III,IV"	Low/Yes	Low/CR	Low/W	-0.017220287	Low	"Low/III,IV"	Low/Yes	Low/CR	Low/W	-0.071063715	Low	"Low/III,IV"	Low/Yes	Low/CR	Low/W	C	Loss	No_CNA	No_CNA	No_CNA	No_CNA	No_CNA	No_CNA	No_CNA	No_CNA	Gain	Gain	Gain	Gain	Gain	Loss	Gain	Gain	Gain	No_CNA	No_CNA	No_CNA	No_CNA	No_CNA	No_CNA	No_CNA	No_CNA	No_CNA	No_CNA	No_CNA	No_CNA	No_CNA	No_CNA	No_CNA	No_CNA	No_CNA	Gain	Gain	Gain	Gain	No_CNA	No_CNA	No_CNA	Gain	Gain	Gain	No_CNA	No_CNA	No_CNA	No_CNA	No_CNA	No_CNA	No_CNA	No_CNA	No_CNA	No_CNA	No_CNA	No_CNA	No_CNA	No_CNA	No_CNA	3.76556372	5.4117282	8.252648254	8.239997308	8.592482587	8.9814571	6.126285402	5.52304813	7.784719803	6.989634866	6.238402553	6.482227342	12.17681481	5.502967054	13.77936502	5.933304607	5.199306775	8.414491217	6.787941952	-0.834171092	-0.873431345
TCGA-24-2293	506	506	G3	Null	>20_mm	Partial_Remission/Response	Null	Null	Yes	No	Null	Yes	0.008153322	Low	Null	Low/Yes	Low/No	Null	-0.009875467	Low	Null	Low/Yes	Low/No	Null	-0.029969195	Low	Null	Low/Yes	Low/No	Null	C	No_CNA	No_CNA	Loss	Loss	No_CNA	No_CNA	No_CNA	No_CNA	No_CNA	No_CNA	No_CNA	No_CNA	No_CNA	No_CNA	No_CNA	No_CNA	No_CNA	No_CNA	No_CNA	No_CNA	No_CNA	No_CNA	No_CNA	No_CNA	No_CNA	No_CNA	No_CNA	No_CNA	No_CNA	No_CNA	No_CNA	No_CNA	No_CNA	No_CNA	No_CNA	No_CNA	No_CNA	No_CNA	Gain	No_CNA	Gain	No_CNA	No_CNA	No_CNA	No_CNA	No_CNA	No_CNA	No_CNA	No_CNA	No_CNA	No_CNA	No_CNA	No_CNA	No_CNA	No_CNA	No_CNA	No_CNA	No_CNA	No_CNA	No_CNA	3.689855221	4.994963133	7.561676594	8.089594983	8.400012041	9.251759913	6.777110305	5.829065559	7.579460042	6.587803835	5.430516231	5.042738153	11.57581526	5.169684416	13.3159593	5.295915594	4.639788985	7.167063302	6.715817069	-0.987589255	-1.235793879
TCGA-24-2295	1007	1007	G3	IIIC	>20_mm	Complete_Remission	With_Tumor	"III,IV"	Yes	CR	W	Yes	0.163496323	High	"High/III,IV"	High/Yes	High/CR	High/W	0.048835011	High	"High/III,IV"	High/Yes	High/CR	High/W	-0.008638008	Low	"Low/III,IV"	Low/Yes	Low/CR	Low/W	C	No_CNA	No_CNA	Loss	No_CNA	Gain	No_CNA	Gain	Gain	Gain	Gain	Gain	Gain	Gain	Gain	No_CNA	Gain	Gain	Gain	No_CNA	No_CNA	No_CNA	Loss	No_CNA	Loss	No_CNA	No_CNA	No_CNA	No_CNA	No_CNA	No_CNA	No_CNA	No_CNA	No_CNA	No_CNA	No_CNA	No_CNA	No_CNA	No_CNA	No_CNA	No_CNA	No_CNA	No_CNA	No_CNA	No_CNA	No_CNA	No_CNA	No_CNA	No_CNA	No_CNA	No_CNA	No_CNA	No_CNA	No_CNA	No_CNA	No_CNA	No_CNA	No_CNA	No_CNA	No_CNA	No_CNA	5.941319181	7.658189142	8.055153823	8.168576027	11.40218664	8.861926594	6.656339097	4.774243347	7.338357594	6.360127464	3.273297483	6.080485225	11.31747386	5.241375582	13.43945758	5.631988105	4.616039474	5.513482861	4.895581073	-1.298444423	-1.09646982
TCGA-24-2297	1699	1699	G3	IIIC	>20_mm	Complete_Remission	Null	"III,IV"	Yes	CR	Null	Yes	0.015548648	Low	"Low/III,IV"	Low/Yes	Low/CR	Null	-0.026733127	Low	"Low/III,IV"	Low/Yes	Low/CR	Null	0.07123576	High	"High/III,IV"	High/Yes	High/CR	Null	B	Loss	No_CNA	No_CNA	No_CNA	No_CNA	No_CNA	No_CNA	No_CNA	No_CNA	No_CNA	No_CNA	No_CNA	No_CNA	No_CNA	Loss	No_CNA	No_CNA	No_CNA	No_CNA	No_CNA	No_CNA	No_CNA	No_CNA	No_CNA	No_CNA	No_CNA	No_CNA	Gain	No_CNA	No_CNA	No_CNA	No_CNA	No_CNA	No_CNA	No_CNA	No_CNA	No_CNA	No_CNA	No_CNA	No_CNA	No_CNA	No_CNA	No_CNA	No_CNA	Loss	No_CNA	No_CNA	No_CNA	No_CNA	No_CNA	No_CNA	No_CNA	No_CNA	No_CNA	No_CNA	No_CNA	No_CNA	No_CNA	No_CNA	Gain	4.611892814	4.905790129	7.448079242	7.780081848	8.220398109	10.20658098	7.159716462	5.003042774	7.652674869	6.896089285	3.678793751	7.027533449	12.12015537	4.792782252	14.26852361	4.708713517	4.635183345	5.779933046	5.212775056	-1.379382126	-1.025385388
TCGA-24-2298	1620	1620	G3	IIIC	>20_mm	Complete_Remission	With_Tumor	"III,IV"	Yes	CR	W	Yes	0.073273673	High	"High/III,IV"	High/Yes	High/CR	High/W	-0.019502308	Low	"Low/III,IV"	Low/Yes	Low/CR	Low/W	-0.013260673	Low	"Low/III,IV"	Low/Yes	Low/CR	Low/W	C	No_CNA	No_CNA	No_CNA	Loss	Gain	Gain	Gain	Gain	No_CNA	Gain	Gain	Gain	Gain	Gain	No_CNA	Gain	Gain	Gain	No_CNA	No_CNA	No_CNA	No_CNA	No_CNA	No_CNA	No_CNA	No_CNA	No_CNA	No_CNA	No_CNA	No_CNA	No_CNA	No_CNA	No_CNA	No_CNA	No_CNA	No_CNA	No_CNA	No_CNA	No_CNA	No_CNA	No_CNA	No_CNA	No_CNA	No_CNA	No_CNA	No_CNA	No_CNA	No_CNA	No_CNA	No_CNA	No_CNA	No_CNA	No_CNA	No_CNA	No_CNA	No_CNA	No_CNA	No_CNA	No_CNA	No_CNA	4.241154859	4.221753045	7.135002011	6.534917772	8.320259724	8.001433623	6.808326346	4.936052074	5.957286201	6.986681603	3.391147335	5.219123921	12.47050859	5.370294459	14.5165727	5.595830904	4.654627771	5.55680831	5.667799249	-1.514742804	-0.842724171
TCGA-25-1625	840	548	G3	IIIC	1-10_mm	Stable_Disease	With_Tumor	"III,IV"	Yes	No	W	Yes	0.02763837	Low	"Low/III,IV"	Low/Yes	Low/No	Low/W	-0.039037406	Low	"Low/III,IV"	Low/Yes	Low/No	Low/W	0.111777452	High	"High/III,IV"	High/Yes	High/No	High/W	B	No_CNA	No_CNA	No_CNA	No_CNA	No_CNA	No_CNA	No_CNA	No_CNA	No_CNA	Gain	Gain	Gain	Gain	Gain	Gain	Gain	Gain	Gain	No_CNA	No_CNA	No_CNA	No_CNA	No_CNA	No_CNA	No_CNA	No_CNA	No_CNA	No_CNA	No_CNA	No_CNA	No_CNA	Gain	No_CNA	No_CNA	No_CNA	No_CNA	Loss	No_CNA	Loss	No_CNA	Loss	No_CNA	No_CNA	Loss	No_CNA	Loss	Loss	No_CNA	No_CNA	No_CNA	No_CNA	No_CNA	No_CNA	No_CNA	Gain	Gain	Gain	Gain	Gain	Gain	3.515942571	4.026781084	8.144537512	7.648600276	7.974006468	9.849628061	6.392802955	4.985808764	6.420391905	5.386413265	3.214205267	4.90464168	10.2039508	4.922527707	12.18506619	5.069497121	4.612362759	8.659957144	6.362534775	-1.188329143	-0.720358828
TCGA-25-1627	394	11	G3	IIIC	1-10_mm	Null	Null	"III,IV"	Yes	Null	Null	No	0.044694099	Low	"Low/III,IV"	Low/Yes	Null	Null	0.002599948	Low	"Low/III,IV"	Low/Yes	Null	Null	-0.010082167	Low	"Low/III,IV"	Low/Yes	Null	Null	C	Loss	No_CNA	Loss	No_CNA	Gain	No_CNA	No_CNA	No_CNA	No_CNA	Gain	No_CNA	Gain	Gain	No_CNA	Loss	No_CNA	No_CNA	No_CNA	No_CNA	No_CNA	No_CNA	No_CNA	No_CNA	No_CNA	No_CNA	No_CNA	No_CNA	No_CNA	No_CNA	No_CNA	No_CNA	Gain	No_CNA	Gain	Gain	No_CNA	No_CNA	No_CNA	No_CNA	No_CNA	No_CNA	No_CNA	No_CNA	No_CNA	Loss	No_CNA	No_CNA	No_CNA	No_CNA	No_CNA	No_CNA	No_CNA	No_CNA	No_CNA	No_CNA	No_CNA	No_CNA	No_CNA	No_CNA	No_CNA	4.181878055	4.730225697	8.529854443	9.065617624	9.695088926	9.07204246	5.00995177	5.011834981	6.867214535	7.986717099	3.565689342	4.827961006	12.89244411	5.724610904	14.68102227	6.012041269	4.621030864	4.947086351	4.964597534	-1.399209855	-0.662441372
TCGA-25-1628	626	626	G3	IIIC	1-10_mm	Stable_Disease	With_Tumor	"III,IV"	Yes	No	W	Yes	0.078658237	High	"High/III,IV"	High/Yes	High/No	High/W	-0.033705883	Low	"Low/III,IV"	Low/Yes	Low/No	Low/W	-0.006033491	Low	"Low/III,IV"	Low/Yes	Low/No	Low/W	C	Loss	No_CNA	No_CNA	No_CNA	No_CNA	No_CNA	No_CNA	No_CNA	Gain	Gain	Gain	Gain	Gain	Gain	Gain	Gain	Gain	Gain	No_CNA	No_CNA	No_CNA	No_CNA	No_CNA	No_CNA	No_CNA	No_CNA	No_CNA	No_CNA	No_CNA	No_CNA	No_CNA	Gain	No_CNA	No_CNA	No_CNA	No_CNA	No_CNA	No_CNA	No_CNA	No_CNA	No_CNA	No_CNA	No_CNA	No_CNA	No_CNA	No_CNA	No_CNA	No_CNA	No_CNA	No_CNA	No_CNA	No_CNA	No_CNA	No_CNA	No_CNA	No_CNA	No_CNA	No_CNA	No_CNA	No_CNA	5.394264459	4.575222537	7.93482961	8.44592442	9.129133315	8.499876779	5.850675494	5.082870361	6.925766209	6.984816347	3.073482941	5.071101174	11.44767169	5.042574811	13.78207357	4.670518037	4.609957928	6.326340776	6.115067735	-1.053247386	-1.115674486
TCGA-25-1630	1162	239	G3	IIIC	1-10_mm	Complete_Remission	Null	"III,IV"	Yes	CR	Null	Yes	0.070354202	High	"High/III,IV"	High/Yes	High/CR	Null	-0.0338734	Low	"Low/III,IV"	Low/Yes	Low/CR	Null	-0.01010545	Low	"Low/III,IV"	Low/Yes	Low/CR	Null	C	Gain	No_CNA	No_CNA	Loss	Gain	Gain	Gain	Gain	Gain	Gain	Gain	Gain	No_CNA	No_CNA	No_CNA	No_CNA	No_CNA	No_CNA	No_CNA	No_CNA	No_CNA	No_CNA	No_CNA	No_CNA	No_CNA	No_CNA	No_CNA	No_CNA	No_CNA	No_CNA	No_CNA	Gain	No_CNA	No_CNA	No_CNA	No_CNA	No_CNA	No_CNA	No_CNA	No_CNA	No_CNA	No_CNA	No_CNA	No_CNA	No_CNA	No_CNA	No_CNA	No_CNA	No_CNA	No_CNA	No_CNA	No_CNA	No_CNA	No_CNA	No_CNA	No_CNA	No_CNA	No_CNA	No_CNA	No_CNA	3.845397207	3.884145919	7.062555598	7.14089934	8.470286624	8.621998851	5.510145054	4.926464584	6.133822656	7.501798805	3.767416567	5.69294703	12.12360627	5.459476135	14.08874928	5.996225276	4.623192996	8.658616624	7.307404573	-0.556198896	-0.07915823
TCGA-25-1631	9	9	G3	IIIC	1-10_mm	Null	Tumor_Free	"III,IV"	Yes	Null	WO	No	-0.00511639	Low	"Low/III,IV"	Low/Yes	Null	Low/WO	-0.02741969	Low	"Low/III,IV"	Low/Yes	Null	Low/WO	-0.043649965	Low	"Low/III,IV"	Low/Yes	Null	Low/WO	C	No_CNA	No_CNA	No_CNA	No_CNA	No_CNA	No_CNA	No_CNA	No_CNA	Loss	No_CNA	No_CNA	No_CNA	No_CNA	No_CNA	No_CNA	No_CNA	No_CNA	No_CNA	No_CNA	No_CNA	No_CNA	No_CNA	No_CNA	No_CNA	No_CNA	No_CNA	No_CNA	No_CNA	No_CNA	No_CNA	No_CNA	Gain	No_CNA	No_CNA	No_CNA	No_CNA	No_CNA	No_CNA	No_CNA	No_CNA	No_CNA	No_CNA	No_CNA	No_CNA	Loss	No_CNA	No_CNA	No_CNA	No_CNA	No_CNA	No_CNA	No_CNA	No_CNA	No_CNA	No_CNA	No_CNA	No_CNA	No_CNA	No_CNA	No_CNA	3.542684043	4.741843949	6.663921245	7.928192503	8.091229721	8.952841205	5.19471478	5.165975925	7.061767036	6.07310534	3.161919934	4.709557823	11.78542119	5.183398371	13.88661668	5.205864609	4.578974828	7.586713749	6.689586861	-0.895078382	-0.380278314
TCGA-25-1632	1799	1732	G3	IV	1-10_mm	Complete_Remission	With_Tumor	"III,IV"	Yes	CR	W	Yes	-0.067501649	Low	"Low/III,IV"	Low/Yes	Low/CR	Low/W	-0.031789667	Low	"Low/III,IV"	Low/Yes	Low/CR	Low/W	0.022082254	High	"High/III,IV"	High/Yes	High/CR	High/W	B	Gain	No_CNA	No_CNA	No_CNA	Loss	Loss	Loss	Loss	Loss	Loss	Loss	Loss	Loss	Loss	Loss	Loss	Loss	Loss	No_CNA	No_CNA	No_CNA	No_CNA	No_CNA	No_CNA	No_CNA	No_CNA	No_CNA	No_CNA	No_CNA	No_CNA	No_CNA	Gain	No_CNA	No_CNA	No_CNA	Loss	Loss	Loss	Loss	Loss	No_CNA	No_CNA	No_CNA	No_CNA	No_CNA	No_CNA	No_CNA	No_CNA	No_CNA	No_CNA	No_CNA	No_CNA	No_CNA	No_CNA	No_CNA	No_CNA	No_CNA	No_CNA	No_CNA	No_CNA	3.613629529	3.787190671	6.478244278	6.741902979	7.342845792	9.134991047	6.695370299	5.129942808	6.716144266	4.881829803	4.115511243	5.778955101	11.39475267	5.318274982	13.1390863	6.013298586	4.737107759	8.376346238	6.149977922	-1.05468533	-1.284435593
TCGA-25-1633	1891	1843	G3	IIIC	1-10_mm	Complete_Remission	With_Tumor	"III,IV"	Yes	CR	W	Yes	-0.008338122	Low	"Low/III,IV"	Low/Yes	Low/CR	Low/W	-0.016333761	Low	"Low/III,IV"	Low/Yes	Low/CR	Low/W	-0.01180201	Low	"Low/III,IV"	Low/Yes	Low/CR	Low/W	C	No_CNA	No_CNA	No_CNA	No_CNA	No_CNA	No_CNA	No_CNA	No_CNA	No_CNA	No_CNA	No_CNA	No_CNA	No_CNA	No_CNA	Loss	No_CNA	No_CNA	No_CNA	No_CNA	No_CNA	No_CNA	No_CNA	No_CNA	No_CNA	No_CNA	No_CNA	No_CNA	No_CNA	No_CNA	No_CNA	No_CNA	No_CNA	No_CNA	No_CNA	No_CNA	No_CNA	No_CNA	No_CNA	No_CNA	No_CNA	No_CNA	No_CNA	No_CNA	No_CNA	No_CNA	No_CNA	No_CNA	No_CNA	No_CNA	No_CNA	No_CNA	No_CNA	No_CNA	No_CNA	No_CNA	No_CNA	No_CNA	No_CNA	No_CNA	No_CNA	4.060320082	4.062390739	7.266130409	5.939976304	8.349342923	8.247412994	7.090292235	5.237189388	5.692882356	5.490984391	3.474179015	4.67077266	11.97346549	5.430023133	14.23119953	5.101919761	4.612123994	7.959196809	6.5783381	-0.913185385	-0.186978949
TCGA-25-1634	1091	1081	G3	IIIC	No_Macroscopic_Disease	Complete_Remission	With_Tumor	"III,IV"	No	CR	W	Yes	0.060319371	High	"High/III,IV"	High/No	High/CR	High/W	-0.027040755	Low	"Low/III,IV"	Low/No	Low/CR	Low/W	-0.006249119	Low	"Low/III,IV"	Low/No	Low/CR	Low/W	C	Loss	No_CNA	No_CNA	No_CNA	Gain	Gain	Gain	No_CNA	Loss	No_CNA	No_CNA	No_CNA	No_CNA	No_CNA	Loss	Loss	Loss	Loss	No_CNA	No_CNA	No_CNA	No_CNA	No_CNA	No_CNA	No_CNA	No_CNA	No_CNA	No_CNA	No_CNA	No_CNA	No_CNA	Gain	No_CNA	No_CNA	No_CNA	No_CNA	No_CNA	No_CNA	No_CNA	No_CNA	No_CNA	No_CNA	No_CNA	No_CNA	No_CNA	No_CNA	No_CNA	No_CNA	No_CNA	No_CNA	No_CNA	No_CNA	No_CNA	No_CNA	No_CNA	No_CNA	No_CNA	No_CNA	No_CNA	No_CNA	4.044361599	3.699887151	7.435783298	8.027922697	8.519824707	7.208690119	4.211985107	4.934178747	7.017628429	7.104312886	3.229493328	4.929504454	12.91330306	5.687144949	14.65838265	6.756393316	4.621338969	5.745779901	5.741903573	Null	Null
TCGA-25-1635	1583	1558	G3	IIIC	1-10_mm	Complete_Remission	With_Tumor	"III,IV"	Yes	CR	W	Yes	0.114968411	High	"High/III,IV"	High/Yes	High/CR	High/W	-0.023777558	Low	"Low/III,IV"	Low/Yes	Low/CR	Low/W	-0.007655434	Low	"Low/III,IV"	Low/Yes	Low/CR	Low/W	C	Loss	No_CNA	No_CNA	No_CNA	Gain	Gain	Gain	Gain	Gain	Gain	Gain	Gain	Gain	Gain	Gain	Gain	Gain	Gain	No_CNA	No_CNA	No_CNA	No_CNA	No_CNA	No_CNA	No_CNA	No_CNA	No_CNA	No_CNA	No_CNA	No_CNA	No_CNA	No_CNA	No_CNA	No_CNA	No_CNA	No_CNA	No_CNA	No_CNA	No_CNA	No_CNA	No_CNA	No_CNA	No_CNA	No_CNA	No_CNA	No_CNA	No_CNA	No_CNA	No_CNA	No_CNA	No_CNA	No_CNA	No_CNA	No_CNA	No_CNA	No_CNA	No_CNA	No_CNA	No_CNA	No_CNA	4.38890269	8.234517793	8.78884038	8.389216177	10.55834854	9.350681196	5.681434672	4.670951933	6.09920075	6.904242385	3.301742198	5.612275325	11.93469758	5.175632832	13.49051939	5.455697459	4.584848771	8.020746644	7.377508365	-1.053231394	-1.051790128
TCGA-25-1870	454	454	G3	IIIC	11-20_mm	Partial_Remission/Response	With_Tumor	"III,IV"	Yes	No	W	Yes	0.121323208	High	"High/III,IV"	High/Yes	High/No	High/W	-0.033292141	Low	"Low/III,IV"	Low/Yes	Low/No	Low/W	-0.016322737	Low	"Low/III,IV"	Low/Yes	Low/No	Low/W	C	Loss	No_CNA	No_CNA	Loss	No_CNA	Gain	Loss	No_CNA	Gain	Gain	Gain	Gain	Loss	Loss	No_CNA	Loss	Loss	No_CNA	No_CNA	No_CNA	No_CNA	No_CNA	No_CNA	No_CNA	No_CNA	No_CNA	No_CNA	No_CNA	No_CNA	No_CNA	No_CNA	Gain	No_CNA	No_CNA	No_CNA	No_CNA	No_CNA	No_CNA	No_CNA	No_CNA	No_CNA	No_CNA	No_CNA	No_CNA	No_CNA	No_CNA	No_CNA	No_CNA	No_CNA	No_CNA	No_CNA	No_CNA	No_CNA	No_CNA	No_CNA	No_CNA	No_CNA	No_CNA	No_CNA	No_CNA	4.466614092	3.981382189	6.634282069	8.032181293	11.18898296	8.524855284	6.124331177	5.3989044	7.652265005	4.869071536	3.460384651	6.082852591	12.28673886	5.453085488	14.06543266	6.356239479	4.631130409	5.920456845	5.401461208	Null	Null
TCGA-25-1871	760	760	G3	IIIC	11-20_mm	Progressive_Disease	With_Tumor	"III,IV"	Yes	No	W	Yes	-0.020213902	Low	"Low/III,IV"	Low/Yes	Low/No	Low/W	-0.022757976	Low	"Low/III,IV"	Low/Yes	Low/No	Low/W	-0.009046782	Low	"Low/III,IV"	Low/Yes	Low/No	Low/W	C	No_CNA	No_CNA	Loss	Loss	Loss	Loss	Loss	Loss	Loss	Loss	Gain	Gain	Gain	Gain	Loss	Gain	Gain	Gain	No_CNA	No_CNA	No_CNA	No_CNA	No_CNA	No_CNA	No_CNA	No_CNA	No_CNA	No_CNA	No_CNA	No_CNA	No_CNA	Gain	No_CNA	No_CNA	No_CNA	No_CNA	No_CNA	No_CNA	No_CNA	No_CNA	No_CNA	No_CNA	No_CNA	No_CNA	No_CNA	No_CNA	No_CNA	No_CNA	No_CNA	No_CNA	No_CNA	No_CNA	No_CNA	No_CNA	No_CNA	No_CNA	No_CNA	No_CNA	No_CNA	No_CNA	5.039845781	3.799584495	8.010059541	8.301691131	8.856004284	7.54033796	5.253202469	4.900564478	7.617618345	6.588601417	3.573600155	6.106415377	11.62593728	5.07030375	13.62693508	5.669823894	4.564014064	5.909084986	5.098143352	Null	Null
TCGA-25-1878	2587	2587	G3	IIIC	1-10_mm	Complete_Remission	With_Tumor	"III,IV"	Yes	CR	W	Yes	-0.050155459	Low	"Low/III,IV"	Low/Yes	Low/CR	Low/W	-0.014653028	Low	"Low/III,IV"	Low/Yes	Low/CR	Low/W	0.19276234	High	"High/III,IV"	High/Yes	High/CR	High/W	B	No_CNA	No_CNA	Loss	Loss	No_CNA	Loss	Loss	Loss	Loss	No_CNA	Loss	Loss	No_CNA	No_CNA	Gain	Loss	Loss	Loss	No_CNA	No_CNA	No_CNA	No_CNA	No_CNA	No_CNA	No_CNA	No_CNA	No_CNA	No_CNA	No_CNA	No_CNA	No_CNA	No_CNA	No_CNA	Gain	Gain	No_CNA	No_CNA	Loss	No_CNA	No_CNA	No_CNA	No_CNA	No_CNA	No_CNA	Loss	Loss	No_CNA	No_CNA	No_CNA	Loss	No_CNA	No_CNA	No_CNA	Gain	Gain	Gain	Gain	Gain	Gain	Gain	3.574673554	3.620035536	7.028103517	7.861509225	7.115944247	9.311841147	5.430157856	5.550524282	6.766177151	6.36571157	3.837395603	5.897305828	11.87538839	5.210668108	13.73431288	5.742483214	4.614111184	9.652812217	7.309465273	-0.757317315	-0.689852045
TCGA-25-2042	396	396	G3	IIIC	>20_mm	Progressive_Disease	With_Tumor	"III,IV"	Yes	No	W	Yes	0.064261673	High	"High/III,IV"	High/Yes	High/No	High/W	-0.020197284	Low	"Low/III,IV"	Low/Yes	Low/No	Low/W	0.083156729	High	"High/III,IV"	High/Yes	High/No	High/W	C	Loss	No_CNA	Loss	Loss	Gain	Gain	Gain	Gain	Gain	Gain	Gain	Gain	No_CNA	No_CNA	Loss	No_CNA	No_CNA	No_CNA	No_CNA	No_CNA	No_CNA	No_CNA	No_CNA	No_CNA	No_CNA	No_CNA	No_CNA	No_CNA	No_CNA	No_CNA	No_CNA	Gain	No_CNA	No_CNA	No_CNA	Loss	No_CNA	No_CNA	No_CNA	No_CNA	No_CNA	No_CNA	No_CNA	No_CNA	No_CNA	No_CNA	Loss	No_CNA	No_CNA	Loss	No_CNA	No_CNA	Gain	Gain	Gain	Gain	Gain	Gain	Gain	Gain	4.827267586	4.826859459	6.599683608	6.928400361	8.751649476	9.623725013	7.64068338	4.854993043	6.169192705	6.173264476	3.207265054	4.275802319	11.12004628	4.891760828	12.90770666	5.443684886	4.595028064	8.455175651	6.599712561	-1.181295688	-0.844035755
TCGA-25-2391	1492	1492	G3	IIIC	>20_mm	Complete_Remission	Tumor_Free	"III,IV"	Yes	CR	WO	Yes	0.007734934	Low	"Low/III,IV"	Low/Yes	Low/CR	Low/WO	0.032960029	High	"High/III,IV"	High/Yes	High/CR	High/WO	-0.012473464	Low	"Low/III,IV"	Low/Yes	Low/CR	Low/WO	B	Loss	No_CNA	No_CNA	No_CNA	No_CNA	No_CNA	No_CNA	No_CNA	No_CNA	No_CNA	No_CNA	No_CNA	Gain	Gain	No_CNA	No_CNA	No_CNA	Gain	No_CNA	No_CNA	No_CNA	No_CNA	No_CNA	No_CNA	No_CNA	No_CNA	No_CNA	No_CNA	No_CNA	No_CNA	No_CNA	No_CNA	No_CNA	Gain	Gain	No_CNA	No_CNA	No_CNA	No_CNA	No_CNA	No_CNA	No_CNA	No_CNA	No_CNA	No_CNA	No_CNA	No_CNA	No_CNA	No_CNA	No_CNA	No_CNA	No_CNA	No_CNA	No_CNA	No_CNA	No_CNA	No_CNA	No_CNA	No_CNA	No_CNA	3.537258339	4.63047111	8.085139003	7.749372101	8.107619854	8.712373552	6.031892821	5.010310918	7.703651211	6.756946257	4.384793366	4.603642472	12.65798701	5.853787597	14.42946616	5.816778092	4.606218188	7.762564049	7.745474028	-1.338250294	-0.524213409
TCGA-25-2392	31	31	G3	IV	11-20_mm	Null	Null	"III,IV"	Yes	Null	Null	No	0.028565705	Low	"Low/III,IV"	Low/Yes	Null	Null	0.098256391	High	"High/III,IV"	High/Yes	Null	Null	-0.00963094	Low	"Low/III,IV"	Low/Yes	Null	Null	B	Loss	No_CNA	No_CNA	No_CNA	Gain	Gain	Gain	No_CNA	Loss	Loss	Loss	No_CNA	No_CNA	No_CNA	No_CNA	No_CNA	No_CNA	No_CNA	Loss	Loss	Loss	Loss	Loss	Loss	Loss	Loss	Loss	Loss	No_CNA	Gain	Gain	Gain	No_CNA	No_CNA	Loss	No_CNA	No_CNA	No_CNA	No_CNA	No_CNA	No_CNA	No_CNA	No_CNA	No_CNA	Loss	No_CNA	No_CNA	No_CNA	No_CNA	No_CNA	No_CNA	No_CNA	No_CNA	No_CNA	No_CNA	No_CNA	No_CNA	No_CNA	No_CNA	No_CNA	3.465831169	5.226592996	7.224718159	7.674216303	8.030943061	9.383284915	6.450504989	6.021489874	7.100816788	7.069812104	3.553173421	5.63521926	12.62298668	5.55574522	14.28113043	5.831724702	4.56037346	9.983293922	8.375507299	Null	Null
TCGA-25-2393	1157	1157	G3	IIIC	11-20_mm	Partial_Remission/Response	With_Tumor	"III,IV"	Yes	No	W	Yes	0.125614249	High	"High/III,IV"	High/Yes	High/No	High/W	-0.014173045	Low	"Low/III,IV"	Low/Yes	Low/No	Low/W	0.034382696	High	"High/III,IV"	High/Yes	High/No	High/W	C	No_CNA	No_CNA	No_CNA	No_CNA	No_CNA	Gain	No_CNA	Gain	Gain	Gain	Gain	Gain	Gain	Gain	No_CNA	Gain	No_CNA	No_CNA	No_CNA	No_CNA	No_CNA	No_CNA	No_CNA	No_CNA	No_CNA	No_CNA	No_CNA	No_CNA	No_CNA	No_CNA	No_CNA	No_CNA	No_CNA	No_CNA	No_CNA	No_CNA	No_CNA	No_CNA	No_CNA	No_CNA	No_CNA	No_CNA	No_CNA	No_CNA	No_CNA	No_CNA	Loss	No_CNA	No_CNA	No_CNA	No_CNA	No_CNA	No_CNA	No_CNA	No_CNA	Gain	No_CNA	No_CNA	No_CNA	No_CNA	3.539475372	5.013417414	8.887265898	8.252738329	10.52427089	9.875058148	5.501044593	5.269848779	6.991939312	7.457947427	3.83903805	5.029364523	11.40551776	5.223129969	13.60961047	5.713767668	4.609754818	8.461096992	6.776406477	-1.01784682	-1.001419514
TCGA-25-2396	92	92	G3	IIIC	No_Macroscopic_Disease	Null	Null	"III,IV"	No	Null	Null	No	0.065174732	High	"High/III,IV"	High/No	Null	Null	0.028440943	High	"High/III,IV"	High/No	Null	Null	-0.002885323	Low	"Low/III,IV"	Low/No	Null	Null	C	No_CNA	No_CNA	No_CNA	Loss	Gain	Gain	Gain	Gain	Gain	Gain	Gain	Gain	Gain	Gain	No_CNA	Gain	Gain	Gain	No_CNA	No_CNA	No_CNA	No_CNA	No_CNA	No_CNA	No_CNA	No_CNA	No_CNA	No_CNA	No_CNA	No_CNA	No_CNA	Gain	No_CNA	No_CNA	Loss	No_CNA	No_CNA	No_CNA	No_CNA	No_CNA	No_CNA	No_CNA	No_CNA	No_CNA	No_CNA	No_CNA	No_CNA	No_CNA	No_CNA	No_CNA	No_CNA	No_CNA	No_CNA	No_CNA	No_CNA	No_CNA	No_CNA	No_CNA	No_CNA	No_CNA	3.75467489	4.2728735	7.721418718	7.647930685	8.299258335	8.64440841	5.808222436	4.779701524	6.909386357	7.359736694	3.644514692	5.781708169	11.56107119	4.960439211	13.59709979	5.967319329	4.637399983	8.134189182	6.558599309	-1.609991634	-0.59441286
TCGA-25-2397	365	365	G3	IV	No_Macroscopic_Disease	Null	Null	"III,IV"	No	Null	Null	No	-0.00928777	Low	"Low/III,IV"	Low/No	Null	Null	-0.090621522	Low	"Low/III,IV"	Low/No	Null	Null	0.003910145	Low	"Low/III,IV"	Low/No	Null	Null	C	No_CNA	No_CNA	Loss	Loss	No_CNA	No_CNA	No_CNA	Loss	Loss	Loss	Loss	Loss	Loss	Loss	Loss	Loss	Loss	Loss	Gain	Gain	Gain	Gain	Gain	Gain	Gain	Gain	Gain	Gain	Gain	Gain	Loss	No_CNA	Loss	No_CNA	Loss	No_CNA	No_CNA	No_CNA	No_CNA	No_CNA	No_CNA	No_CNA	No_CNA	No_CNA	No_CNA	No_CNA	No_CNA	No_CNA	No_CNA	No_CNA	No_CNA	No_CNA	No_CNA	No_CNA	No_CNA	No_CNA	No_CNA	No_CNA	No_CNA	No_CNA	4.022917883	5.036897663	7.625474308	9.224973781	7.531744583	8.769512316	5.42613625	5.510239242	7.604967713	5.867991678	3.514474486	5.638721515	11.74424378	5.599742328	13.37029657	6.247303741	4.575838255	5.312909914	4.687450461	-1.169804085	-0.594183626
TCGA-25-2398	1369	1369	G3	IIIC	1-10_mm	Complete_Remission	With_Tumor	"III,IV"	Yes	CR	W	Yes	-0.064400513	Low	"Low/III,IV"	Low/Yes	Low/CR	Low/W	-0.016015435	Low	"Low/III,IV"	Low/Yes	Low/CR	Low/W	-0.025417398	Low	"Low/III,IV"	Low/Yes	Low/CR	Low/W	C	No_CNA	No_CNA	No_CNA	No_CNA	Loss	Loss	Loss	Loss	Loss	Loss	Loss	Loss	Loss	Loss	Loss	Loss	Loss	Loss	No_CNA	No_CNA	No_CNA	No_CNA	No_CNA	No_CNA	No_CNA	No_CNA	No_CNA	No_CNA	No_CNA	No_CNA	No_CNA	No_CNA	No_CNA	No_CNA	No_CNA	No_CNA	Gain	Gain	Gain	No_CNA	No_CNA	No_CNA	No_CNA	No_CNA	No_CNA	No_CNA	No_CNA	No_CNA	No_CNA	No_CNA	No_CNA	No_CNA	No_CNA	No_CNA	No_CNA	No_CNA	No_CNA	No_CNA	No_CNA	No_CNA	3.662308288	4.180774048	7.110738014	7.251615173	8.302041727	8.63975426	6.297136818	5.369597213	6.834584177	6.58731903	5.422492912	5.480424508	11.05559156	5.052265431	13.12438152	5.664015379	4.682924774	6.074710135	5.886004377	-0.964028031	-0.801747429
TCGA-25-2400	1278	1278	G3	IIIC	No_Macroscopic_Disease	Complete_Remission	With_Tumor	"III,IV"	No	CR	W	Yes	0.038642047	Low	"Low/III,IV"	Low/No	Low/CR	Low/W	0.042527079	High	"High/III,IV"	High/No	High/CR	High/W	0.007008566	High	"High/III,IV"	High/No	High/CR	High/W	A	Loss	No_CNA	No_CNA	No_CNA	No_CNA	No_CNA	No_CNA	No_CNA	Gain	Gain	Gain	Gain	Gain	Gain	Loss	Gain	No_CNA	No_CNA	No_CNA	Loss	No_CNA	Loss	No_CNA	No_CNA	No_CNA	No_CNA	No_CNA	No_CNA	No_CNA	No_CNA	Gain	Gain	No_CNA	Gain	Gain	Loss	Loss	Loss	No_CNA	No_CNA	No_CNA	No_CNA	No_CNA	No_CNA	No_CNA	No_CNA	No_CNA	No_CNA	No_CNA	No_CNA	No_CNA	No_CNA	No_CNA	No_CNA	No_CNA	No_CNA	No_CNA	No_CNA	No_CNA	No_CNA	4.235592838	5.17359007	8.073625619	7.436263827	9.002689193	9.317475962	5.132305015	4.713029006	7.327561141	7.027553564	3.187035463	4.999936274	12.65163086	5.507648396	14.09879884	5.821623946	4.57772396	7.326672272	6.05550156	-1.766867384	-0.952341519
TCGA-25-2401	90	90	G3	IIIC	1-10_mm	Null	Null	"III,IV"	Yes	Null	Null	No	-0.04963988	Low	"Low/III,IV"	Low/Yes	Null	Null	0.090397848	High	"High/III,IV"	High/Yes	Null	Null	-0.005558578	Low	"Low/III,IV"	Low/Yes	Null	Null	B	No_CNA	No_CNA	No_CNA	No_CNA	No_CNA	No_CNA	No_CNA	Loss	Loss	Loss	Loss	No_CNA	Loss	No_CNA	Loss	No_CNA	No_CNA	No_CNA	Loss	Loss	Loss	Loss	Loss	Loss	Loss	Loss	Loss	Loss	No_CNA	No_CNA	No_CNA	Gain	No_CNA	No_CNA	No_CNA	No_CNA	No_CNA	No_CNA	No_CNA	No_CNA	No_CNA	No_CNA	No_CNA	No_CNA	No_CNA	No_CNA	No_CNA	No_CNA	No_CNA	No_CNA	No_CNA	No_CNA	No_CNA	No_CNA	No_CNA	No_CNA	No_CNA	No_CNA	No_CNA	No_CNA	3.617136842	4.421663841	7.639794328	7.560849876	8.053437892	9.072995965	6.693238085	5.981725616	7.598158844	6.800316269	4.052241165	4.336990039	11.30325471	5.00638177	13.54510653	5.130773167	4.579746213	6.97343415	6.2022328	-1.010408813	-1.102231331
TCGA-25-2404	882	882	G3	IIIC	No_Macroscopic_Disease	Complete_Remission	With_Tumor	"III,IV"	No	CR	W	Yes	-0.034239615	Low	"Low/III,IV"	Low/No	Low/CR	Low/W	0.001836526	Low	"Low/III,IV"	Low/No	Low/CR	Low/W	-0.011831843	Low	"Low/III,IV"	Low/No	Low/CR	Low/W	C	No_CNA	No_CNA	No_CNA	No_CNA	Loss	Loss	Loss	Loss	Loss	Loss	Loss	Gain	Gain	Gain	No_CNA	No_CNA	No_CNA	No_CNA	No_CNA	No_CNA	No_CNA	No_CNA	No_CNA	No_CNA	No_CNA	No_CNA	No_CNA	No_CNA	No_CNA	No_CNA	No_CNA	Gain	No_CNA	No_CNA	No_CNA	No_CNA	No_CNA	No_CNA	No_CNA	No_CNA	No_CNA	No_CNA	No_CNA	No_CNA	No_CNA	No_CNA	Loss	No_CNA	No_CNA	No_CNA	No_CNA	No_CNA	No_CNA	No_CNA	No_CNA	No_CNA	No_CNA	No_CNA	No_CNA	No_CNA	3.3257058	5.53817851	7.827087094	7.882863637	10.23427131	9.436004641	6.875861724	5.862684647	6.797418909	6.040543411	3.35623017	5.012074725	10.30307371	4.764508305	12.35020298	5.068097406	4.597510348	9.904449327	7.525939662	-1.252894483	-0.760826406
TCGA-25-2409	820	820	G3	IV	1-10_mm	Complete_Remission	With_Tumor	"III,IV"	Yes	CR	W	Yes	0.057471091	High	"High/III,IV"	High/Yes	High/CR	High/W	-0.0207039	Low	"Low/III,IV"	Low/Yes	Low/CR	Low/W	0.031533518	High	"High/III,IV"	High/Yes	High/CR	High/W	C	Loss	No_CNA	No_CNA	No_CNA	Gain	No_CNA	No_CNA	No_CNA	No_CNA	No_CNA	No_CNA	No_CNA	Gain	No_CNA	Loss	No_CNA	No_CNA	No_CNA	No_CNA	No_CNA	No_CNA	No_CNA	No_CNA	No_CNA	No_CNA	No_CNA	No_CNA	No_CNA	No_CNA	No_CNA	No_CNA	Gain	No_CNA	No_CNA	No_CNA	No_CNA	No_CNA	No_CNA	No_CNA	No_CNA	No_CNA	No_CNA	No_CNA	No_CNA	No_CNA	No_CNA	No_CNA	No_CNA	Loss	Loss	No_CNA	No_CNA	No_CNA	No_CNA	No_CNA	No_CNA	No_CNA	Gain	Gain	No_CNA	3.83731706	4.147691243	7.236711747	7.215440424	7.588631953	9.065462812	5.795184557	4.961827478	7.118255157	6.195665369	3.386281293	6.320800137	12.25339456	5.197315071	13.84989703	6.027967209	4.620406255	10.00397438	6.331864943	-1.296584731	-0.630021051
TCGA-29-1688	2399	2399	G2	IIIC	Null	Stable_Disease	With_Tumor	"III,IV"	Null	No	W	Yes	-0.06028378	Low	"Low/III,IV"	Null	Low/No	Low/W	0.083010478	High	"High/III,IV"	Null	High/No	High/W	-0.018359702	Low	"Low/III,IV"	Null	Low/No	Low/W	B	Loss	Gain	Gain	No_CNA	Loss	Loss	Loss	Loss	Loss	Loss	Loss	Loss	Loss	Loss	No_CNA	Loss	Loss	Loss	Loss	Loss	Loss	Loss	Loss	Loss	Loss	Loss	Loss	Loss	Loss	No_CNA	No_CNA	Gain	Gain	Gain	No_CNA	No_CNA	No_CNA	No_CNA	No_CNA	No_CNA	No_CNA	No_CNA	No_CNA	No_CNA	No_CNA	No_CNA	No_CNA	No_CNA	No_CNA	No_CNA	No_CNA	No_CNA	No_CNA	No_CNA	No_CNA	No_CNA	No_CNA	No_CNA	No_CNA	No_CNA	3.338187277	5.027740673	7.261881719	7.289770414	7.223976642	9.099631453	7.140240641	5.051295417	8.056443733	7.125465814	5.327198187	6.755396163	10.89603815	4.990641262	12.90584202	5.20166119	4.639522355	10.08343886	8.101900206	-0.920946625	-0.970445018
TCGA-29-1690	1448	1360	G2	IIIC	11-20_mm	Null	With_Tumor	"III,IV"	Yes	Null	W	Yes	0.078596441	High	"High/III,IV"	High/Yes	Null	High/W	0.022112928	High	"High/III,IV"	High/Yes	Null	High/W	-0.01958462	Low	"Low/III,IV"	Low/Yes	Null	Low/W	C	No_CNA	No_CNA	No_CNA	Loss	Gain	Gain	Gain	Gain	Gain	Gain	Gain	Gain	Gain	Gain	No_CNA	Gain	Gain	Gain	Loss	No_CNA	No_CNA	No_CNA	No_CNA	No_CNA	No_CNA	No_CNA	No_CNA	No_CNA	No_CNA	No_CNA	No_CNA	Gain	No_CNA	No_CNA	No_CNA	No_CNA	No_CNA	No_CNA	No_CNA	No_CNA	No_CNA	No_CNA	No_CNA	No_CNA	No_CNA	No_CNA	No_CNA	No_CNA	No_CNA	No_CNA	No_CNA	No_CNA	No_CNA	No_CNA	No_CNA	No_CNA	No_CNA	No_CNA	No_CNA	No_CNA	3.819614676	3.713701675	7.107022112	7.183297961	8.490445485	8.891556596	6.351080359	4.894444036	6.134893156	4.358800746	3.568019766	6.118846184	11.37384317	5.140643789	13.12667078	5.672988603	4.675515556	8.442920918	7.199392465	-1.008896349	-0.809981865
TCGA-29-1691	1470	1435	G2	IIIC	1-10_mm	Complete_Remission	With_Tumor	"III,IV"	Yes	CR	W	Yes	-0.052680056	Low	"Low/III,IV"	Low/Yes	Low/CR	Low/W	-0.01825906	Low	"Low/III,IV"	Low/Yes	Low/CR	Low/W	-0.26879164	Low	"Low/III,IV"	Low/Yes	Low/CR	Low/W	C	Loss	No_CNA	Loss	No_CNA	No_CNA	Gain	Loss	Loss	Loss	Loss	Loss	Loss	Loss	Loss	Loss	No_CNA	No_CNA	Gain	No_CNA	No_CNA	No_CNA	No_CNA	No_CNA	No_CNA	No_CNA	No_CNA	No_CNA	No_CNA	No_CNA	No_CNA	No_CNA	Gain	No_CNA	No_CNA	No_CNA	No_CNA	No_CNA	Gain	Gain	No_CNA	No_CNA	No_CNA	No_CNA	No_CNA	No_CNA	No_CNA	No_CNA	No_CNA	No_CNA	No_CNA	No_CNA	No_CNA	No_CNA	No_CNA	No_CNA	No_CNA	Loss	Loss	Loss	Loss	3.414238634	4.394765688	6.771122997	8.792655872	7.92986708	8.340396847	6.704363731	4.856383068	6.794096433	8.054450306	3.218378615	5.893673842	11.43285546	5.200383759	13.34304674	6.016532705	4.578290758	7.735840806	6.509337481	-1.25977117	-0.912724224
TCGA-29-1694	1187	1172	GX	IIIC	11-20_mm	Stable_Disease	With_Tumor	"III,IV"	Yes	No	W	Yes	0.087341453	High	"High/III,IV"	High/Yes	High/No	High/W	-0.012986092	Low	"Low/III,IV"	Low/Yes	Low/No	Low/W	-5.49E-07	Low	"Low/III,IV"	Low/Yes	Low/No	Low/W	C	Loss	No_CNA	No_CNA	No_CNA	Gain	Gain	Gain	Gain	Gain	Gain	Gain	Gain	Gain	Gain	Gain	Gain	Gain	Gain	No_CNA	No_CNA	No_CNA	No_CNA	No_CNA	No_CNA	No_CNA	No_CNA	No_CNA	No_CNA	No_CNA	No_CNA	No_CNA	Gain	No_CNA	Gain	Gain	No_CNA	No_CNA	No_CNA	No_CNA	No_CNA	No_CNA	No_CNA	No_CNA	No_CNA	No_CNA	No_CNA	No_CNA	No_CNA	No_CNA	No_CNA	No_CNA	No_CNA	No_CNA	No_CNA	No_CNA	No_CNA	No_CNA	No_CNA	No_CNA	No_CNA	3.565772188	4.498330154	7.401337094	8.063791193	8.538749013	9.085710063	5.756651297	4.698830333	7.103728497	5.63762496	3.447645887	5.172078334	11.9996707	5.375447648	14.23203199	5.744478283	4.582000029	9.239347058	6.969455275	-1.179411555	-0.311753914
TCGA-29-1695	1229	24	G2	IIIC	>20_mm	Null	Null	"III,IV"	Yes	Null	Null	No	0.004676794	Low	"Low/III,IV"	Low/Yes	Null	Null	-0.030628347	Low	"Low/III,IV"	Low/Yes	Null	Null	-0.011737557	Low	"Low/III,IV"	Low/Yes	Null	Null	C	Loss	No_CNA	No_CNA	Loss	Gain	No_CNA	No_CNA	No_CNA	No_CNA	No_CNA	No_CNA	No_CNA	No_CNA	No_CNA	Loss	No_CNA	Loss	Loss	No_CNA	No_CNA	No_CNA	No_CNA	No_CNA	No_CNA	No_CNA	No_CNA	No_CNA	No_CNA	No_CNA	No_CNA	No_CNA	Gain	No_CNA	No_CNA	No_CNA	No_CNA	No_CNA	No_CNA	No_CNA	No_CNA	No_CNA	No_CNA	No_CNA	No_CNA	No_CNA	No_CNA	No_CNA	No_CNA	No_CNA	No_CNA	No_CNA	No_CNA	No_CNA	No_CNA	No_CNA	No_CNA	No_CNA	No_CNA	No_CNA	No_CNA	4.323309074	4.450979382	8.346517926	8.31224012	8.807450345	8.178857055	5.732245281	6.061531389	7.985099269	8.429183617	6.418574026	6.6864732	12.20360828	5.244256351	13.89014986	5.429949831	4.638617048	6.541557447	5.346968594	-0.4448824	-0.599760172
TCGA-29-1696	1032	1025	G2	IIIC	1-10_mm	Partial_Remission/Response	With_Tumor	"III,IV"	Yes	No	W	Yes	-0.000945075	Low	"Low/III,IV"	Low/Yes	Low/No	Low/W	-0.025673312	Low	"Low/III,IV"	Low/Yes	Low/No	Low/W	0.08705444	High	"High/III,IV"	High/Yes	High/No	High/W	B	No_CNA	No_CNA	No_CNA	No_CNA	No_CNA	No_CNA	No_CNA	No_CNA	No_CNA	No_CNA	No_CNA	No_CNA	No_CNA	No_CNA	Gain	No_CNA	No_CNA	No_CNA	No_CNA	No_CNA	No_CNA	No_CNA	No_CNA	No_CNA	No_CNA	No_CNA	No_CNA	No_CNA	No_CNA	No_CNA	No_CNA	Gain	No_CNA	No_CNA	No_CNA	Loss	Loss	Loss	Loss	Loss	Loss	Loss	Loss	Loss	Loss	Loss	Loss	Loss	Loss	Loss	Loss	Gain	Gain	Gain	Gain	Gain	Gain	Gain	Gain	Gain	3.514632437	3.987828929	7.869477593	9.0526697	8.701491022	9.131430592	6.764717739	5.057505438	7.22397031	5.987807769	3.288475228	6.109503205	12.59417253	5.777810759	14.35419635	6.225885141	4.613305732	5.437041734	5.514964646	-1.137279992	-1.170743071
TCGA-29-1697	948	948	G3	IIIC	>20_mm	Complete_Remission	With_Tumor	"III,IV"	Yes	CR	W	Yes	0.099159923	High	"High/III,IV"	High/Yes	High/CR	High/W	0.129312347	High	"High/III,IV"	High/Yes	High/CR	High/W	-0.014895247	Low	"Low/III,IV"	Low/Yes	Low/CR	Low/W	C	Loss	No_CNA	Loss	No_CNA	Gain	Gain	Gain	Gain	Gain	Gain	Gain	Gain	Gain	Gain	Gain	Gain	Gain	Gain	Loss	Loss	Loss	Loss	Loss	Loss	Loss	Loss	Loss	Loss	Loss	No_CNA	No_CNA	Gain	No_CNA	No_CNA	No_CNA	Loss	No_CNA	No_CNA	No_CNA	No_CNA	No_CNA	No_CNA	No_CNA	No_CNA	No_CNA	No_CNA	No_CNA	No_CNA	No_CNA	No_CNA	No_CNA	No_CNA	No_CNA	No_CNA	No_CNA	No_CNA	No_CNA	No_CNA	No_CNA	No_CNA	3.341644504	4.540296451	7.56771196	8.358304438	7.862262483	9.182551359	8.19832738	5.168789163	7.947423539	7.932208263	3.468796166	6.763350588	11.60684427	5.032250633	13.36678019	5.570827382	4.874528186	5.318366747	4.747364568	-1.148180418	-1.004951983
TCGA-29-1698	Null	2077	G3	IIIC	1-10_mm	Complete_Remission	With_Tumor	"III,IV"	Yes	CR	W	Yes	0.062327163	High	"High/III,IV"	High/Yes	High/CR	High/W	-0.016806584	Low	"Low/III,IV"	Low/Yes	Low/CR	Low/W	-0.059516767	Low	"Low/III,IV"	Low/Yes	Low/CR	Low/W	C	No_CNA	No_CNA	No_CNA	No_CNA	No_CNA	Gain	Gain	Gain	Gain	Gain	Gain	Gain	Gain	Gain	Gain	Gain	Gain	Gain	No_CNA	No_CNA	No_CNA	Loss	No_CNA	No_CNA	No_CNA	No_CNA	No_CNA	No_CNA	No_CNA	No_CNA	No_CNA	Gain	No_CNA	No_CNA	Loss	No_CNA	No_CNA	No_CNA	No_CNA	No_CNA	No_CNA	No_CNA	No_CNA	No_CNA	Loss	No_CNA	No_CNA	No_CNA	Gain	Gain	No_CNA	No_CNA	No_CNA	Loss	No_CNA	No_CNA	No_CNA	No_CNA	No_CNA	No_CNA	3.707029098	5.539725969	8.185938723	8.823947743	9.225851265	7.81128002	6.124620047	5.163775573	8.46951302	7.101209653	3.879502764	5.134395796	12.68015486	5.811255959	14.39657651	5.927158489	4.627538519	7.089090782	6.738553595	-1.30881885	-0.464045103
TCGA-29-1699	1106	16	G3	IIIC	1-10_mm	Null	Null	"III,IV"	Yes	Null	Null	No	0.065399489	High	"High/III,IV"	High/Yes	Null	Null	-0.030530513	Low	"Low/III,IV"	Low/Yes	Null	Null	-0.108532137	Low	"Low/III,IV"	Low/Yes	Null	Null	C	Loss	No_CNA	No_CNA	Loss	Gain	No_CNA	Gain	Gain	Gain	Gain	Gain	Gain	Gain	Gain	No_CNA	Gain	Gain	Gain	No_CNA	No_CNA	No_CNA	No_CNA	No_CNA	No_CNA	No_CNA	No_CNA	No_CNA	No_CNA	No_CNA	No_CNA	No_CNA	Gain	No_CNA	No_CNA	No_CNA	No_CNA	Gain	No_CNA	Gain	No_CNA	No_CNA	No_CNA	No_CNA	No_CNA	No_CNA	No_CNA	Gain	No_CNA	Gain	Gain	No_CNA	No_CNA	No_CNA	Loss	Loss	Loss	Loss	Loss	Loss	Loss	4.133577169	4.045556545	8.055393162	9.208945769	8.501836092	8.483872963	6.030254245	5.279309618	7.552518657	6.885532075	3.499616488	6.676150304	11.98854066	5.80514788	13.57396723	6.40009965	4.595998372	7.279383559	5.440001574	-0.757530123	-0.064497271
TCGA-29-1701	515	514	G3	IIIC	Null	Partial_Remission/Response	With_Tumor	"III,IV"	Null	No	W	Yes	-0.00505721	Low	"Low/III,IV"	Null	Low/No	Low/W	-0.026721328	Low	"Low/III,IV"	Null	Low/No	Low/W	0.070961211	High	"High/III,IV"	Null	High/No	High/W	B	No_CNA	No_CNA	No_CNA	No_CNA	Gain	No_CNA	Gain	Loss	Loss	Loss	Loss	Loss	Loss	Loss	No_CNA	Loss	No_CNA	No_CNA	No_CNA	No_CNA	No_CNA	No_CNA	No_CNA	No_CNA	No_CNA	No_CNA	No_CNA	No_CNA	No_CNA	No_CNA	No_CNA	Gain	No_CNA	No_CNA	No_CNA	Loss	No_CNA	No_CNA	No_CNA	No_CNA	No_CNA	No_CNA	No_CNA	No_CNA	No_CNA	No_CNA	No_CNA	No_CNA	No_CNA	No_CNA	No_CNA	No_CNA	No_CNA	No_CNA	No_CNA	No_CNA	No_CNA	No_CNA	Gain	Gain	3.269130532	3.530410267	7.32174014	8.488369494	8.233663557	9.470331314	6.286617263	5.714062897	6.755888985	8.485479871	3.257052561	5.966276557	11.69398358	5.29486845	13.81258221	5.70136131	4.671672179	8.925825484	6.773158198	-0.831539396	-1.041667227
TCGA-29-1702	728	567	G3	IIIC	1-10_mm	Complete_Remission	With_Tumor	"III,IV"	Yes	CR	W	Yes	-0.055039362	Low	"Low/III,IV"	Low/Yes	Low/CR	Low/W	-0.063634558	Low	"Low/III,IV"	Low/Yes	Low/CR	Low/W	-0.038789749	Low	"Low/III,IV"	Low/Yes	Low/CR	Low/W	C	Loss	No_CNA	No_CNA	No_CNA	Loss	Loss	Loss	Loss	Loss	No_CNA	Loss	Loss	Loss	Loss	Loss	Loss	Loss	Loss	No_CNA	No_CNA	No_CNA	No_CNA	No_CNA	No_CNA	No_CNA	Gain	Gain	No_CNA	No_CNA	No_CNA	No_CNA	No_CNA	Loss	No_CNA	No_CNA	No_CNA	No_CNA	No_CNA	No_CNA	No_CNA	No_CNA	No_CNA	No_CNA	No_CNA	No_CNA	No_CNA	No_CNA	No_CNA	No_CNA	No_CNA	No_CNA	No_CNA	No_CNA	No_CNA	No_CNA	No_CNA	No_CNA	No_CNA	No_CNA	No_CNA	4.178699343	4.138055045	7.745922108	7.638240235	8.623174867	8.119954776	6.35937196	5.709573661	6.848651496	7.088801823	3.130801954	6.601343962	11.94781171	4.96267565	13.46274902	5.237596131	4.578193687	5.753312865	5.494743351	-1.00506798	-1.23109622
TCGA-29-1703	1815	1815	G2	IIIC	1-10_mm	Complete_Remission	With_Tumor	"III,IV"	Yes	CR	W	Yes	-0.005898554	Low	"Low/III,IV"	Low/Yes	Low/CR	Low/W	-0.014809225	Low	"Low/III,IV"	Low/Yes	Low/CR	Low/W	0.027566827	High	"High/III,IV"	High/Yes	High/CR	High/W	B	Gain	No_CNA	Gain	Gain	No_CNA	No_CNA	Loss	Loss	Loss	Loss	Loss	No_CNA	Gain	Gain	Gain	Gain	Gain	Gain	No_CNA	No_CNA	No_CNA	No_CNA	No_CNA	No_CNA	No_CNA	No_CNA	No_CNA	No_CNA	No_CNA	No_CNA	No_CNA	Gain	No_CNA	No_CNA	No_CNA	Gain	Gain	Gain	Gain	Gain	Gain	Gain	No_CNA	No_CNA	Loss	No_CNA	Gain	No_CNA	No_CNA	No_CNA	Loss	No_CNA	No_CNA	No_CNA	No_CNA	No_CNA	No_CNA	Loss	Loss	Gain	4.4039443	4.849996786	7.848380339	7.822444407	8.341610303	7.984527546	6.36883986	5.266594265	7.035525381	7.023849257	3.476734958	5.601088705	10.7573462	4.916362062	12.92119651	5.51516296	4.666470367	7.679353883	6.098228203	-1.08022837	-0.563793
TCGA-29-1705	555	555	G2	IIIC	>20_mm	Complete_Remission	With_Tumor	"III,IV"	Yes	CR	W	Yes	-0.022294363	Low	"Low/III,IV"	Low/Yes	Low/CR	Low/W	0.185834725	High	"High/III,IV"	High/Yes	High/CR	High/W	-0.032637936	Low	"Low/III,IV"	Low/Yes	Low/CR	Low/W	B	Loss	No_CNA	No_CNA	No_CNA	No_CNA	No_CNA	No_CNA	No_CNA	No_CNA	No_CNA	No_CNA	No_CNA	No_CNA	No_CNA	No_CNA	No_CNA	No_CNA	No_CNA	Loss	Loss	Loss	Loss	Loss	Loss	Loss	Loss	Loss	No_CNA	No_CNA	No_CNA	No_CNA	Gain	No_CNA	No_CNA	No_CNA	Loss	No_CNA	No_CNA	No_CNA	No_CNA	No_CNA	No_CNA	No_CNA	No_CNA	No_CNA	No_CNA	No_CNA	No_CNA	No_CNA	No_CNA	No_CNA	No_CNA	No_CNA	No_CNA	No_CNA	No_CNA	No_CNA	No_CNA	No_CNA	No_CNA	3.692256746	4.462510261	7.812012744	7.482532012	8.185129652	8.975290149	6.228470978	4.982254314	7.465066384	7.054960138	3.676435336	5.739370418	11.4342198	5.155406745	13.00900237	5.540729623	4.622792091	9.305378941	7.474630763	-1.222521488	-1.205103257
TCGA-29-1707	Null	1276	G3	IIC	No_Macroscopic_Disease	Complete_Remission	Null	"I,II"	No	CR	Null	Yes	-0.009495932	Low	"Low/I,II"	Low/No	Low/CR	Null	0.086445154	High	"High/I,II"	High/No	High/CR	Null	0.098798307	High	"High/I,II"	High/No	High/CR	Null	A	No_CNA	No_CNA	No_CNA	No_CNA	No_CNA	No_CNA	No_CNA	No_CNA	No_CNA	No_CNA	No_CNA	No_CNA	No_CNA	No_CNA	Gain	No_CNA	No_CNA	No_CNA	Loss	Loss	Loss	Loss	Loss	Loss	Loss	Loss	Loss	Loss	No_CNA	No_CNA	No_CNA	Gain	No_CNA	Loss	Loss	Loss	No_CNA	No_CNA	No_CNA	No_CNA	No_CNA	No_CNA	No_CNA	No_CNA	No_CNA	No_CNA	No_CNA	No_CNA	No_CNA	No_CNA	No_CNA	No_CNA	No_CNA	No_CNA	No_CNA	No_CNA	No_CNA	No_CNA	No_CNA	Gain	3.924381495	4.097849052	7.662622636	8.433962316	8.122058117	10.129286	5.981965173	5.839475907	8.457003307	6.661808971	3.707831982	5.968672176	11.84083829	5.244678757	13.47265908	5.772823412	4.641487651	6.130692741	5.559464417	-0.653042428	-0.714421686
TCGA-29-1710	951	889	G2	IIIC	1-10_mm	Partial_Remission/Response	With_Tumor	"III,IV"	Yes	No	W	Yes	-0.00892357	Low	"Low/III,IV"	Low/Yes	Low/No	Low/W	-0.035764596	Low	"Low/III,IV"	Low/Yes	Low/No	Low/W	-0.014422917	Low	"Low/III,IV"	Low/Yes	Low/No	Low/W	C	Gain	No_CNA	No_CNA	Loss	No_CNA	No_CNA	No_CNA	No_CNA	No_CNA	No_CNA	No_CNA	No_CNA	No_CNA	No_CNA	No_CNA	No_CNA	No_CNA	No_CNA	No_CNA	No_CNA	No_CNA	No_CNA	No_CNA	No_CNA	No_CNA	No_CNA	No_CNA	No_CNA	No_CNA	No_CNA	No_CNA	Gain	No_CNA	No_CNA	No_CNA	No_CNA	No_CNA	No_CNA	No_CNA	No_CNA	No_CNA	No_CNA	No_CNA	No_CNA	No_CNA	No_CNA	No_CNA	No_CNA	No_CNA	No_CNA	No_CNA	No_CNA	No_CNA	No_CNA	No_CNA	No_CNA	No_CNA	No_CNA	No_CNA	No_CNA	3.396584662	4.605899386	7.56259006	8.075347918	8.322178342	8.53006253	6.217488586	5.318489438	6.776485644	5.672769536	4.819152424	5.778957253	11.83003629	5.596004948	13.74099486	6.427230299	4.653421765	8.194953527	6.445053332	Null	Null
TCGA-29-1761	528	517	G3	IIIC	>20_mm	Stable_Disease	With_Tumor	"III,IV"	Yes	No	W	Yes	0.141486401	High	"High/III,IV"	High/Yes	High/No	High/W	-0.015719056	Low	"Low/III,IV"	Low/Yes	Low/No	Low/W	-0.077185641	Low	"Low/III,IV"	Low/Yes	Low/No	Low/W	C	Loss	No_CNA	No_CNA	No_CNA	Gain	Gain	Gain	Gain	Gain	Gain	Gain	Gain	Gain	Gain	Gain	Gain	Gain	Gain	No_CNA	No_CNA	No_CNA	No_CNA	No_CNA	No_CNA	No_CNA	No_CNA	No_CNA	No_CNA	No_CNA	No_CNA	No_CNA	Gain	No_CNA	No_CNA	No_CNA	Gain	No_CNA	Gain	Gain	Gain	No_CNA	No_CNA	No_CNA	No_CNA	No_CNA	Gain	Gain	No_CNA	No_CNA	No_CNA	No_CNA	No_CNA	No_CNA	No_CNA	No_CNA	No_CNA	No_CNA	No_CNA	No_CNA	No_CNA	3.884733217	4.243325384	10.07196458	8.034587078	10.34498664	7.832422145	5.295856637	4.949495108	7.418851929	8.698782653	3.376084045	5.867647048	12.78101124	5.697076222	14.38677979	6.677013294	4.613722036	7.5780901	5.793236489	-1.53856616	-0.109522185
TCGA-29-1762	2634	2606	G2	IV	>20_mm	Complete_Remission	With_Tumor	"III,IV"	Yes	CR	W	Yes	-0.005600059	Low	"Low/III,IV"	Low/Yes	Low/CR	Low/W	0.139506997	High	"High/III,IV"	High/Yes	High/CR	High/W	0.07278204	High	"High/III,IV"	High/Yes	High/CR	High/W	A	Loss	No_CNA	No_CNA	No_CNA	No_CNA	No_CNA	No_CNA	No_CNA	No_CNA	No_CNA	No_CNA	No_CNA	No_CNA	No_CNA	No_CNA	No_CNA	No_CNA	No_CNA	Loss	Loss	Loss	Loss	Loss	Loss	No_CNA	No_CNA	No_CNA	No_CNA	No_CNA	No_CNA	No_CNA	Gain	No_CNA	No_CNA	No_CNA	Loss	No_CNA	No_CNA	No_CNA	No_CNA	No_CNA	No_CNA	No_CNA	No_CNA	No_CNA	No_CNA	Loss	No_CNA	No_CNA	No_CNA	No_CNA	No_CNA	No_CNA	No_CNA	No_CNA	No_CNA	No_CNA	No_CNA	No_CNA	Gain	3.690213509	4.634320184	7.258688084	8.451865842	8.536296549	9.649966036	6.254941089	5.588007963	8.116375375	7.861916469	3.988038689	6.238859487	11.48894043	4.915118327	12.88333176	4.956488803	4.633830206	8.183624583	6.138137362	-0.798672831	-0.923919164
TCGA-29-1763	Null	2031	G2	IIC	1-10_mm	Complete_Remission	With_Tumor	"I,II"	Yes	CR	W	Yes	-0.052324712	Low	"Low/I,II"	Low/Yes	Low/CR	Low/W	-0.031212192	Low	"Low/I,II"	Low/Yes	Low/CR	Low/W	0.107480946	High	"High/I,II"	High/Yes	High/CR	High/W	B	No_CNA	No_CNA	No_CNA	Loss	No_CNA	No_CNA	No_CNA	Loss	Loss	Loss	Loss	Loss	Loss	Loss	No_CNA	Loss	Loss	Loss	No_CNA	No_CNA	No_CNA	No_CNA	No_CNA	No_CNA	No_CNA	No_CNA	No_CNA	No_CNA	No_CNA	No_CNA	No_CNA	Gain	No_CNA	No_CNA	No_CNA	No_CNA	No_CNA	No_CNA	No_CNA	No_CNA	No_CNA	No_CNA	No_CNA	No_CNA	No_CNA	No_CNA	No_CNA	No_CNA	No_CNA	No_CNA	No_CNA	No_CNA	No_CNA	No_CNA	No_CNA	No_CNA	Gain	Gain	Gain	Gain	3.962683969	4.643673244	7.692717653	8.026488321	8.419874305	9.000766323	6.460618873	5.091787402	7.396922999	7.048697725	3.407594789	5.078458302	12.05438015	5.128146116	13.09546619	5.47995093	4.732773386	7.264213508	5.9823285	Null	Null
TCGA-29-1764	Null	1914	G2	IIIC	>20_mm	Complete_Remission	With_Tumor	"III,IV"	Yes	CR	W	Yes	-0.046068861	Low	"Low/III,IV"	Low/Yes	Low/CR	Low/W	0.121988435	High	"High/III,IV"	High/Yes	High/CR	High/W	0.034429127	High	"High/III,IV"	High/Yes	High/CR	High/W	A	Gain	No_CNA	Loss	Loss	No_CNA	No_CNA	Loss	Loss	Loss	Loss	Loss	Loss	Loss	Loss	No_CNA	Loss	Loss	Loss	Loss	Loss	Loss	Loss	Loss	Loss	Loss	No_CNA	No_CNA	No_CNA	No_CNA	No_CNA	No_CNA	Gain	No_CNA	No_CNA	No_CNA	No_CNA	No_CNA	Loss	No_CNA	Loss	Loss	Loss	No_CNA	No_CNA	No_CNA	No_CNA	No_CNA	No_CNA	No_CNA	No_CNA	No_CNA	No_CNA	No_CNA	No_CNA	No_CNA	No_CNA	No_CNA	No_CNA	No_CNA	No_CNA	3.754339703	4.037615989	7.053194582	7.45521445	7.746076234	8.451801841	5.903899677	4.944225464	7.189420263	7.214527829	4.085646533	5.602777545	11.73552541	4.934664183	13.30329116	5.596892211	4.664613118	9.274349902	7.536110874	-0.814321254	-1.453962985
TCGA-29-1766	1198	1189	G2	IIIC	11-20_mm	Progressive_Disease	With_Tumor	"III,IV"	Yes	No	W	Yes	0.062400948	High	"High/III,IV"	High/Yes	High/No	High/W	-0.075224176	Low	"Low/III,IV"	Low/Yes	Low/No	Low/W	-0.125833866	Low	"Low/III,IV"	Low/Yes	Low/No	Low/W	C	Loss	No_CNA	Loss	No_CNA	Gain	Gain	Gain	Gain	No_CNA	Gain	Gain	Gain	Gain	Gain	Gain	Gain	Gain	Gain	No_CNA	No_CNA	No_CNA	No_CNA	No_CNA	No_CNA	Gain	Gain	No_CNA	No_CNA	No_CNA	No_CNA	No_CNA	Gain	No_CNA	No_CNA	No_CNA	Gain	Gain	Gain	Gain	Gain	Gain	No_CNA	No_CNA	No_CNA	No_CNA	No_CNA	No_CNA	No_CNA	No_CNA	No_CNA	No_CNA	No_CNA	No_CNA	No_CNA	No_CNA	No_CNA	No_CNA	No_CNA	No_CNA	No_CNA	4.151104359	3.907338873	7.692707225	8.044535868	8.687644469	7.618303943	5.700200193	4.910837674	6.287308115	7.168883098	3.974742877	5.334979758	11.97666167	5.095620122	13.58464773	5.497270329	4.628040767	6.749173992	5.797306897	-1.173042372	-0.80749625
TCGA-29-1768	952	950	G3	IV	>20_mm	Stable_Disease	With_Tumor	"III,IV"	Yes	No	W	Yes	0.05289859	High	"High/III,IV"	High/Yes	High/No	High/W	-0.023098756	Low	"Low/III,IV"	Low/Yes	Low/No	Low/W	-0.077413249	Low	"Low/III,IV"	Low/Yes	Low/No	Low/W	C	No_CNA	No_CNA	Loss	Loss	Gain	Gain	Gain	Gain	Gain	Gain	Gain	Gain	Gain	No_CNA	No_CNA	No_CNA	No_CNA	No_CNA	No_CNA	No_CNA	No_CNA	No_CNA	No_CNA	No_CNA	No_CNA	No_CNA	No_CNA	No_CNA	No_CNA	No_CNA	No_CNA	No_CNA	No_CNA	No_CNA	No_CNA	No_CNA	Gain	Gain	Gain	Gain	No_CNA	No_CNA	No_CNA	No_CNA	No_CNA	No_CNA	No_CNA	No_CNA	No_CNA	No_CNA	No_CNA	No_CNA	No_CNA	No_CNA	No_CNA	No_CNA	No_CNA	No_CNA	No_CNA	No_CNA	4.416048446	4.340010749	8.545886183	7.948501803	8.810855972	8.864513385	6.12694751	5.015735248	7.126330938	6.453878978	3.127209874	4.974435384	12.13472821	4.912861704	14.44189957	4.527367504	4.576477442	6.335290111	7.113873972	-1.234892784	-0.445191
TCGA-29-1769	Null	699	G3	IIIC	1-10_mm	Complete_Remission	Tumor_Free	"III,IV"	Yes	CR	WO	Yes	0.067768389	High	"High/III,IV"	High/Yes	High/CR	High/WO	0.038802407	High	"High/III,IV"	High/Yes	High/CR	High/WO	-0.017803499	Low	"Low/III,IV"	Low/Yes	Low/CR	Low/WO	C	No_CNA	No_CNA	Loss	Loss	No_CNA	Gain	Gain	Gain	Gain	Gain	Gain	Gain	Gain	No_CNA	No_CNA	No_CNA	No_CNA	No_CNA	Loss	Loss	No_CNA	Loss	No_CNA	No_CNA	No_CNA	No_CNA	No_CNA	No_CNA	No_CNA	No_CNA	No_CNA	Loss	Gain	Gain	Gain	No_CNA	No_CNA	No_CNA	No_CNA	No_CNA	No_CNA	No_CNA	No_CNA	No_CNA	No_CNA	No_CNA	No_CNA	No_CNA	No_CNA	No_CNA	No_CNA	No_CNA	No_CNA	No_CNA	No_CNA	No_CNA	No_CNA	No_CNA	No_CNA	No_CNA	3.86452746	3.97007411	7.392403379	8.3842432	9.905072856	8.907136762	5.362286318	4.585206122	7.614539789	6.908665831	3.92909972	5.689097477	11.8267956	5.365646649	13.81322922	6.142926537	4.638427487	9.479298202	7.114986171	-1.286563223	0.3549997
TCGA-29-1770	Null	741	G2	IIIC	1-10_mm	Complete_Remission	With_Tumor	"III,IV"	Yes	CR	W	Yes	-0.091392762	Low	"Low/III,IV"	Low/Yes	Low/CR	Low/W	0.055079976	High	"High/III,IV"	High/Yes	High/CR	High/W	0.117345846	High	"High/III,IV"	High/Yes	High/CR	High/W	A	Loss	No_CNA	Gain	Gain	Loss	Loss	Loss	Loss	Loss	Loss	Loss	Loss	Loss	Loss	Loss	Loss	Loss	Loss	Loss	Loss	Loss	Gain	Gain	Loss	Loss	Loss	Loss	Loss	Loss	Loss	Gain	Gain	Gain	Gain	Gain	Loss	No_CNA	No_CNA	No_CNA	No_CNA	No_CNA	No_CNA	No_CNA	No_CNA	No_CNA	Loss	No_CNA	No_CNA	No_CNA	No_CNA	No_CNA	No_CNA	No_CNA	No_CNA	No_CNA	Gain	Gain	Gain	Gain	Gain	3.53944082	3.717663769	7.410252324	8.464053106	7.785622482	9.031171134	5.90324142	5.02831332	7.225588003	6.358908168	4.490528115	4.987712259	10.47482786	4.885104623	12.0209984	5.222172241	4.665908083	9.063570727	6.866229876	-1.231498787	-0.996123266
TCGA-29-1774	Null	526	G3	IIIC	>20_mm	Progressive_Disease	With_Tumor	"III,IV"	Yes	No	W	Yes	0.015638415	Low	"Low/III,IV"	Low/Yes	Low/No	Low/W	-0.008278411	Low	"Low/III,IV"	Low/Yes	Low/No	Low/W	-0.026379056	Low	"Low/III,IV"	Low/Yes	Low/No	Low/W	C	Gain	No_CNA	No_CNA	No_CNA	No_CNA	No_CNA	No_CNA	No_CNA	No_CNA	No_CNA	No_CNA	No_CNA	No_CNA	No_CNA	No_CNA	No_CNA	No_CNA	No_CNA	No_CNA	No_CNA	No_CNA	No_CNA	No_CNA	No_CNA	No_CNA	No_CNA	No_CNA	No_CNA	No_CNA	No_CNA	No_CNA	No_CNA	No_CNA	No_CNA	No_CNA	No_CNA	No_CNA	Gain	Gain	No_CNA	No_CNA	No_CNA	No_CNA	No_CNA	No_CNA	No_CNA	No_CNA	No_CNA	No_CNA	No_CNA	No_CNA	No_CNA	No_CNA	No_CNA	No_CNA	No_CNA	No_CNA	No_CNA	No_CNA	No_CNA	3.541984694	3.676970602	7.590539538	8.632126251	8.619725648	8.687233314	5.559671511	5.278453003	7.212688439	7.894450975	3.26645215	4.892399099	11.05961434	4.789980163	13.37948726	5.13490518	4.585139111	10.20808699	7.887063734	-1.326567971	-0.607674889
TCGA-29-1775	Null	376	G2	IIIC	1-10_mm	Complete_Remission	With_Tumor	"III,IV"	Yes	CR	W	Yes	0.084805784	High	"High/III,IV"	High/Yes	High/CR	High/W	0.111556939	High	"High/III,IV"	High/Yes	High/CR	High/W	-0.120754463	Low	"Low/III,IV"	Low/Yes	Low/CR	Low/W	C	Loss	Loss	Loss	Gain	Gain	Gain	Gain	Gain	Gain	Gain	Gain	Gain	Gain	Gain	No_CNA	Gain	Gain	Gain	Loss	Loss	Loss	Loss	Loss	Loss	Loss	Loss	No_CNA	No_CNA	No_CNA	No_CNA	No_CNA	Gain	No_CNA	Loss	Loss	Gain	Gain	Gain	Gain	Gain	Gain	Gain	Gain	Gain	Gain	Gain	Gain	Gain	Gain	Loss	Loss	Loss	No_CNA	Loss	Loss	Loss	No_CNA	Loss	Loss	Loss	4.59739563	3.937153778	8.230718696	9.266247674	7.888611067	8.109873366	5.372489814	4.855098297	7.166123691	7.750464316	3.415566808	5.127459175	12.08267703	5.175695348	13.99326006	5.977704383	4.607652004	4.663526888	4.65759577	-1.376816368	-0.395084895
TCGA-29-1776	Null	360	G3	IIIC	>20_mm	Stable_Disease	With_Tumor	"III,IV"	Yes	No	W	Yes	-0.006478241	Low	"Low/III,IV"	Low/Yes	Low/No	Low/W	0.072095972	High	"High/III,IV"	High/Yes	High/No	High/W	-0.109306321	Low	"Low/III,IV"	Low/Yes	Low/No	Low/W	B	Loss	No_CNA	No_CNA	No_CNA	No_CNA	No_CNA	No_CNA	No_CNA	No_CNA	No_CNA	No_CNA	No_CNA	No_CNA	No_CNA	No_CNA	No_CNA	No_CNA	No_CNA	No_CNA	No_CNA	No_CNA	No_CNA	No_CNA	No_CNA	No_CNA	No_CNA	No_CNA	No_CNA	No_CNA	No_CNA	No_CNA	Gain	Gain	Gain	Gain	Gain	Gain	Gain	Gain	Gain	Gain	Gain	Gain	Gain	Gain	Gain	Gain	Gain	Loss	Loss	Loss	Loss	No_CNA	Loss	No_CNA	No_CNA	No_CNA	No_CNA	No_CNA	No_CNA	3.153984434	4.149974836	8.185094102	7.645719883	7.864676695	9.169352224	5.809609572	5.445326606	8.264069714	6.617703866	3.192228841	5.103536583	11.27838733	5.371591617	13.32844257	5.772696723	4.566974063	7.437639601	6.286074209	-1.047261344	-0.967665837
TCGA-29-1777	Null	374	G2	IIIC	>20_mm	Progressive_Disease	With_Tumor	"III,IV"	Yes	No	W	Yes	0.055048834	High	"High/III,IV"	High/Yes	High/No	High/W	0.096927798	High	"High/III,IV"	High/Yes	High/No	High/W	0.156542507	High	"High/III,IV"	High/Yes	High/No	High/W	B	Loss	No_CNA	Loss	No_CNA	Gain	Gain	Gain	Gain	Gain	Gain	Gain	Gain	Gain	Gain	Gain	Gain	No_CNA	Loss	Loss	Loss	Loss	Loss	Loss	Loss	Loss	Loss	Loss	Loss	No_CNA	No_CNA	No_CNA	Gain	No_CNA	Gain	No_CNA	Loss	Loss	Loss	Loss	No_CNA	Loss	Loss	Loss	Loss	Loss	Loss	Loss	No_CNA	No_CNA	No_CNA	No_CNA	No_CNA	No_CNA	No_CNA	No_CNA	No_CNA	No_CNA	Gain	Gain	Gain	3.516773663	3.819841118	8.123921675	7.909807589	7.642065028	9.275477907	5.88673265	5.196320563	7.254894679	7.655056906	3.527488222	5.485683457	11.77741586	5.334596023	13.61474339	5.984022605	4.620799451	9.892640884	7.470507371	-1.527319924	-0.717807128
TCGA-29-1778	Null	454	G3	IIIC	No_Macroscopic_Disease	Complete_Remission	Tumor_Free	"III,IV"	No	CR	WO	Yes	-0.018882578	Low	"Low/III,IV"	Low/No	Low/CR	Low/WO	0.006825806	High	"High/III,IV"	High/No	High/CR	High/WO	-0.010259492	Low	"Low/III,IV"	Low/No	Low/CR	Low/WO	B	Loss	No_CNA	Loss	No_CNA	No_CNA	No_CNA	No_CNA	No_CNA	No_CNA	No_CNA	No_CNA	No_CNA	No_CNA	No_CNA	No_CNA	No_CNA	No_CNA	No_CNA	No_CNA	No_CNA	No_CNA	No_CNA	No_CNA	No_CNA	No_CNA	No_CNA	No_CNA	No_CNA	No_CNA	No_CNA	No_CNA	Gain	No_CNA	No_CNA	No_CNA	No_CNA	No_CNA	No_CNA	No_CNA	No_CNA	No_CNA	No_CNA	No_CNA	No_CNA	No_CNA	No_CNA	No_CNA	No_CNA	No_CNA	No_CNA	No_CNA	No_CNA	No_CNA	No_CNA	No_CNA	No_CNA	No_CNA	No_CNA	No_CNA	No_CNA	4.076891583	4.069967106	7.68279125	8.74674054	7.961223401	8.015124739	5.747445724	5.620785639	7.757099006	5.87373153	3.52512134	5.637487017	12.21755362	5.19935449	13.3864576	5.700159424	4.593405155	6.391744575	5.72272289	-1.237241302	-0.274766688
TCGA-29-1781	Null	254	G3	IIIC	No_Macroscopic_Disease	Complete_Remission	Tumor_Free	"III,IV"	No	CR	WO	Yes	0.051321112	High	"High/III,IV"	High/No	High/CR	High/WO	0.00529417	High	"High/III,IV"	High/No	High/CR	High/WO	-0.015116234	Low	"Low/III,IV"	Low/No	Low/CR	Low/WO	C	Loss	Loss	No_CNA	No_CNA	No_CNA	No_CNA	No_CNA	No_CNA	Gain	Gain	Gain	Gain	Gain	Gain	Gain	Gain	Gain	Gain	No_CNA	No_CNA	No_CNA	No_CNA	No_CNA	No_CNA	No_CNA	No_CNA	No_CNA	No_CNA	No_CNA	No_CNA	No_CNA	No_CNA	No_CNA	No_CNA	No_CNA	Loss	No_CNA	No_CNA	No_CNA	No_CNA	No_CNA	No_CNA	No_CNA	No_CNA	No_CNA	No_CNA	No_CNA	No_CNA	No_CNA	No_CNA	No_CNA	No_CNA	No_CNA	No_CNA	No_CNA	No_CNA	No_CNA	No_CNA	No_CNA	No_CNA	3.631673987	4.936981403	7.684250269	8.060184	8.191526607	8.528227427	5.821567208	4.603055119	6.419666159	7.703075047	3.747814163	6.37505746	12.03986409	5.506331499	13.49202078	5.719647073	4.620126044	10.91098167	9.555390866	-1.255930637	-0.520129593
TCGA-29-1783	Null	219	G3	IIIC	1-10_mm	Null	Tumor_Free	"III,IV"	Yes	Null	WO	Yes	0.073236663	High	"High/III,IV"	High/Yes	Null	High/WO	-0.019935805	Low	"Low/III,IV"	Low/Yes	Null	Low/WO	-0.014228662	Low	"Low/III,IV"	Low/Yes	Null	Low/WO	C	Loss	No_CNA	No_CNA	No_CNA	Gain	Gain	Gain	Gain	Gain	Gain	Gain	Gain	Gain	Gain	No_CNA	Gain	Gain	No_CNA	No_CNA	No_CNA	No_CNA	No_CNA	No_CNA	No_CNA	No_CNA	No_CNA	No_CNA	No_CNA	No_CNA	No_CNA	No_CNA	Gain	No_CNA	No_CNA	No_CNA	Loss	No_CNA	No_CNA	No_CNA	No_CNA	No_CNA	No_CNA	No_CNA	No_CNA	No_CNA	No_CNA	No_CNA	No_CNA	No_CNA	No_CNA	No_CNA	No_CNA	No_CNA	No_CNA	No_CNA	No_CNA	No_CNA	No_CNA	No_CNA	No_CNA	4.038261607	4.126629805	7.184663814	7.507707308	8.287763239	8.160012341	5.685353752	4.769955851	7.307402759	5.967938529	3.641127314	4.413855113	12.29803485	5.75741045	14.08433482	6.437605853	4.573862924	5.900099177	5.334993801	-1.29803322	-0.169785556
TCGA-29-1784	Null	163	G3	IIIC	No_Macroscopic_Disease	Complete_Remission	Tumor_Free	"III,IV"	No	CR	WO	Yes	0.056106121	High	"High/III,IV"	High/No	High/CR	High/WO	0.064336879	High	"High/III,IV"	High/No	High/CR	High/WO	0.056223969	High	"High/III,IV"	High/No	High/CR	High/WO	B	Loss	No_CNA	No_CNA	No_CNA	Gain	Gain	Gain	Gain	Gain	Gain	Gain	Gain	Gain	Gain	No_CNA	Gain	Gain	No_CNA	Loss	Loss	Loss	Loss	Loss	Loss	Loss	Loss	Loss	No_CNA	No_CNA	No_CNA	No_CNA	Gain	No_CNA	No_CNA	No_CNA	No_CNA	No_CNA	No_CNA	No_CNA	No_CNA	Loss	Loss	Loss	Loss	Loss	Loss	Loss	Loss	No_CNA	No_CNA	No_CNA	No_CNA	No_CNA	No_CNA	No_CNA	No_CNA	No_CNA	No_CNA	No_CNA	No_CNA	3.62900647	4.844976943	7.633016268	8.545151611	8.425426068	9.67707064	6.286409703	5.015524968	7.306234868	7.331440738	3.822808089	6.140802824	12.06432727	5.585050686	13.90713395	6.288789435	4.613774382	10.51307702	9.00205005	Null	Null
TCGA-29-1785	1104	1053	G3	IIIC	>20_mm	Complete_Remission	Null	"III,IV"	Yes	CR	Null	Yes	-0.004052331	Low	"Low/III,IV"	Low/Yes	Low/CR	Null	-0.021215787	Low	"Low/III,IV"	Low/Yes	Low/CR	Null	-0.009796339	Low	"Low/III,IV"	Low/Yes	Low/CR	Null	C	No_CNA	No_CNA	No_CNA	No_CNA	No_CNA	No_CNA	No_CNA	No_CNA	No_CNA	No_CNA	No_CNA	No_CNA	No_CNA	No_CNA	No_CNA	No_CNA	No_CNA	No_CNA	No_CNA	No_CNA	No_CNA	No_CNA	No_CNA	No_CNA	No_CNA	No_CNA	No_CNA	No_CNA	No_CNA	No_CNA	No_CNA	Gain	No_CNA	No_CNA	No_CNA	No_CNA	No_CNA	No_CNA	No_CNA	No_CNA	No_CNA	No_CNA	No_CNA	No_CNA	No_CNA	No_CNA	No_CNA	No_CNA	No_CNA	No_CNA	No_CNA	No_CNA	No_CNA	No_CNA	No_CNA	No_CNA	No_CNA	No_CNA	No_CNA	No_CNA	3.474756084	3.736963186	7.336763824	8.255528567	8.285510449	9.044472833	6.353775596	5.168920579	7.093381455	7.218401824	4.00659985	5.587524278	11.81051862	5.480974886	13.73919866	6.307044979	4.616515698	10.17302012	7.271571204	-1.341402932	-0.82123498
TCGA-29-2414	2621	2621	G2	IIIC	11-20_mm	Complete_Remission	With_Tumor	"III,IV"	Yes	CR	W	Yes	-0.002174932	Low	"Low/III,IV"	Low/Yes	Low/CR	Low/W	0.034066881	High	"High/III,IV"	High/Yes	High/CR	High/W	0.078355505	High	"High/III,IV"	High/Yes	High/CR	High/W	A	No_CNA	No_CNA	No_CNA	No_CNA	No_CNA	No_CNA	No_CNA	No_CNA	No_CNA	No_CNA	No_CNA	No_CNA	No_CNA	No_CNA	Loss	No_CNA	No_CNA	No_CNA	No_CNA	No_CNA	No_CNA	No_CNA	No_CNA	No_CNA	No_CNA	No_CNA	No_CNA	No_CNA	No_CNA	No_CNA	No_CNA	No_CNA	No_CNA	Gain	Gain	Gain	Gain	Gain	Gain	Loss	Loss	Loss	Loss	Loss	Loss	Loss	Loss	Loss	Loss	Loss	No_CNA	Gain	Gain	Gain	Gain	Gain	Gain	Gain	Gain	Gain	6.167881318	4.19457337	8.49610795	7.676298986	8.32138205	8.990274696	6.163493978	5.40579134	7.065350883	6.654186069	3.454503381	4.392770726	11.13657018	5.222539185	13.47661226	5.992311055	4.603280072	6.974440674	5.822100577	Null	Null
TCGA-30-1714	1158	1158	G3	IV	1-10_mm	Complete_Remission	With_Tumor	"III,IV"	Yes	CR	W	Yes	-0.066782114	Low	"Low/III,IV"	Low/Yes	Low/CR	Low/W	0.0613477	High	"High/III,IV"	High/Yes	High/CR	High/W	0.164741758	High	"High/III,IV"	High/Yes	High/CR	High/W	A	Loss	Gain	No_CNA	No_CNA	Loss	Loss	Loss	Loss	Loss	Loss	Loss	Loss	Loss	Loss	Loss	Loss	Loss	No_CNA	Loss	Loss	Loss	Loss	Loss	Loss	Loss	Loss	Loss	Loss	Loss	Gain	Gain	Gain	No_CNA	No_CNA	No_CNA	No_CNA	No_CNA	No_CNA	No_CNA	No_CNA	No_CNA	No_CNA	No_CNA	No_CNA	No_CNA	No_CNA	No_CNA	No_CNA	No_CNA	No_CNA	No_CNA	No_CNA	No_CNA	No_CNA	No_CNA	No_CNA	No_CNA	No_CNA	No_CNA	Gain	3.692668813	3.742220607	7.120777183	7.558937974	7.77256598	9.621724369	5.721775198	5.493451023	7.068404856	7.045109223	6.245887625	4.973807717	11.73773034	5.376187435	14.01218879	6.196279836	4.692291254	7.856256317	6.496148528	Null	Null
TCGA-30-1718	1579	1579	G3	IIIC	1-10_mm	Null	With_Tumor	"III,IV"	Yes	Null	W	Yes	-0.091456524	Low	"Low/III,IV"	Low/Yes	Null	Low/W	0.041903097	High	"High/III,IV"	High/Yes	Null	High/W	-0.021786378	Low	"Low/III,IV"	Low/Yes	Null	Low/W	B	No_CNA	No_CNA	No_CNA	Gain	Loss	Loss	Loss	Loss	No_CNA	No_CNA	No_CNA	No_CNA	No_CNA	No_CNA	Loss	No_CNA	No_CNA	No_CNA	No_CNA	No_CNA	No_CNA	No_CNA	No_CNA	No_CNA	No_CNA	Loss	Loss	Loss	Loss	No_CNA	No_CNA	No_CNA	Gain	No_CNA	No_CNA	Loss	No_CNA	No_CNA	No_CNA	No_CNA	No_CNA	No_CNA	No_CNA	No_CNA	No_CNA	No_CNA	No_CNA	No_CNA	No_CNA	No_CNA	No_CNA	No_CNA	No_CNA	No_CNA	No_CNA	No_CNA	No_CNA	No_CNA	No_CNA	No_CNA	3.980930026	3.907106131	7.663310638	7.420376355	8.538329979	9.107772762	5.99710452	5.58505468	6.582542511	7.214392943	3.6837935	6.17042599	11.2103167	5.187938859	13.22538672	5.619810338	4.571537254	9.039638167	7.476398651	-0.644769748	-1.105871844
TCGA-30-1853	1103	1103	G3	IIIC	1-10_mm	Complete_Remission	With_Tumor	"III,IV"	Yes	CR	W	Yes	0.056591454	High	"High/III,IV"	High/Yes	High/CR	High/W	0.063179062	High	"High/III,IV"	High/Yes	High/CR	High/W	-0.002087719	Low	"Low/III,IV"	Low/Yes	Low/CR	Low/W	C	No_CNA	No_CNA	Loss	Loss	No_CNA	No_CNA	No_CNA	No_CNA	No_CNA	No_CNA	No_CNA	No_CNA	No_CNA	No_CNA	Gain	No_CNA	No_CNA	No_CNA	No_CNA	Loss	No_CNA	Loss	No_CNA	Loss	Loss	Loss	Loss	Loss	Loss	Loss	No_CNA	Gain	Gain	Gain	Gain	No_CNA	No_CNA	No_CNA	No_CNA	No_CNA	No_CNA	No_CNA	No_CNA	No_CNA	No_CNA	No_CNA	No_CNA	No_CNA	No_CNA	No_CNA	No_CNA	No_CNA	No_CNA	No_CNA	No_CNA	No_CNA	No_CNA	No_CNA	No_CNA	No_CNA	3.783429025	5.013343633	7.409802535	6.840190418	7.209338086	8.46363687	4.447393909	4.154771455	7.46850746	5.170051881	3.409182308	5.286225239	11.15542103	5.210219199	13.40983012	6.191603554	4.58211527	6.49343615	6.036585341	Null	Null
TCGA-30-1855	75	75	G3	IIIC	1-10_mm	Null	With_Tumor	"III,IV"	Yes	Null	W	No	0.012263003	Low	"Low/III,IV"	Low/Yes	Null	Low/W	-0.071291052	Low	"Low/III,IV"	Low/Yes	Null	Low/W	-0.040656948	Low	"Low/III,IV"	Low/Yes	Null	Low/W	C	Loss	No_CNA	Loss	Loss	No_CNA	No_CNA	Loss	No_CNA	Gain	Gain	Gain	Gain	Gain	No_CNA	No_CNA	No_CNA	Gain	No_CNA	Gain	Gain	Gain	Gain	Gain	Gain	No_CNA	Loss	Loss	Loss	Loss	No_CNA	No_CNA	Gain	No_CNA	Gain	Gain	Gain	Gain	Gain	Gain	No_CNA	No_CNA	No_CNA	No_CNA	No_CNA	Loss	No_CNA	No_CNA	No_CNA	No_CNA	No_CNA	No_CNA	No_CNA	No_CNA	No_CNA	No_CNA	No_CNA	No_CNA	No_CNA	No_CNA	No_CNA	3.339674969	4.398924487	7.415954091	8.051889651	9.068355814	8.660623353	5.534817584	4.889288567	6.803429562	6.84826227	4.448013812	5.017596809	10.66791711	5.174011806	12.65378221	5.586191071	4.563281051	8.361207913	6.868464503	-1.127934324	-0.658018321
TCGA-30-1856	477	477	G3	IIIC	1-10_mm	Partial_Remission/Response	With_Tumor	"III,IV"	Yes	No	W	Yes	-0.007661998	Low	"Low/III,IV"	Low/Yes	Low/No	Low/W	-0.028156389	Low	"Low/III,IV"	Low/Yes	Low/No	Low/W	0.009330834	High	"High/III,IV"	High/Yes	High/No	High/W	B	Loss	No_CNA	No_CNA	Loss	No_CNA	No_CNA	No_CNA	No_CNA	No_CNA	No_CNA	Loss	No_CNA	Loss	Loss	Loss	No_CNA	Loss	No_CNA	No_CNA	No_CNA	No_CNA	No_CNA	No_CNA	No_CNA	No_CNA	No_CNA	No_CNA	No_CNA	No_CNA	No_CNA	No_CNA	Gain	No_CNA	No_CNA	No_CNA	Loss	No_CNA	No_CNA	No_CNA	No_CNA	Loss	Loss	No_CNA	No_CNA	No_CNA	No_CNA	No_CNA	No_CNA	No_CNA	No_CNA	No_CNA	No_CNA	No_CNA	No_CNA	No_CNA	No_CNA	No_CNA	No_CNA	No_CNA	No_CNA	3.466120286	3.966333204	7.062816106	8.617420719	8.028966822	8.971083033	5.721334957	5.262328015	7.362542237	8.231498359	3.447189191	5.692685347	12.0135855	5.497802603	13.45898462	5.694036539	4.626234419	6.744854574	5.949115725	-0.947337268	-1.039146312
TCGA-30-1857	8	8	G3	IV	Null	Null	With_Tumor	"III,IV"	Null	Null	W	No	0.014841607	Low	"Low/III,IV"	Null	Null	Low/W	-0.038276644	Low	"Low/III,IV"	Null	Null	Low/W	0.123450505	High	"High/III,IV"	Null	Null	High/W	B	No_CNA	No_CNA	No_CNA	No_CNA	Loss	Loss	Gain	Gain	Gain	Gain	Gain	Gain	Gain	Gain	Gain	Gain	No_CNA	No_CNA	No_CNA	No_CNA	No_CNA	No_CNA	No_CNA	No_CNA	No_CNA	No_CNA	No_CNA	No_CNA	No_CNA	No_CNA	No_CNA	Gain	No_CNA	No_CNA	No_CNA	No_CNA	No_CNA	No_CNA	No_CNA	No_CNA	No_CNA	No_CNA	No_CNA	Loss	Loss	No_CNA	No_CNA	No_CNA	No_CNA	No_CNA	No_CNA	No_CNA	No_CNA	Loss	Gain	Gain	Gain	Gain	Gain	Gain	3.744342677	4.393915157	7.404154207	7.045893612	9.043566698	10.13153406	6.48632194	4.610199523	6.805250482	5.182058007	3.7884059	5.301322999	10.01260943	4.381245413	11.51948214	4.428639111	4.68340918	9.546526199	6.876492606	Null	Null
TCGA-30-1859	1462	1462	G3	Null	1-10_mm	Partial_Remission/Response	With_Tumor	Null	Yes	No	W	Yes	0.070268575	High	Null	High/Yes	High/No	High/W	-0.033932841	Low	Null	Low/Yes	Low/No	Low/W	-0.008540905	Low	Null	Low/Yes	Low/No	Low/W	C	Loss	No_CNA	Loss	Loss	Gain	Gain	Gain	Gain	Gain	Gain	Gain	Gain	Gain	Gain	No_CNA	Gain	Gain	Gain	No_CNA	No_CNA	No_CNA	No_CNA	No_CNA	No_CNA	No_CNA	No_CNA	No_CNA	No_CNA	No_CNA	No_CNA	No_CNA	Gain	No_CNA	No_CNA	No_CNA	No_CNA	No_CNA	No_CNA	No_CNA	No_CNA	No_CNA	No_CNA	No_CNA	No_CNA	No_CNA	No_CNA	No_CNA	No_CNA	No_CNA	No_CNA	No_CNA	No_CNA	No_CNA	No_CNA	No_CNA	No_CNA	No_CNA	No_CNA	No_CNA	No_CNA	3.774909688	4.312550772	7.501077525	6.782020776	8.154320744	7.826908033	4.922606087	4.638765006	7.280599463	5.764090421	3.451774303	4.755868903	12.60513773	6.048948276	14.65222254	6.784672207	4.609670202	6.75056221	6.462623092	-0.947616827	-0.037907873
TCGA-30-1860	1366	1366	G3	IIIC	>20_mm	Complete_Remission	With_Tumor	"III,IV"	Yes	CR	W	Yes	0.054787073	High	"High/III,IV"	High/Yes	High/CR	High/W	0.133703228	High	"High/III,IV"	High/Yes	High/CR	High/W	-0.104391854	Low	"Low/III,IV"	Low/Yes	Low/CR	Low/W	C	No_CNA	No_CNA	No_CNA	Loss	No_CNA	No_CNA	Gain	Gain	Gain	Gain	Gain	Gain	Gain	Gain	No_CNA	Gain	Gain	No_CNA	Loss	Loss	Loss	Loss	Loss	Loss	Gain	Gain	Gain	Gain	No_CNA	No_CNA	No_CNA	Gain	No_CNA	No_CNA	No_CNA	Gain	Gain	Gain	Gain	Gain	Gain	Gain	Gain	Gain	Gain	Gain	Gain	Gain	Gain	Gain	Gain	Loss	Loss	Loss	Loss	Loss	Loss	Loss	Loss	Loss	3.334183249	4.553894782	7.411255075	8.479443913	8.28159644	8.692636145	6.002343595	4.638767878	7.496087098	7.153053147	4.205113104	5.848884324	11.73784892	5.540487937	13.47968466	5.890648418	4.561754254	9.229421793	8.231396049	-1.216923266	-0.947957214
TCGA-30-1861	1058	1058	G3	IIIC	1-10_mm	Null	Null	"III,IV"	Yes	Null	Null	No	0.002537228	Low	"Low/III,IV"	Low/Yes	Null	Null	-0.046243379	Low	"Low/III,IV"	Low/Yes	Null	Null	-0.042630427	Low	"Low/III,IV"	Low/Yes	Null	Null	C	No_CNA	No_CNA	No_CNA	No_CNA	Gain	No_CNA	Loss	No_CNA	Loss	No_CNA	No_CNA	No_CNA	Gain	Gain	Gain	Gain	Gain	Gain	No_CNA	No_CNA	No_CNA	Loss	No_CNA	No_CNA	Gain	Gain	Gain	Gain	Gain	Gain	No_CNA	Loss	Loss	Loss	Loss	No_CNA	Gain	Gain	Gain	No_CNA	No_CNA	No_CNA	No_CNA	No_CNA	No_CNA	No_CNA	No_CNA	No_CNA	No_CNA	No_CNA	No_CNA	No_CNA	No_CNA	Loss	Loss	Loss	Loss	No_CNA	No_CNA	No_CNA	3.629053732	3.929182724	8.013569224	8.43945668	8.020230047	9.668042481	6.362732173	5.121642594	6.652792686	5.867545143	3.447563034	4.393143134	11.39078425	5.166657642	13.40251433	5.401649547	4.678069457	7.969840947	7.246672288	-1.071216212	-1.453277022
TCGA-30-1862	185	185	G2	IV	>20_mm	Null	With_Tumor	"III,IV"	Yes	Null	W	No	0.038644763	Low	"Low/III,IV"	Low/Yes	Null	Low/W	-0.036578872	Low	"Low/III,IV"	Low/Yes	Null	Low/W	-0.01079714	Low	"Low/III,IV"	Low/Yes	Null	Low/W	C	Gain	No_CNA	Gain	Gain	Gain	Gain	Gain	No_CNA	Loss	No_CNA	No_CNA	No_CNA	No_CNA	No_CNA	Gain	No_CNA	No_CNA	No_CNA	No_CNA	No_CNA	No_CNA	No_CNA	No_CNA	No_CNA	No_CNA	No_CNA	No_CNA	No_CNA	No_CNA	No_CNA	No_CNA	Gain	No_CNA	No_CNA	No_CNA	No_CNA	No_CNA	No_CNA	No_CNA	No_CNA	No_CNA	No_CNA	No_CNA	No_CNA	No_CNA	No_CNA	No_CNA	No_CNA	No_CNA	No_CNA	No_CNA	No_CNA	No_CNA	No_CNA	No_CNA	No_CNA	No_CNA	No_CNA	No_CNA	No_CNA	4.117670524	4.082460287	7.433082618	7.790244676	6.940405189	8.03893506	6.450981521	5.116460094	7.234904387	5.887051376	3.233158996	6.041769646	11.37193152	5.434984121	12.93148969	5.811517092	4.604821628	6.649951549	6.045545035	Null	Null
TCGA-30-1866	1114	1114	G2	IV	1-10_mm	Complete_Remission	With_Tumor	"III,IV"	Yes	CR	W	Yes	0.065035002	High	"High/III,IV"	High/Yes	High/CR	High/W	-0.025020839	Low	"Low/III,IV"	Low/Yes	Low/CR	Low/W	-0.02057054	Low	"Low/III,IV"	Low/Yes	Low/CR	Low/W	C	Loss	No_CNA	Loss	No_CNA	Gain	Gain	Gain	Gain	Gain	Gain	Gain	Gain	Gain	Gain	Gain	Gain	Gain	Gain	No_CNA	No_CNA	No_CNA	No_CNA	No_CNA	No_CNA	No_CNA	No_CNA	No_CNA	No_CNA	No_CNA	No_CNA	No_CNA	Gain	No_CNA	No_CNA	No_CNA	No_CNA	No_CNA	No_CNA	No_CNA	No_CNA	No_CNA	No_CNA	No_CNA	No_CNA	No_CNA	No_CNA	No_CNA	No_CNA	No_CNA	No_CNA	No_CNA	No_CNA	No_CNA	Loss	No_CNA	No_CNA	No_CNA	No_CNA	No_CNA	No_CNA	4.470016096	4.127477859	6.939151967	7.433186687	7.478488457	8.083952718	5.099388747	4.482684637	6.878046795	6.851640684	3.612143857	6.188832623	12.09671085	5.474373525	13.9690646	6.296967972	4.603928974	5.145417472	5.062984534	Null	Null
TCGA-30-1867	36	36	GX	IV	Null	Null	With_Tumor	"III,IV"	Null	Null	W	No	0.048727167	Low	"Low/III,IV"	Null	Null	Low/W	-0.033500624	Low	"Low/III,IV"	Null	Null	Low/W	-0.04407373	Low	"Low/III,IV"	Null	Null	Low/W	C	No_CNA	No_CNA	No_CNA	No_CNA	Gain	Gain	Gain	Gain	No_CNA	No_CNA	No_CNA	Gain	Gain	Gain	No_CNA	Gain	Gain	Gain	No_CNA	No_CNA	No_CNA	No_CNA	No_CNA	No_CNA	No_CNA	Gain	Gain	Gain	Gain	No_CNA	No_CNA	No_CNA	No_CNA	No_CNA	No_CNA	No_CNA	No_CNA	No_CNA	No_CNA	No_CNA	No_CNA	No_CNA	No_CNA	No_CNA	No_CNA	No_CNA	No_CNA	No_CNA	No_CNA	No_CNA	No_CNA	No_CNA	No_CNA	No_CNA	No_CNA	No_CNA	No_CNA	No_CNA	No_CNA	Loss	3.963505292	3.839167258	6.674656396	7.748119025	8.044470498	8.521158779	6.19669772	4.813374711	7.177557621	6.608127105	4.179966932	5.412747994	11.14762353	4.900738728	13.1791684	5.391853474	4.622332482	5.571757883	5.576094826	Null	Null
TCGA-30-1880	1751	1751	G3	IIIC	No_Macroscopic_Disease	Partial_Remission/Response	With_Tumor	"III,IV"	No	No	W	Yes	0.109108384	High	"High/III,IV"	High/No	High/No	High/W	-0.029969406	Low	"Low/III,IV"	Low/No	Low/No	Low/W	-0.014809953	Low	"Low/III,IV"	Low/No	Low/No	Low/W	C	No_CNA	No_CNA	Loss	No_CNA	Gain	Gain	Gain	Gain	Gain	Gain	Gain	Gain	Gain	Gain	Gain	Gain	Gain	Gain	No_CNA	No_CNA	No_CNA	No_CNA	No_CNA	No_CNA	No_CNA	No_CNA	No_CNA	No_CNA	No_CNA	No_CNA	No_CNA	Gain	No_CNA	No_CNA	No_CNA	No_CNA	No_CNA	No_CNA	No_CNA	No_CNA	No_CNA	No_CNA	No_CNA	No_CNA	Loss	No_CNA	No_CNA	No_CNA	No_CNA	No_CNA	No_CNA	No_CNA	No_CNA	No_CNA	No_CNA	No_CNA	No_CNA	No_CNA	No_CNA	No_CNA	3.520922915	3.963436323	7.458467443	7.521037376	7.152589831	8.526000313	4.684206707	4.195529609	7.642067452	6.353101585	3.591340632	5.037700286	11.58652993	5.309427479	13.56697696	6.213960837	4.620958167	6.787835641	5.76703903	Null	Null
TCGA-30-1887	738	738	G2	IIIC	1-10_mm	Partial_Remission/Response	With_Tumor	"III,IV"	Yes	No	W	Yes	0.060894083	High	"High/III,IV"	High/Yes	High/No	High/W	-0.026745135	Low	"Low/III,IV"	Low/Yes	Low/No	Low/W	0.05113527	High	"High/III,IV"	High/Yes	High/No	High/W	C	No_CNA	No_CNA	No_CNA	Loss	Gain	Gain	Gain	Gain	No_CNA	Gain	Gain	Gain	Gain	Gain	Gain	Gain	Gain	Gain	No_CNA	No_CNA	No_CNA	No_CNA	No_CNA	No_CNA	No_CNA	No_CNA	No_CNA	No_CNA	No_CNA	No_CNA	No_CNA	Gain	No_CNA	No_CNA	No_CNA	Loss	Loss	Loss	Loss	Loss	Loss	Loss	Loss	Loss	No_CNA	No_CNA	No_CNA	No_CNA	No_CNA	No_CNA	No_CNA	No_CNA	No_CNA	No_CNA	No_CNA	No_CNA	No_CNA	No_CNA	No_CNA	No_CNA	3.429616679	3.707164471	6.49498702	7.923477017	7.002939455	9.285462191	6.09942583	5.131564199	5.493769712	6.468976966	4.439126271	5.152893694	11.78815311	5.275371543	13.58676124	5.696529456	4.616267238	7.891417706	6.760484565	-1.039150609	-0.607682886
TCGA-30-1891	914	914	G2	IIIC	1-10_mm	Partial_Remission/Response	With_Tumor	"III,IV"	Yes	No	W	Yes	0.060548283	High	"High/III,IV"	High/Yes	High/No	High/W	0.058454747	High	"High/III,IV"	High/Yes	High/No	High/W	-0.01625478	Low	"Low/III,IV"	Low/Yes	Low/No	Low/W	C	No_CNA	No_CNA	Loss	Loss	Gain	Gain	Gain	Gain	Gain	Gain	Gain	Gain	Gain	Gain	No_CNA	Gain	Gain	Gain	Loss	Loss	Loss	Loss	Loss	Loss	Loss	Loss	Loss	Loss	Loss	Gain	No_CNA	Loss	No_CNA	Gain	Gain	Loss	No_CNA	No_CNA	No_CNA	No_CNA	No_CNA	No_CNA	No_CNA	No_CNA	No_CNA	No_CNA	No_CNA	No_CNA	No_CNA	No_CNA	No_CNA	No_CNA	No_CNA	No_CNA	No_CNA	No_CNA	No_CNA	No_CNA	No_CNA	No_CNA	3.435445433	3.861957253	8.571058449	7.68237185	7.972499828	8.772925041	6.061964093	4.692482588	6.675450573	5.905012148	3.329178383	4.289887991	12.42249444	5.893054387	14.29162087	6.101836838	4.644033811	8.511715861	7.42395234	-1.554173464	-0.087725892
TCGA-30-1892	1484	1484	G3	IIIC	1-10_mm	Complete_Remission	With_Tumor	"III,IV"	Yes	CR	W	Yes	-0.02117947	Low	"Low/III,IV"	Low/Yes	Low/CR	Low/W	0.06501942	High	"High/III,IV"	High/Yes	High/CR	High/W	-0.004816543	Low	"Low/III,IV"	Low/Yes	Low/CR	Low/W	B	Gain	No_CNA	No_CNA	No_CNA	No_CNA	Loss	No_CNA	No_CNA	No_CNA	No_CNA	No_CNA	No_CNA	No_CNA	Gain	Gain	No_CNA	Loss	No_CNA	No_CNA	Loss	Loss	Loss	Loss	Loss	Loss	Loss	Loss	Loss	Loss	Loss	Gain	Gain	Gain	Gain	Gain	No_CNA	No_CNA	No_CNA	No_CNA	No_CNA	No_CNA	No_CNA	No_CNA	No_CNA	Loss	No_CNA	No_CNA	No_CNA	No_CNA	No_CNA	No_CNA	No_CNA	No_CNA	No_CNA	No_CNA	No_CNA	No_CNA	No_CNA	No_CNA	No_CNA	3.450046931	4.199119349	6.505025748	6.395405348	6.981628684	8.668772044	5.977926128	4.678277216	6.7490234	5.354736731	3.571156268	4.995800714	10.81194597	4.960461216	12.57629066	5.336348365	4.794596715	7.079452428	6.068996097	-1.438534941	-1.186082266
TCGA-31-1944	Null	1386	G3	IIIC	No_Macroscopic_Disease	Complete_Remission	With_Tumor	"III,IV"	No	CR	W	Yes	0.003325273	Low	"Low/III,IV"	Low/No	Low/CR	Low/W	0.038071866	High	"High/III,IV"	High/No	High/CR	High/W	0.111013731	High	"High/III,IV"	High/No	High/CR	High/W	A	Loss	No_CNA	No_CNA	No_CNA	No_CNA	No_CNA	No_CNA	No_CNA	No_CNA	No_CNA	No_CNA	No_CNA	No_CNA	No_CNA	Gain	No_CNA	No_CNA	No_CNA	No_CNA	No_CNA	No_CNA	No_CNA	No_CNA	No_CNA	No_CNA	No_CNA	No_CNA	No_CNA	No_CNA	No_CNA	No_CNA	Gain	Gain	Gain	Gain	Loss	No_CNA	No_CNA	No_CNA	No_CNA	No_CNA	No_CNA	No_CNA	No_CNA	Loss	Loss	No_CNA	No_CNA	No_CNA	No_CNA	No_CNA	No_CNA	No_CNA	Gain	Gain	Gain	Gain	Gain	Gain	Gain	3.454939826	3.652985307	7.125177902	6.920176371	7.846270372	9.861335427	5.016160988	5.628199321	7.022346138	5.991410086	3.426461713	5.836304418	11.78199931	5.175367859	13.07431101	5.53754442	4.549286616	10.72986271	7.755056035	-0.878025945	-0.939402803
TCGA-31-1946	Null	918	G3	IIIC	No_Macroscopic_Disease	Null	With_Tumor	"III,IV"	No	Null	W	Yes	-0.041712434	Low	"Low/III,IV"	Low/No	Null	Low/W	-0.027180786	Low	"Low/III,IV"	Low/No	Null	Low/W	0.084795137	High	"High/III,IV"	High/No	Null	High/W	B	No_CNA	No_CNA	No_CNA	No_CNA	No_CNA	Loss	No_CNA	Loss	Loss	No_CNA	No_CNA	No_CNA	No_CNA	No_CNA	Gain	No_CNA	Loss	No_CNA	No_CNA	No_CNA	No_CNA	No_CNA	No_CNA	No_CNA	No_CNA	No_CNA	No_CNA	Gain	No_CNA	No_CNA	No_CNA	Gain	No_CNA	No_CNA	No_CNA	Loss	No_CNA	Loss	Loss	Loss	Loss	Loss	Loss	Loss	Loss	Loss	Loss	Loss	Loss	Loss	No_CNA	Gain	Gain	Gain	Gain	Gain	Gain	Gain	Gain	Gain	3.5548359	4.083228369	7.426936914	8.159333977	8.39247649	8.756137669	6.311500825	5.133648343	6.892977422	6.18548948	3.379230808	5.742410568	11.60673798	5.161649616	13.72655892	5.160095888	4.632600541	7.996491673	6.67785958	-1.385514808	-1.169129422
TCGA-31-1950	Null	571	G2	IIIC	1-10_mm	Partial_Remission/Response	With_Tumor	"III,IV"	Yes	No	W	Yes	0.05975094	High	"High/III,IV"	High/Yes	High/No	High/W	-0.004185321	Low	"Low/III,IV"	Low/Yes	Low/No	Low/W	0.049792584	High	"High/III,IV"	High/Yes	High/No	High/W	C	No_CNA	Loss	No_CNA	No_CNA	Gain	Gain	Gain	Gain	Gain	Gain	Gain	Gain	Gain	Gain	No_CNA	Gain	Gain	Gain	No_CNA	No_CNA	No_CNA	No_CNA	No_CNA	No_CNA	No_CNA	No_CNA	No_CNA	No_CNA	No_CNA	No_CNA	No_CNA	No_CNA	No_CNA	Gain	No_CNA	No_CNA	No_CNA	No_CNA	No_CNA	No_CNA	No_CNA	No_CNA	No_CNA	No_CNA	No_CNA	No_CNA	No_CNA	No_CNA	No_CNA	No_CNA	No_CNA	No_CNA	No_CNA	No_CNA	No_CNA	No_CNA	No_CNA	Gain	Gain	Gain	3.285246138	4.367712148	7.555334668	8.814127402	8.69455269	9.101950993	5.419036267	5.379807076	6.729049776	6.418488586	3.271415865	6.458017979	12.52620164	5.591306725	14.19578885	6.355287652	4.617426513	9.327727808	8.112535889	-1.327412995	0.042945947
TCGA-31-1951	Null	683	G3	IIIC	No_Macroscopic_Disease	Null	With_Tumor	"III,IV"	No	Null	W	Yes	0.040124416	Low	"Low/III,IV"	Low/No	Null	Low/W	-0.024692851	Low	"Low/III,IV"	Low/No	Null	Low/W	-0.005130564	Low	"Low/III,IV"	Low/No	Null	Low/W	C	Loss	No_CNA	No_CNA	No_CNA	No_CNA	No_CNA	No_CNA	No_CNA	No_CNA	No_CNA	No_CNA	No_CNA	No_CNA	No_CNA	Gain	No_CNA	No_CNA	No_CNA	No_CNA	No_CNA	No_CNA	No_CNA	No_CNA	No_CNA	No_CNA	No_CNA	No_CNA	No_CNA	No_CNA	No_CNA	No_CNA	No_CNA	No_CNA	No_CNA	No_CNA	No_CNA	No_CNA	No_CNA	No_CNA	No_CNA	No_CNA	No_CNA	No_CNA	No_CNA	Loss	No_CNA	No_CNA	No_CNA	No_CNA	No_CNA	No_CNA	No_CNA	No_CNA	No_CNA	No_CNA	No_CNA	No_CNA	No_CNA	No_CNA	No_CNA	3.577954873	4.038471446	6.896517834	7.059802737	7.591093135	8.777775223	6.439100139	5.131353813	7.193204687	6.019672334	3.626699736	5.061599256	11.30416853	5.065498001	12.75432999	5.571396219	4.614798793	8.609335623	6.168674205	-0.927277673	-0.41516874
TCGA-31-1953	Null	204	G3	IIIC	Null	Progressive_Disease	With_Tumor	"III,IV"	Null	No	W	Yes	-0.062454507	Low	"Low/III,IV"	Null	Low/No	Low/W	-0.007672134	Low	"Low/III,IV"	Null	Low/No	Low/W	-0.000155604	Low	"Low/III,IV"	Null	Low/No	Low/W	C	Loss	No_CNA	Loss	No_CNA	Loss	Loss	Loss	No_CNA	No_CNA	Gain	Gain	Gain	Gain	Gain	Gain	No_CNA	Loss	Gain	No_CNA	No_CNA	No_CNA	No_CNA	No_CNA	No_CNA	No_CNA	No_CNA	No_CNA	No_CNA	No_CNA	No_CNA	No_CNA	Gain	No_CNA	Gain	No_CNA	No_CNA	No_CNA	No_CNA	No_CNA	No_CNA	No_CNA	No_CNA	No_CNA	No_CNA	No_CNA	No_CNA	No_CNA	No_CNA	No_CNA	No_CNA	No_CNA	No_CNA	No_CNA	No_CNA	No_CNA	No_CNA	No_CNA	No_CNA	No_CNA	No_CNA	4.383185096	3.917687932	7.835522891	8.282925661	8.10952733	8.620727703	7.138879698	5.136528866	7.369124447	6.434930281	3.87155288	5.290734455	10.75834161	4.900221735	12.25534125	5.258458074	4.595302264	8.08336551	6.808473481	Null	Null
TCGA-31-1955	Null	1293	G3	IIIC	No_Macroscopic_Disease	Null	With_Tumor	"III,IV"	No	Null	W	Yes	0.029384349	Low	"Low/III,IV"	Low/No	Null	Low/W	0.202749436	High	"High/III,IV"	High/No	Null	High/W	0.014399112	High	"High/III,IV"	High/No	Null	High/W	A	Loss	No_CNA	Loss	Loss	Gain	Gain	Gain	Gain	Gain	Gain	Gain	Gain	Loss	Loss	Loss	Loss	Loss	Loss	Loss	Loss	Loss	Loss	Loss	Loss	Loss	Loss	Loss	Loss	No_CNA	No_CNA	No_CNA	Gain	No_CNA	No_CNA	No_CNA	Loss	Loss	Loss	Loss	No_CNA	No_CNA	No_CNA	No_CNA	No_CNA	No_CNA	No_CNA	No_CNA	No_CNA	No_CNA	No_CNA	No_CNA	No_CNA	No_CNA	No_CNA	No_CNA	No_CNA	No_CNA	No_CNA	No_CNA	No_CNA	Null	Null	Null	Null	Null	Null	Null	Null	Null	Null	Null	5.038276051	13.55275518	5.378581528	14.57222196	6.1494432	4.635154296	4.996135507	5.21795852	-0.893390188	-0.969170482
TCGA-31-1956	Null	1341	G3	IIIB	Null	Null	With_Tumor	"III,IV"	Null	Null	W	Yes	-0.040844957	Low	"Low/III,IV"	Null	Null	Low/W	-0.032720488	Low	"Low/III,IV"	Null	Null	Low/W	0.117991042	High	"High/III,IV"	Null	Null	High/W	B	No_CNA	No_CNA	Gain	Gain	Loss	Loss	Loss	Loss	Loss	Loss	Loss	Loss	Loss	Loss	Loss	Loss	Gain	Gain	No_CNA	No_CNA	No_CNA	No_CNA	No_CNA	No_CNA	No_CNA	No_CNA	No_CNA	No_CNA	No_CNA	No_CNA	No_CNA	Gain	No_CNA	No_CNA	No_CNA	Loss	No_CNA	No_CNA	No_CNA	No_CNA	Loss	No_CNA	No_CNA	Loss	Loss	No_CNA	Loss	No_CNA	No_CNA	No_CNA	No_CNA	No_CNA	No_CNA	Gain	Gain	Gain	Gain	Gain	Gain	Gain	3.46581498	4.338718975	6.98860521	8.445775684	7.906470163	9.066611841	6.549436635	5.370908592	6.620695826	6.324996028	5.237775241	5.694894597	11.27424897	4.736920097	12.79910735	5.50288179	4.669716334	8.021626318	6.818481131	Null	Null
TCGA-36-1568	Null	874	G3	IIIC	Null	Partial_Remission/Response	With_Tumor	"III,IV"	Null	No	W	Yes	-0.071575507	Low	"Low/III,IV"	Null	Low/No	Low/W	0.06219936	High	"High/III,IV"	Null	High/No	High/W	0.072203559	High	"High/III,IV"	Null	High/No	High/W	A	No_CNA	No_CNA	No_CNA	Loss	Loss	Loss	Loss	No_CNA	Loss	No_CNA	No_CNA	No_CNA	No_CNA	No_CNA	No_CNA	No_CNA	No_CNA	No_CNA	Loss	Loss	Loss	Loss	Loss	Loss	Loss	Loss	Loss	Loss	Loss	Loss	Gain	Gain	Gain	Gain	Gain	Loss	No_CNA	No_CNA	No_CNA	No_CNA	No_CNA	No_CNA	No_CNA	No_CNA	No_CNA	No_CNA	Loss	No_CNA	No_CNA	Loss	No_CNA	No_CNA	Gain	Gain	Gain	Gain	Gain	Gain	Gain	No_CNA	3.423246352	4.120440872	6.684802544	5.812513423	7.356506777	9.805950861	4.741485708	5.869589608	6.457954814	4.149091053	4.101004414	5.164852795	10.74809421	4.880408425	12.31411846	5.088306294	4.641612009	8.643731928	8.072661894	-1.187974113	-1.121214781
TCGA-36-1569	Null	884	G3	IIIC	1-10_mm	Partial_Remission/Response	Null	"III,IV"	Yes	No	Null	No	0.074851299	High	"High/III,IV"	High/Yes	High/No	Null	-0.097768621	Low	"Low/III,IV"	Low/Yes	Low/No	Null	-0.030646142	Low	"Low/III,IV"	Low/Yes	Low/No	Null	C	Loss	No_CNA	Loss	Loss	Gain	Gain	Gain	Gain	Gain	Gain	Gain	Gain	Gain	Gain	No_CNA	Gain	Gain	Gain	Gain	Gain	Gain	Gain	Gain	Gain	Gain	Gain	Gain	Gain	Gain	No_CNA	No_CNA	No_CNA	No_CNA	No_CNA	No_CNA	No_CNA	No_CNA	No_CNA	No_CNA	No_CNA	No_CNA	No_CNA	No_CNA	No_CNA	No_CNA	No_CNA	No_CNA	No_CNA	No_CNA	No_CNA	No_CNA	No_CNA	No_CNA	No_CNA	No_CNA	No_CNA	No_CNA	No_CNA	No_CNA	No_CNA	3.25382008	4.751364158	8.782031578	7.341530903	8.208568825	8.78728076	4.995099554	5.066328858	5.913685723	5.499255529	3.213551918	4.856057796	11.63939513	5.269275273	13.78076611	5.668982544	4.568567252	8.830017306	6.793073799	-1.046529144	-0.131678071
TCGA-36-1570	Null	655	G3	IIIC	>20_mm	Partial_Remission/Response	With_Tumor	"III,IV"	Yes	No	W	Yes	-0.047175063	Low	"Low/III,IV"	Low/Yes	Low/No	Low/W	-0.003232372	Low	"Low/III,IV"	Low/Yes	Low/No	Low/W	0.018828955	High	"High/III,IV"	High/Yes	High/No	High/W	B	No_CNA	No_CNA	No_CNA	Loss	No_CNA	No_CNA	No_CNA	No_CNA	No_CNA	Loss	No_CNA	No_CNA	No_CNA	No_CNA	Loss	No_CNA	No_CNA	No_CNA	No_CNA	No_CNA	No_CNA	No_CNA	No_CNA	No_CNA	No_CNA	No_CNA	No_CNA	No_CNA	No_CNA	No_CNA	No_CNA	No_CNA	No_CNA	Gain	Gain	No_CNA	No_CNA	Loss	Loss	No_CNA	No_CNA	No_CNA	No_CNA	No_CNA	No_CNA	No_CNA	Gain	No_CNA	No_CNA	No_CNA	No_CNA	No_CNA	No_CNA	No_CNA	No_CNA	No_CNA	No_CNA	No_CNA	No_CNA	No_CNA	3.998057008	3.960848109	7.572257397	7.494528468	8.184111543	9.211883691	7.45732564	4.799302177	6.322013671	6.455320949	3.506489552	5.624562507	11.55873953	5.14950755	13.27501486	5.628950554	4.619068029	7.074354359	5.374011688	-0.922415265	-0.795806993
TCGA-36-1571	695	695	G3	IIIB	No_Macroscopic_Disease	Complete_Remission	With_Tumor	"III,IV"	No	CR	W	Yes	0.09831986	High	"High/III,IV"	High/No	High/CR	High/W	0.062785485	High	"High/III,IV"	High/No	High/CR	High/W	-0.011891631	Low	"Low/III,IV"	Low/No	Low/CR	Low/W	C	Loss	No_CNA	Loss	Loss	Gain	Gain	Gain	Gain	Gain	Gain	Gain	Gain	Gain	Gain	No_CNA	Gain	Gain	Gain	No_CNA	No_CNA	No_CNA	No_CNA	No_CNA	No_CNA	No_CNA	No_CNA	No_CNA	No_CNA	No_CNA	No_CNA	No_CNA	Gain	Gain	Gain	Gain	Loss	No_CNA	No_CNA	No_CNA	No_CNA	No_CNA	No_CNA	No_CNA	No_CNA	Loss	No_CNA	No_CNA	No_CNA	No_CNA	No_CNA	No_CNA	No_CNA	No_CNA	No_CNA	No_CNA	No_CNA	No_CNA	No_CNA	No_CNA	No_CNA	4.281867927	5.793939715	9.399697112	7.109807066	9.650996163	8.253093952	6.28177357	4.498826447	8.047343617	8.696666834	3.211961202	5.335926781	13.3467403	5.742441956	14.63779122	6.254304575	4.88583309	5.923822877	5.044245608	-1.920011753	-0.706742405
TCGA-36-1574	Null	686	G3	IIIC	>20_mm	Complete_Remission	With_Tumor	"III,IV"	Yes	CR	W	Yes	0.002722705	Low	"Low/III,IV"	Low/Yes	Low/CR	Low/W	-0.027643994	Low	"Low/III,IV"	Low/Yes	Low/CR	Low/W	-0.015873538	Low	"Low/III,IV"	Low/Yes	Low/CR	Low/W	C	Loss	No_CNA	No_CNA	No_CNA	No_CNA	No_CNA	No_CNA	No_CNA	No_CNA	No_CNA	No_CNA	No_CNA	No_CNA	No_CNA	Gain	No_CNA	No_CNA	No_CNA	No_CNA	No_CNA	No_CNA	No_CNA	No_CNA	No_CNA	No_CNA	No_CNA	No_CNA	No_CNA	No_CNA	No_CNA	No_CNA	Gain	No_CNA	No_CNA	No_CNA	No_CNA	No_CNA	No_CNA	No_CNA	No_CNA	No_CNA	No_CNA	No_CNA	No_CNA	No_CNA	No_CNA	No_CNA	No_CNA	No_CNA	No_CNA	No_CNA	No_CNA	No_CNA	No_CNA	No_CNA	No_CNA	No_CNA	No_CNA	No_CNA	No_CNA	3.560687577	4.235281089	7.398690075	8.022434869	7.749767767	8.837544014	5.543122587	4.517698699	6.3985146	6.746873775	4.553796372	5.282564543	11.1493152	4.937393013	13.03547119	5.559822701	4.591619835	10.33586575	7.866266502	Null	Null
TCGA-36-1575	Null	260	G3	IIIB	No_Macroscopic_Disease	Null	Tumor_Free	"III,IV"	No	Null	WO	No	0.06866265	High	"High/III,IV"	High/No	Null	High/WO	-0.008388931	Low	"Low/III,IV"	Low/No	Null	Low/WO	-0.009278792	Low	"Low/III,IV"	Low/No	Null	Low/WO	C	No_CNA	No_CNA	No_CNA	Loss	Gain	Gain	Gain	Gain	Gain	Gain	Gain	Gain	Gain	Gain	Loss	No_CNA	Gain	Gain	No_CNA	No_CNA	No_CNA	No_CNA	No_CNA	No_CNA	No_CNA	No_CNA	No_CNA	No_CNA	No_CNA	No_CNA	No_CNA	Gain	No_CNA	No_CNA	No_CNA	No_CNA	No_CNA	No_CNA	No_CNA	No_CNA	No_CNA	No_CNA	No_CNA	No_CNA	No_CNA	No_CNA	No_CNA	No_CNA	No_CNA	No_CNA	No_CNA	No_CNA	No_CNA	No_CNA	No_CNA	No_CNA	No_CNA	No_CNA	No_CNA	No_CNA	3.921588097	4.277173726	8.110678125	8.061263067	8.627931247	7.448581782	4.110091051	4.888209711	6.996678031	6.171046198	3.326648785	6.728931089	11.88599427	5.356430428	13.69922563	6.566701542	4.61711749	6.726894291	5.288383417	-1.326588357	-0.495788377
TCGA-36-1576	Null	914	G3	IIIC	>20_mm	Complete_Remission	With_Tumor	"III,IV"	Yes	CR	W	Yes	0.002402276	Low	"Low/III,IV"	Low/Yes	Low/CR	Low/W	-0.032784355	Low	"Low/III,IV"	Low/Yes	Low/CR	Low/W	-0.009801889	Low	"Low/III,IV"	Low/Yes	Low/CR	Low/W	C	No_CNA	No_CNA	No_CNA	Loss	No_CNA	No_CNA	No_CNA	No_CNA	No_CNA	No_CNA	No_CNA	No_CNA	No_CNA	No_CNA	Loss	No_CNA	No_CNA	No_CNA	No_CNA	No_CNA	No_CNA	No_CNA	No_CNA	No_CNA	No_CNA	No_CNA	No_CNA	No_CNA	No_CNA	No_CNA	No_CNA	Gain	No_CNA	No_CNA	No_CNA	Loss	No_CNA	No_CNA	No_CNA	No_CNA	No_CNA	No_CNA	No_CNA	No_CNA	No_CNA	No_CNA	No_CNA	No_CNA	No_CNA	No_CNA	No_CNA	No_CNA	No_CNA	No_CNA	No_CNA	No_CNA	No_CNA	No_CNA	No_CNA	No_CNA	3.857126475	4.062104291	7.320707603	7.969552521	8.607784403	9.120212719	6.577117835	5.385009765	7.013323014	7.843417545	4.726129998	6.909937997	11.55130085	5.116306263	13.07908503	5.404849854	4.655944544	7.809154926	6.725079018	-1.057550188	-0.717060594
TCGA-36-1578	Null	847	G3	IV	>20_mm	Null	With_Tumor	"III,IV"	Yes	Null	W	Yes	-0.030747057	Low	"Low/III,IV"	Low/Yes	Null	Low/W	0.149428518	High	"High/III,IV"	High/Yes	Null	High/W	0.107296586	High	"High/III,IV"	High/Yes	Null	High/W	A	Loss	No_CNA	No_CNA	No_CNA	Loss	Gain	Gain	No_CNA	Loss	Loss	Loss	Loss	Loss	Loss	No_CNA	Loss	Loss	No_CNA	Loss	Loss	No_CNA	No_CNA	Loss	Loss	Loss	Loss	Loss	Loss	Gain	Gain	No_CNA	No_CNA	No_CNA	No_CNA	No_CNA	Loss	Loss	No_CNA	No_CNA	No_CNA	Loss	Loss	Loss	Loss	Loss	Loss	Loss	Loss	Loss	Loss	Loss	No_CNA	Gain	Gain	Gain	Gain	Gain	Gain	Gain	Gain	4.24021209	3.925522568	6.643775177	6.95153276	6.432663337	8.834733745	4.809471605	4.588537943	6.845611983	4.712979484	3.581021357	6.221992389	11.17553768	5.179585491	12.55140259	5.795199922	4.603170204	10.73773529	8.67690991	-1.430818309	-0.540421963
TCGA-36-1581	Null	751	G3	IIC	No_Macroscopic_Disease	Complete_Remission	With_Tumor	"I,II"	No	CR	W	Yes	-0.06534881	Low	"Low/I,II"	Low/No	Low/CR	Low/W	-0.019868984	Low	"Low/I,II"	Low/No	Low/CR	Low/W	0.007475355	High	"High/I,II"	High/No	High/CR	High/W	B	No_CNA	No_CNA	No_CNA	Gain	Loss	Loss	Loss	Loss	Loss	Loss	Loss	Loss	Loss	Loss	No_CNA	Loss	Loss	No_CNA	No_CNA	No_CNA	No_CNA	No_CNA	No_CNA	No_CNA	No_CNA	No_CNA	No_CNA	No_CNA	No_CNA	No_CNA	No_CNA	No_CNA	No_CNA	No_CNA	No_CNA	No_CNA	No_CNA	Gain	No_CNA	No_CNA	No_CNA	No_CNA	No_CNA	Loss	Loss	Loss	Loss	No_CNA	No_CNA	No_CNA	No_CNA	No_CNA	No_CNA	No_CNA	No_CNA	No_CNA	No_CNA	No_CNA	No_CNA	No_CNA	3.486986947	4.439852692	6.829795016	8.474079223	8.539974865	8.426983991	5.744488349	5.036552787	6.826555664	7.114741579	3.511299521	5.821877833	11.85031044	5.212241224	13.19337889	5.685471359	4.693896145	8.698730768	6.605324335	-0.869931953	-0.782336885
TCGA-36-2529	Null	1066	G3	IIIC	>20_mm	Complete_Remission	With_Tumor	"III,IV"	Yes	CR	W	Yes	0.026161373	Low	"Low/III,IV"	Low/Yes	Low/CR	Low/W	0.011434256	High	"High/III,IV"	High/Yes	High/CR	High/W	-0.006446569	Low	"Low/III,IV"	Low/Yes	Low/CR	Low/W	B	No_CNA	No_CNA	Loss	Loss	Loss	Gain	Loss	No_CNA	Gain	Gain	Gain	Gain	No_CNA	No_CNA	Loss	No_CNA	No_CNA	No_CNA	No_CNA	No_CNA	No_CNA	No_CNA	No_CNA	No_CNA	No_CNA	No_CNA	No_CNA	No_CNA	No_CNA	No_CNA	No_CNA	Gain	No_CNA	Gain	Gain	Loss	No_CNA	No_CNA	No_CNA	No_CNA	No_CNA	No_CNA	No_CNA	No_CNA	No_CNA	No_CNA	No_CNA	No_CNA	No_CNA	No_CNA	No_CNA	No_CNA	No_CNA	No_CNA	No_CNA	No_CNA	No_CNA	No_CNA	No_CNA	No_CNA	3.38092749	3.652701562	6.482276451	8.920561665	7.544977517	9.96029321	6.569337265	5.75901407	6.965010601	6.503417061	5.177322811	6.033669097	11.03540507	4.875429554	13.71400194	4.932640628	4.624964976	7.488285186	6.438118427	-1.213496658	-0.768138651
TCGA-36-2551	Null	491	G3	IIIC	>20_mm	Complete_Remission	With_Tumor	"III,IV"	Yes	CR	W	Yes	0.07592826	High	"High/III,IV"	High/Yes	High/CR	High/W	-0.016114625	Low	"Low/III,IV"	Low/Yes	Low/CR	Low/W	-0.003768931	Low	"Low/III,IV"	Low/Yes	Low/CR	Low/W	C	No_CNA	No_CNA	No_CNA	No_CNA	Gain	Gain	Gain	Gain	Gain	Gain	Gain	Gain	Gain	Gain	Gain	Gain	Gain	Gain	No_CNA	No_CNA	No_CNA	No_CNA	No_CNA	No_CNA	No_CNA	No_CNA	No_CNA	No_CNA	No_CNA	No_CNA	No_CNA	Gain	No_CNA	No_CNA	No_CNA	No_CNA	No_CNA	No_CNA	No_CNA	No_CNA	No_CNA	No_CNA	No_CNA	No_CNA	No_CNA	No_CNA	No_CNA	No_CNA	No_CNA	No_CNA	No_CNA	No_CNA	No_CNA	No_CNA	No_CNA	No_CNA	No_CNA	No_CNA	No_CNA	No_CNA	5.053280939	5.041463145	7.779807908	7.968614856	8.642677421	8.971648269	6.328502504	6.593954793	6.750672949	7.709949901	5.972050133	5.863029118	12.29288536	6.333123985	14.57605622	6.266509234	4.581660697	5.769201715	4.961575503	-1.388089717	0.601380581
TCGA-57-1582	731	731	G3	IIIC	1-10_mm	Progressive_Disease	With_Tumor	"III,IV"	Yes	No	W	Yes	-0.019074598	Low	"Low/III,IV"	Low/Yes	Low/No	Low/W	0.092600419	High	"High/III,IV"	High/Yes	High/No	High/W	-0.060158524	Low	"Low/III,IV"	Low/Yes	Low/No	Low/W	B	Gain	No_CNA	No_CNA	Gain	No_CNA	Loss	Gain	No_CNA	Loss	Loss	Loss	No_CNA	No_CNA	No_CNA	Loss	No_CNA	Loss	No_CNA	Loss	Loss	Loss	Loss	Loss	Loss	Loss	Loss	Loss	Loss	Loss	No_CNA	Gain	Gain	No_CNA	Gain	No_CNA	No_CNA	No_CNA	No_CNA	No_CNA	No_CNA	No_CNA	No_CNA	No_CNA	No_CNA	No_CNA	No_CNA	No_CNA	No_CNA	No_CNA	No_CNA	No_CNA	No_CNA	No_CNA	No_CNA	No_CNA	No_CNA	No_CNA	No_CNA	No_CNA	No_CNA	3.991464756	3.482974335	7.690087943	7.550790343	8.341683862	9.971074611	5.47696926	5.538164298	7.432478566	6.623123057	3.486650677	5.667187878	11.63322206	5.336143053	14.43618504	4.66709888	4.61846225	6.864108093	5.959098001	Null	Null
TCGA-57-1583	346	346	G3	IIIC	No_Macroscopic_Disease	Null	With_Tumor	"III,IV"	No	Null	W	Yes	0.032616152	Low	"Low/III,IV"	Low/No	Null	Low/W	-0.073712973	Low	"Low/III,IV"	Low/No	Null	Low/W	-0.009845343	Low	"Low/III,IV"	Low/No	Null	Low/W	C	Gain	No_CNA	No_CNA	No_CNA	No_CNA	No_CNA	No_CNA	No_CNA	No_CNA	No_CNA	No_CNA	No_CNA	No_CNA	No_CNA	Gain	No_CNA	No_CNA	No_CNA	No_CNA	No_CNA	No_CNA	No_CNA	No_CNA	No_CNA	No_CNA	No_CNA	No_CNA	Gain	Gain	No_CNA	No_CNA	No_CNA	No_CNA	Gain	Gain	No_CNA	No_CNA	No_CNA	No_CNA	No_CNA	No_CNA	No_CNA	No_CNA	No_CNA	No_CNA	No_CNA	No_CNA	No_CNA	No_CNA	No_CNA	No_CNA	No_CNA	No_CNA	No_CNA	No_CNA	No_CNA	No_CNA	No_CNA	No_CNA	No_CNA	4.964678681	4.511669662	7.447576906	6.589403017	6.998410091	8.535500956	4.805657389	4.603596125	7.01991848	6.016283771	3.852872926	5.6063369	11.41182088	5.281193734	13.21290105	5.841415308	4.62083972	5.755583785	5.041694	Null	Null
TCGA-57-1584	Null	643	G3	IIIC	1-10_mm	Null	With_Tumor	"III,IV"	Yes	Null	W	Yes	0.03031912	Low	"Low/III,IV"	Low/Yes	Null	Low/W	-0.157037324	Low	"Low/III,IV"	Low/Yes	Null	Low/W	-0.003176305	Low	"Low/III,IV"	Low/Yes	Null	Low/W	C	Loss	No_CNA	No_CNA	No_CNA	No_CNA	No_CNA	No_CNA	No_CNA	Loss	No_CNA	No_CNA	No_CNA	No_CNA	No_CNA	Loss	No_CNA	No_CNA	No_CNA	Gain	Gain	Gain	Gain	Gain	Gain	Gain	Gain	Gain	Gain	Gain	No_CNA	No_CNA	Gain	No_CNA	No_CNA	Loss	No_CNA	No_CNA	No_CNA	No_CNA	No_CNA	No_CNA	No_CNA	No_CNA	No_CNA	No_CNA	No_CNA	No_CNA	No_CNA	No_CNA	No_CNA	No_CNA	No_CNA	No_CNA	No_CNA	No_CNA	No_CNA	No_CNA	No_CNA	No_CNA	No_CNA	4.376017519	4.578153602	7.160382643	8.471306576	7.568824068	8.980831647	4.810865776	5.589039374	7.165381487	4.5858272	3.3761344	5.870955153	11.54788161	4.81168961	13.70020917	5.298900112	4.579965489	7.8060304	5.068377626	Null	Null
TCGA-57-1585	53	53	G3	IIIC	11-20_mm	Progressive_Disease	With_Tumor	"III,IV"	Yes	No	W	Yes	-0.093647119	Low	"Low/III,IV"	Low/Yes	Low/No	Low/W	0.052278552	High	"High/III,IV"	High/Yes	High/No	High/W	0.1219299	High	"High/III,IV"	High/Yes	High/No	High/W	A	No_CNA	No_CNA	No_CNA	No_CNA	Loss	Loss	Loss	Loss	Loss	Loss	Loss	Loss	Loss	Loss	Loss	Loss	Loss	Loss	Gain	Loss	Loss	Loss	Loss	Loss	Loss	Loss	Loss	Loss	No_CNA	Gain	Gain	Gain	No_CNA	No_CNA	Loss	Gain	Loss	Loss	Loss	Loss	Loss	Loss	Loss	Loss	Loss	Loss	Loss	Loss	Loss	Loss	Loss	No_CNA	Gain	No_CNA	Gain	Gain	Gain	Gain	Gain	Gain	3.711086123	4.319158995	6.811990507	7.317576845	7.705989309	9.350694953	5.916140877	5.447948632	6.896879572	4.414986334	3.851118604	4.592609193	9.014353633	4.573313105	11.56300364	4.711196464	4.59507722	7.391162292	6.839505292	Null	Null
TCGA-57-1992	Null	881	G3	IC	No_Macroscopic_Disease	Complete_Remission	Tumor_Free	"I,II"	No	CR	WO	No	-0.013273954	Low	"Low/I,II"	Low/No	Low/CR	Low/WO	-0.030759486	Low	"Low/I,II"	Low/No	Low/CR	Low/WO	-0.002984107	Low	"Low/I,II"	Low/No	Low/CR	Low/WO	C	No_CNA	No_CNA	No_CNA	No_CNA	No_CNA	No_CNA	No_CNA	No_CNA	No_CNA	No_CNA	No_CNA	No_CNA	No_CNA	No_CNA	Loss	No_CNA	No_CNA	No_CNA	No_CNA	No_CNA	No_CNA	No_CNA	No_CNA	No_CNA	No_CNA	No_CNA	No_CNA	No_CNA	No_CNA	No_CNA	No_CNA	Gain	No_CNA	Gain	Gain	Loss	No_CNA	No_CNA	No_CNA	No_CNA	No_CNA	No_CNA	No_CNA	No_CNA	No_CNA	No_CNA	No_CNA	No_CNA	No_CNA	No_CNA	No_CNA	No_CNA	No_CNA	No_CNA	No_CNA	No_CNA	No_CNA	No_CNA	No_CNA	No_CNA	3.77054544	4.713994958	7.195145086	7.868628632	8.350003039	8.772644202	7.346704845	5.723663965	6.364741693	7.542034423	3.446336457	6.059986641	11.66849508	5.149630753	13.0269841	5.576277911	4.631813883	7.660563041	5.635001102	Null	Null
TCGA-57-1993	Null	762	G3	IIIC	No_Macroscopic_Disease	Null	Tumor_Free	"III,IV"	No	Null	WO	Yes	0.223502289	High	"High/III,IV"	High/No	Null	High/WO	0.054135408	High	"High/III,IV"	High/No	Null	High/WO	-0.06709505	Low	"Low/III,IV"	Low/No	Null	Low/WO	C	No_CNA	No_CNA	No_CNA	Loss	No_CNA	Gain	No_CNA	No_CNA	Loss	Gain	Loss	Gain	Gain	Gain	No_CNA	Gain	No_CNA	Gain	No_CNA	No_CNA	Loss	No_CNA	No_CNA	Loss	Loss	Loss	Loss	No_CNA	Loss	No_CNA	No_CNA	Gain	Gain	Gain	Gain	Gain	Gain	Gain	Gain	Gain	Gain	No_CNA	No_CNA	No_CNA	Loss	No_CNA	No_CNA	No_CNA	No_CNA	No_CNA	No_CNA	No_CNA	No_CNA	No_CNA	No_CNA	No_CNA	No_CNA	No_CNA	No_CNA	No_CNA	3.27317837	7.714664557	9.271052045	7.458388839	10.93080843	8.17549808	6.389185711	5.044562215	7.152729228	6.558940775	3.295420735	5.319231899	12.11712563	5.233276456	13.99080493	6.048863447	4.585068728	6.197679085	5.146570842	Null	Null
TCGA-57-1994	Null	761	Null	Null	Null	Null	Null	Null	Null	Null	Null	No	0.078417588	High	Null	Null	Null	Null	0.086158776	High	Null	Null	Null	Null	-0.024092045	Low	Null	Null	Null	Null	C	No_CNA	No_CNA	No_CNA	No_CNA	Gain	Gain	Gain	Gain	Gain	Gain	Gain	Gain	Gain	Gain	Loss	Gain	Gain	Gain	Loss	Loss	Loss	Loss	Loss	Loss	Loss	Loss	Loss	Loss	No_CNA	No_CNA	No_CNA	Gain	No_CNA	No_CNA	No_CNA	Gain	No_CNA	No_CNA	No_CNA	No_CNA	No_CNA	No_CNA	No_CNA	No_CNA	No_CNA	No_CNA	No_CNA	No_CNA	No_CNA	No_CNA	No_CNA	No_CNA	No_CNA	No_CNA	No_CNA	No_CNA	No_CNA	No_CNA	No_CNA	No_CNA	4.35534908	4.089121985	7.60599826	7.0097169	8.728605938	8.931873667	4.883227043	4.74069074	6.788135229	7.197398642	3.485268938	6.601998558	13.25098247	5.59741587	14.74121156	5.776427167	4.60683301	6.112272959	5.23508045	Null	Null
TCGA-59-2348	Null	5480	G3	IIIC	Null	Complete_Remission	Tumor_Free	"III,IV"	Null	CR	WO	No	0.020930268	Low	"Low/III,IV"	Null	Low/CR	Low/WO	0.02498264	High	"High/III,IV"	Null	High/CR	High/WO	-0.016450603	Low	"Low/III,IV"	Null	Low/CR	Low/WO	B	Loss	No_CNA	Gain	Gain	No_CNA	No_CNA	No_CNA	No_CNA	Loss	No_CNA	No_CNA	Gain	Gain	Gain	No_CNA	Gain	Gain	Gain	No_CNA	No_CNA	No_CNA	No_CNA	No_CNA	No_CNA	Loss	Loss	No_CNA	No_CNA	No_CNA	No_CNA	No_CNA	Gain	No_CNA	Gain	Gain	No_CNA	No_CNA	No_CNA	No_CNA	No_CNA	No_CNA	No_CNA	No_CNA	No_CNA	No_CNA	No_CNA	No_CNA	No_CNA	No_CNA	No_CNA	No_CNA	Loss	Loss	No_CNA	No_CNA	No_CNA	No_CNA	No_CNA	No_CNA	No_CNA	3.803561702	5.084059319	7.678404245	7.162783451	8.958500766	9.383190898	5.746533285	5.038816534	6.730348959	6.544969502	3.264575035	5.354140566	11.73336589	5.377391635	13.299076	6.168680496	4.683548841	9.193939998	8.075449215	-1.234581022	-0.765485619
TCGA-59-2350	679	679	G3	IV	1-10_mm	Partial_Remission/Response	With_Tumor	"III,IV"	Yes	No	W	No	0.068874066	High	"High/III,IV"	High/Yes	High/No	High/W	-0.015557237	Low	"Low/III,IV"	Low/Yes	Low/No	Low/W	-0.007690268	Low	"Low/III,IV"	Low/Yes	Low/No	Low/W	C	No_CNA	No_CNA	Loss	No_CNA	Gain	Gain	Gain	Gain	Gain	Gain	Gain	Gain	Gain	Gain	Gain	Gain	Gain	Gain	No_CNA	No_CNA	No_CNA	No_CNA	No_CNA	No_CNA	No_CNA	No_CNA	No_CNA	No_CNA	No_CNA	No_CNA	No_CNA	No_CNA	No_CNA	No_CNA	Loss	Loss	No_CNA	No_CNA	No_CNA	No_CNA	No_CNA	No_CNA	No_CNA	No_CNA	No_CNA	No_CNA	No_CNA	No_CNA	No_CNA	No_CNA	No_CNA	No_CNA	No_CNA	No_CNA	No_CNA	No_CNA	No_CNA	No_CNA	No_CNA	No_CNA	3.412752535	4.677745123	7.251734346	8.573337228	7.919447758	9.049583197	5.334413785	4.986201234	7.362140613	7.57223114	3.900357822	5.681060178	11.66290134	5.268687292	13.69286274	5.387383141	4.742100561	5.65785605	4.703142287	Null	Null
TCGA-59-2354	1046	1046	G3	IIIC	1-10_mm	Stable_Disease	With_Tumor	"III,IV"	Yes	No	W	Yes	0.054258964	High	"High/III,IV"	High/Yes	High/No	High/W	0.022757458	High	"High/III,IV"	High/Yes	High/No	High/W	0.012002875	High	"High/III,IV"	High/Yes	High/No	High/W	B	Loss	No_CNA	No_CNA	No_CNA	No_CNA	No_CNA	Gain	Gain	Gain	No_CNA	Gain	Gain	Gain	Gain	No_CNA	Gain	Gain	No_CNA	No_CNA	No_CNA	No_CNA	No_CNA	No_CNA	No_CNA	No_CNA	No_CNA	No_CNA	No_CNA	No_CNA	No_CNA	No_CNA	No_CNA	No_CNA	Gain	Gain	No_CNA	No_CNA	No_CNA	No_CNA	No_CNA	No_CNA	No_CNA	No_CNA	No_CNA	No_CNA	No_CNA	No_CNA	No_CNA	No_CNA	No_CNA	No_CNA	No_CNA	No_CNA	No_CNA	No_CNA	No_CNA	No_CNA	No_CNA	No_CNA	No_CNA	3.566717087	4.616526073	7.848158141	7.182135773	8.605868536	9.814488101	7.208359997	5.405206009	7.619028184	5.893664169	3.409228154	5.725494829	11.87476543	5.315985478	13.98038024	4.985236876	4.600686643	7.179848168	6.833047882	-0.966173048	-0.981601899
TCGA-61-1724	637	637	G3	IIIC	No_Macroscopic_Disease	Progressive_Disease	With_Tumor	"III,IV"	No	No	W	Yes	0.018949145	Low	"Low/III,IV"	Low/No	Low/No	Low/W	-0.034661934	Low	"Low/III,IV"	Low/No	Low/No	Low/W	-0.003578887	Low	"Low/III,IV"	Low/No	Low/No	Low/W	C	No_CNA	No_CNA	No_CNA	Loss	No_CNA	No_CNA	No_CNA	No_CNA	No_CNA	No_CNA	No_CNA	No_CNA	No_CNA	No_CNA	No_CNA	No_CNA	No_CNA	No_CNA	No_CNA	No_CNA	Gain	No_CNA	No_CNA	No_CNA	No_CNA	No_CNA	No_CNA	No_CNA	No_CNA	No_CNA	No_CNA	Gain	No_CNA	Gain	Gain	Loss	No_CNA	No_CNA	No_CNA	No_CNA	No_CNA	No_CNA	No_CNA	No_CNA	No_CNA	No_CNA	No_CNA	No_CNA	No_CNA	No_CNA	No_CNA	No_CNA	No_CNA	No_CNA	No_CNA	No_CNA	No_CNA	No_CNA	No_CNA	No_CNA	4.078257675	5.232761689	7.754874151	7.144682823	8.53935633	10.03355558	6.496751642	5.479173987	6.51326713	6.251928902	3.62118956	4.902775897	12.19648416	5.043175055	14.30927299	5.986380281	4.645958774	6.491277917	7.332679899	-1.639647477	-0.201675452
TCGA-61-1725	Null	955	G3	IIIC	11-20_mm	Stable_Disease	With_Tumor	"III,IV"	Yes	No	W	Yes	-0.042813131	Low	"Low/III,IV"	Low/Yes	Low/No	Low/W	0.038916119	High	"High/III,IV"	High/Yes	High/No	High/W	0.12128374	High	"High/III,IV"	High/Yes	High/No	High/W	A	No_CNA	No_CNA	Gain	No_CNA	No_CNA	No_CNA	No_CNA	Loss	Loss	No_CNA	No_CNA	No_CNA	No_CNA	No_CNA	No_CNA	No_CNA	No_CNA	No_CNA	Gain	No_CNA	Loss	Loss	Loss	Loss	Loss	Loss	Loss	Loss	Loss	Loss	Gain	Gain	Gain	Gain	Gain	No_CNA	No_CNA	No_CNA	No_CNA	No_CNA	No_CNA	No_CNA	No_CNA	No_CNA	No_CNA	Loss	Loss	No_CNA	No_CNA	No_CNA	No_CNA	No_CNA	No_CNA	Loss	Gain	Gain	Gain	Gain	Gain	Gain	3.669405	4.475835458	8.370210074	8.087385467	8.15943007	9.303995854	5.905647749	5.67059596	7.725920384	6.983943857	3.456508958	5.499359356	11.06709562	4.679098508	12.4536467	5.140256143	4.651480151	9.532067653	7.843705815	Null	Null
TCGA-61-1727	Null	564	G3	IC	No_Macroscopic_Disease	Complete_Remission	Tumor_Free	"I,II"	No	CR	WO	Yes	-0.061957453	Low	"Low/I,II"	Low/No	Low/CR	Low/WO	-0.040285097	Low	"Low/I,II"	Low/No	Low/CR	Low/WO	0.067425197	High	"High/I,II"	High/No	High/CR	High/WO	B	Gain	No_CNA	No_CNA	No_CNA	No_CNA	No_CNA	Loss	Loss	Loss	Loss	Loss	Loss	Loss	Loss	Gain	Loss	Loss	Loss	No_CNA	No_CNA	No_CNA	No_CNA	No_CNA	No_CNA	No_CNA	No_CNA	No_CNA	No_CNA	No_CNA	No_CNA	No_CNA	No_CNA	No_CNA	No_CNA	No_CNA	Loss	No_CNA	Loss	Loss	Loss	Loss	Loss	Loss	Loss	Loss	Loss	Loss	No_CNA	No_CNA	No_CNA	No_CNA	No_CNA	Gain	Gain	Gain	Gain	Gain	Gain	No_CNA	No_CNA	3.916450257	4.334734018	6.325663945	7.70871587	6.755962312	8.840689962	5.698257328	5.250026708	6.946618082	5.294463419	3.5837533	6.369915103	11.2698181	4.912149298	13.09475103	5.48393714	4.595744175	10.37224982	8.10517763	-1.04822565	-1.236659934
TCGA-61-1728	Null	848	G3	IV	1-10_mm	Complete_Remission	Tumor_Free	"III,IV"	Yes	CR	WO	Yes	0.064515914	High	"High/III,IV"	High/Yes	High/CR	High/WO	-0.001635481	Low	"Low/III,IV"	Low/Yes	Low/CR	Low/WO	-0.010993412	Low	"Low/III,IV"	Low/Yes	Low/CR	Low/WO	C	Gain	No_CNA	Loss	No_CNA	Gain	Gain	Gain	Gain	Gain	Gain	Gain	Gain	Gain	Gain	Gain	Gain	Gain	Gain	No_CNA	No_CNA	No_CNA	No_CNA	No_CNA	No_CNA	No_CNA	No_CNA	No_CNA	No_CNA	No_CNA	No_CNA	No_CNA	Gain	No_CNA	No_CNA	No_CNA	Loss	No_CNA	No_CNA	No_CNA	No_CNA	No_CNA	No_CNA	No_CNA	No_CNA	Loss	No_CNA	No_CNA	No_CNA	No_CNA	No_CNA	No_CNA	No_CNA	No_CNA	No_CNA	No_CNA	No_CNA	No_CNA	No_CNA	No_CNA	No_CNA	3.953300213	4.265618766	6.752352367	7.466231086	7.766649613	9.182722439	5.481896843	4.445136374	7.516940497	5.964175766	3.674893844	5.106427456	11.44962462	5.256043876	13.8741232	5.838102481	4.614154736	8.52128747	6.5377875	Null	Null
TCGA-61-1730	132	132	G3	IC	1-10_mm	Null	With_Tumor	"I,II"	Yes	Null	W	No	0.225589182	High	"High/I,II"	High/Yes	Null	High/W	-0.034405455	Low	"Low/I,II"	Low/Yes	Null	Low/W	-0.005334937	Low	"Low/I,II"	Low/Yes	Null	Low/W	C	Loss	No_CNA	Loss	Loss	Gain	Gain	Gain	Gain	Gain	Gain	Gain	Gain	Gain	Gain	No_CNA	Gain	Gain	Gain	No_CNA	No_CNA	No_CNA	No_CNA	No_CNA	No_CNA	No_CNA	No_CNA	No_CNA	No_CNA	No_CNA	No_CNA	No_CNA	Gain	No_CNA	No_CNA	No_CNA	No_CNA	No_CNA	No_CNA	No_CNA	No_CNA	No_CNA	No_CNA	No_CNA	No_CNA	No_CNA	No_CNA	No_CNA	No_CNA	No_CNA	No_CNA	No_CNA	No_CNA	No_CNA	No_CNA	No_CNA	No_CNA	No_CNA	No_CNA	No_CNA	No_CNA	4.077149353	5.058218864	9.20454025	8.847310016	9.977295298	8.622399416	5.450418272	5.663283489	7.72057431	9.569951423	3.460545386	5.539905742	14.16424325	5.84920248	15.1131983	6.960846674	4.693735997	6.247794268	6.04685717	-1.362918447	-0.054449908
TCGA-61-1733	Null	966	G3	IIIC	No_Macroscopic_Disease	Stable_Disease	With_Tumor	"III,IV"	No	No	W	Yes	0.12110184	High	"High/III,IV"	High/No	High/No	High/W	-0.024747476	Low	"Low/III,IV"	Low/No	Low/No	Low/W	0.015924765	High	"High/III,IV"	High/No	High/No	High/W	C	Loss	No_CNA	Loss	Loss	Gain	Gain	Gain	Gain	Gain	Gain	Gain	Gain	Gain	Gain	Gain	Gain	Gain	Gain	No_CNA	No_CNA	No_CNA	No_CNA	No_CNA	No_CNA	No_CNA	No_CNA	No_CNA	No_CNA	No_CNA	No_CNA	No_CNA	Gain	No_CNA	No_CNA	No_CNA	Loss	No_CNA	No_CNA	Loss	No_CNA	Loss	Loss	No_CNA	No_CNA	No_CNA	No_CNA	No_CNA	No_CNA	No_CNA	No_CNA	No_CNA	No_CNA	No_CNA	No_CNA	No_CNA	No_CNA	No_CNA	No_CNA	No_CNA	No_CNA	3.867259601	4.309132419	8.339273997	8.848379957	8.724879246	7.988287431	6.351309694	4.688094256	7.338307263	7.656199198	3.199718318	6.312521151	11.55421387	5.14297775	13.01206063	5.894987155	4.840654513	7.3537061	6.006484059	-1.542860861	-0.080212283
TCGA-61-1734	Null	866	G3	IC	Null	Complete_Remission	Tumor_Free	"I,II"	Null	CR	WO	Yes	-0.008431861	Low	"Low/I,II"	Null	Low/CR	Low/WO	-0.065883774	Low	"Low/I,II"	Null	Low/CR	Low/WO	-0.012722797	Low	"Low/I,II"	Null	Low/CR	Low/WO	C	Loss	Gain	Loss	Loss	No_CNA	Loss	Loss	Loss	Loss	Loss	No_CNA	No_CNA	Gain	Gain	No_CNA	No_CNA	No_CNA	Loss	No_CNA	No_CNA	No_CNA	No_CNA	No_CNA	No_CNA	No_CNA	No_CNA	No_CNA	No_CNA	No_CNA	No_CNA	No_CNA	Gain	Loss	Loss	Loss	No_CNA	No_CNA	No_CNA	No_CNA	No_CNA	No_CNA	No_CNA	No_CNA	No_CNA	No_CNA	No_CNA	No_CNA	No_CNA	No_CNA	No_CNA	No_CNA	No_CNA	No_CNA	No_CNA	No_CNA	No_CNA	No_CNA	No_CNA	No_CNA	No_CNA	4.801683693	4.633254681	7.997856623	8.01867952	8.188571038	8.623882271	6.368784721	5.203178306	7.63746643	6.729524595	3.957398156	5.562155845	13.34269767	5.431389279	14.21545282	6.418422051	4.609178114	7.317021614	6.871562884	-0.870101623	-1.073212812
TCGA-61-1736	1484	1484	G3	IIIC	Null	Complete_Remission	With_Tumor	"III,IV"	Null	CR	W	Yes	0.065574302	High	"High/III,IV"	Null	High/CR	High/W	0.104443072	High	"High/III,IV"	Null	High/CR	High/W	-0.013194044	Low	"Low/III,IV"	Null	Low/CR	Low/W	C	No_CNA	No_CNA	Loss	No_CNA	Gain	Gain	Gain	Gain	Gain	Gain	Gain	Gain	Gain	Gain	No_CNA	Gain	Gain	Gain	Loss	Loss	Loss	Loss	Loss	No_CNA	No_CNA	No_CNA	No_CNA	No_CNA	No_CNA	No_CNA	No_CNA	Gain	No_CNA	No_CNA	No_CNA	Loss	No_CNA	No_CNA	No_CNA	No_CNA	No_CNA	No_CNA	No_CNA	No_CNA	Loss	No_CNA	Loss	No_CNA	No_CNA	No_CNA	No_CNA	No_CNA	No_CNA	Loss	No_CNA	No_CNA	No_CNA	No_CNA	No_CNA	No_CNA	4.59935683	5.130808708	7.906359691	7.3464484	8.038092273	8.7008685	5.998921352	4.525567524	7.765172971	6.93064152	6.763665035	5.30486592	11.43972696	5.068067876	13.09024618	5.745684608	4.590104916	7.995044527	5.535162676	-1.864525245	-1.026481841
TCGA-61-1737	Null	1364	G3	IV	1-10_mm	Complete_Remission	Tumor_Free	"III,IV"	Yes	CR	WO	Yes	-0.060685533	Low	"Low/III,IV"	Low/Yes	Low/CR	Low/WO	0.132271334	High	"High/III,IV"	High/Yes	High/CR	High/WO	-0.011012552	Low	"Low/III,IV"	Low/Yes	Low/CR	Low/WO	B	No_CNA	Gain	Loss	Loss	Loss	Loss	Loss	Loss	Loss	Loss	Loss	Loss	Loss	Loss	Loss	Loss	Loss	Loss	Loss	Loss	Loss	Loss	Loss	Loss	No_CNA	No_CNA	No_CNA	No_CNA	No_CNA	No_CNA	No_CNA	No_CNA	No_CNA	Gain	Gain	No_CNA	No_CNA	No_CNA	No_CNA	No_CNA	No_CNA	No_CNA	No_CNA	No_CNA	No_CNA	No_CNA	No_CNA	No_CNA	No_CNA	No_CNA	No_CNA	No_CNA	No_CNA	No_CNA	No_CNA	No_CNA	No_CNA	No_CNA	No_CNA	No_CNA	3.335259084	4.0890122	7.680085405	7.864615208	8.231587127	8.418571195	7.13001919	5.639555779	7.392661871	7.492404436	7.009808461	5.956804965	10.80966769	4.649725954	12.02633538	4.973335286	4.60997677	5.627421307	4.971507359	Null	Null
TCGA-61-1738	1089	1089	G3	IIIC	1-10_mm	Progressive_Disease	With_Tumor	"III,IV"	Yes	No	W	Yes	0.049566315	Low	"Low/III,IV"	Low/Yes	Low/No	Low/W	0.201509725	High	"High/III,IV"	High/Yes	High/No	High/W	0.173899045	High	"High/III,IV"	High/Yes	High/No	High/W	A	Gain	No_CNA	No_CNA	Loss	Gain	No_CNA	No_CNA	No_CNA	No_CNA	No_CNA	No_CNA	No_CNA	No_CNA	Gain	No_CNA	No_CNA	No_CNA	Gain	Loss	Loss	Loss	Loss	Loss	Loss	Loss	Loss	Loss	Loss	No_CNA	No_CNA	No_CNA	Gain	No_CNA	Gain	No_CNA	No_CNA	No_CNA	No_CNA	No_CNA	No_CNA	No_CNA	No_CNA	No_CNA	No_CNA	Loss	No_CNA	No_CNA	No_CNA	No_CNA	No_CNA	No_CNA	No_CNA	No_CNA	No_CNA	No_CNA	No_CNA	No_CNA	Gain	Gain	Gain	3.620614173	3.518075009	7.136633686	7.347677323	7.449034887	9.496778456	6.081711299	4.947533497	7.194966458	6.786434061	3.196732834	5.721060618	12.0382727	5.273316452	13.50446583	5.827601256	4.592978012	7.927137607	6.215214124	-1.445839042	-0.482713572
TCGA-61-1740	74	74	G3	IIIC	>20_mm	Progressive_Disease	With_Tumor	"III,IV"	Yes	No	W	No	-0.008891833	Low	"Low/III,IV"	Low/Yes	Low/No	Low/W	-0.024309949	Low	"Low/III,IV"	Low/Yes	Low/No	Low/W	0.020173379	High	"High/III,IV"	High/Yes	High/No	High/W	B	Loss	No_CNA	No_CNA	Loss	No_CNA	Loss	Loss	No_CNA	No_CNA	Gain	No_CNA	Gain	Gain	Gain	Gain	Gain	No_CNA	Gain	No_CNA	No_CNA	No_CNA	No_CNA	No_CNA	No_CNA	No_CNA	No_CNA	No_CNA	No_CNA	No_CNA	No_CNA	No_CNA	No_CNA	No_CNA	No_CNA	No_CNA	No_CNA	No_CNA	Gain	Gain	Gain	Gain	Gain	No_CNA	No_CNA	Loss	No_CNA	Loss	No_CNA	No_CNA	No_CNA	No_CNA	No_CNA	No_CNA	No_CNA	No_CNA	No_CNA	Gain	No_CNA	Loss	No_CNA	3.240452317	4.269355576	7.993579035	7.887811589	8.953386544	9.572665652	5.907666373	5.289240207	6.756373787	7.842871482	4.332991244	5.742349701	10.79051588	4.695510074	12.75293674	5.486812497	4.629962929	9.947482333	8.068887115	-0.909556939	-0.359713278
TCGA-61-1741	1024	1024	G3	IIIB	>20_mm	Complete_Remission	With_Tumor	"III,IV"	Yes	CR	W	Yes	-0.027918837	Low	"Low/III,IV"	Low/Yes	Low/CR	Low/W	-0.022130219	Low	"Low/III,IV"	Low/Yes	Low/CR	Low/W	-0.050557614	Low	"Low/III,IV"	Low/Yes	Low/CR	Low/W	C	No_CNA	No_CNA	No_CNA	No_CNA	No_CNA	No_CNA	No_CNA	No_CNA	Loss	No_CNA	No_CNA	No_CNA	No_CNA	No_CNA	Gain	No_CNA	No_CNA	No_CNA	No_CNA	No_CNA	No_CNA	No_CNA	No_CNA	No_CNA	No_CNA	No_CNA	No_CNA	No_CNA	No_CNA	No_CNA	No_CNA	Gain	No_CNA	No_CNA	No_CNA	Gain	Gain	Gain	Gain	Gain	No_CNA	No_CNA	No_CNA	No_CNA	No_CNA	No_CNA	No_CNA	No_CNA	No_CNA	No_CNA	No_CNA	No_CNA	No_CNA	No_CNA	No_CNA	No_CNA	No_CNA	No_CNA	No_CNA	No_CNA	3.807205044	4.162556672	7.785422534	8.096809077	9.087973762	7.494588771	5.924804984	5.348695876	7.363833579	7.720721984	3.53004526	4.977792341	11.3883874	5.269644266	13.61160656	5.695365193	4.631291979	6.448158706	5.560274804	-1.069489406	-0.109097033
TCGA-61-1743	1329	1329	G2	IIC	No_Macroscopic_Disease	Complete_Remission	With_Tumor	"I,II"	No	CR	W	Yes	-0.020629264	Low	"Low/I,II"	Low/No	Low/CR	Low/W	-0.03762674	Low	"Low/I,II"	Low/No	Low/CR	Low/W	0.026074432	High	"High/I,II"	High/No	High/CR	High/W	B	Gain	No_CNA	No_CNA	Loss	No_CNA	No_CNA	No_CNA	No_CNA	Gain	Gain	Gain	No_CNA	No_CNA	No_CNA	No_CNA	No_CNA	No_CNA	No_CNA	No_CNA	No_CNA	No_CNA	No_CNA	No_CNA	No_CNA	No_CNA	No_CNA	No_CNA	No_CNA	No_CNA	No_CNA	No_CNA	Gain	No_CNA	No_CNA	No_CNA	Loss	Loss	No_CNA	Loss	Loss	Loss	Loss	No_CNA	No_CNA	No_CNA	No_CNA	No_CNA	No_CNA	No_CNA	No_CNA	No_CNA	No_CNA	No_CNA	No_CNA	No_CNA	No_CNA	No_CNA	No_CNA	No_CNA	No_CNA	4.518429249	4.274203383	7.362833686	7.897076292	8.887837334	8.755488577	5.174046082	5.352249569	7.847179719	7.108715549	3.255459702	6.034833602	12.27533133	5.378149605	13.63365818	5.907261054	4.663868533	5.967377302	5.216859246	-0.804737057	-1.452321027
TCGA-61-1895	Null	43	G3	IIIB	No_Macroscopic_Disease	Stable_Disease	Tumor_Free	"III,IV"	No	No	WO	Yes	0.03097665	Low	"Low/III,IV"	Low/No	Low/No	Low/WO	0.099752337	High	"High/III,IV"	High/No	High/No	High/WO	0.084822089	High	"High/III,IV"	High/No	High/No	High/WO	A	Loss	No_CNA	Loss	Loss	No_CNA	Gain	Gain	Gain	Gain	Gain	Gain	No_CNA	No_CNA	No_CNA	Loss	No_CNA	Loss	Loss	Loss	Loss	Loss	Loss	Loss	Loss	Loss	Loss	Loss	No_CNA	No_CNA	No_CNA	No_CNA	Gain	No_CNA	Gain	No_CNA	No_CNA	No_CNA	No_CNA	No_CNA	No_CNA	No_CNA	No_CNA	No_CNA	No_CNA	No_CNA	No_CNA	Loss	No_CNA	No_CNA	No_CNA	No_CNA	No_CNA	No_CNA	No_CNA	Gain	Gain	Gain	Gain	Gain	Gain	3.375400889	4.016887501	7.722056106	8.496074538	8.376440074	9.524574474	6.597833993	5.501638713	7.425669492	7.656364413	5.093952325	4.957917534	12.61962185	5.494042873	14.11442594	5.737921277	4.62959664	8.293069728	7.811154377	-0.732492873	-0.152008312
TCGA-61-1899	Null	256	G3	IIIC	No_Macroscopic_Disease	Complete_Remission	Tumor_Free	"III,IV"	No	CR	WO	Yes	0.085713217	High	"High/III,IV"	High/No	High/CR	High/WO	-0.041154277	Low	"Low/III,IV"	Low/No	Low/CR	Low/WO	0.133363812	High	"High/III,IV"	High/No	High/CR	High/WO	C	Loss	No_CNA	No_CNA	Loss	No_CNA	Gain	Loss	Gain	Gain	Gain	Gain	Gain	Gain	Gain	Gain	Gain	Gain	Gain	No_CNA	No_CNA	No_CNA	No_CNA	No_CNA	No_CNA	No_CNA	No_CNA	No_CNA	No_CNA	No_CNA	No_CNA	No_CNA	Gain	No_CNA	No_CNA	Loss	Loss	Loss	Loss	Loss	Loss	Loss	Loss	Loss	No_CNA	No_CNA	No_CNA	No_CNA	No_CNA	No_CNA	No_CNA	No_CNA	No_CNA	No_CNA	No_CNA	No_CNA	No_CNA	No_CNA	No_CNA	No_CNA	No_CNA	3.467213229	5.673619095	8.335070267	8.366069234	9.44427383	7.486634721	4.860701306	4.996195547	7.839960518	6.370054255	3.782348394	5.343265525	11.82872653	5.529964667	13.68692215	6.692135965	4.602644306	5.56812397	5.637168815	-1.60888629	-0.894024706
TCGA-61-1900	Null	176	G3	IIIB	No_Macroscopic_Disease	Stable_Disease	Tumor_Free	"III,IV"	No	No	WO	Yes	0.023612949	Low	"Low/III,IV"	Low/No	Low/No	Low/WO	-0.023368804	Low	"Low/III,IV"	Low/No	Low/No	Low/WO	0.030722231	High	"High/III,IV"	High/No	High/No	High/WO	B	Loss	No_CNA	Loss	Loss	Gain	No_CNA	No_CNA	No_CNA	No_CNA	No_CNA	No_CNA	No_CNA	No_CNA	No_CNA	No_CNA	No_CNA	No_CNA	Loss	No_CNA	No_CNA	No_CNA	No_CNA	No_CNA	No_CNA	No_CNA	No_CNA	No_CNA	No_CNA	No_CNA	No_CNA	No_CNA	Gain	No_CNA	No_CNA	No_CNA	Gain	Gain	Gain	Gain	Gain	Gain	Gain	Gain	No_CNA	Loss	Loss	Loss	Loss	No_CNA	No_CNA	Loss	Loss	Loss	Loss	Loss	No_CNA	No_CNA	Gain	Gain	Gain	3.698241535	4.085143704	7.900577008	7.95265701	8.76106421	9.580155727	6.317397018	5.68583868	8.3753106	8.603388078	3.166429752	6.020867624	11.47378399	5.10860176	13.37715316	5.449185937	4.595472415	6.80322353	5.441396656	-1.114782384	-0.940229045
TCGA-61-1901	347	347	G3	IV	Null	Stable_Disease	With_Tumor	"III,IV"	Null	No	W	Yes	-0.007412357	Low	"Low/III,IV"	Null	Low/No	Low/W	-0.038210894	Low	"Low/III,IV"	Null	Low/No	Low/W	0.00372044	Low	"Low/III,IV"	Null	Low/No	Low/W	C	Gain	No_CNA	No_CNA	No_CNA	No_CNA	No_CNA	No_CNA	No_CNA	No_CNA	No_CNA	No_CNA	No_CNA	No_CNA	No_CNA	No_CNA	No_CNA	No_CNA	No_CNA	No_CNA	No_CNA	No_CNA	No_CNA	No_CNA	No_CNA	No_CNA	No_CNA	No_CNA	No_CNA	No_CNA	No_CNA	No_CNA	Gain	No_CNA	No_CNA	No_CNA	Loss	No_CNA	No_CNA	No_CNA	No_CNA	No_CNA	No_CNA	No_CNA	No_CNA	No_CNA	No_CNA	No_CNA	No_CNA	No_CNA	No_CNA	No_CNA	No_CNA	No_CNA	No_CNA	No_CNA	No_CNA	No_CNA	No_CNA	No_CNA	No_CNA	3.657548956	4.268863774	7.531341835	8.467272942	7.860631693	9.004607788	6.234634879	5.362339432	7.510427359	5.931167895	3.349516923	4.821692919	10.78593266	4.892025185	13.10279535	5.060459559	4.544799516	5.127445087	4.930012823	Null	Null
TCGA-61-1903	Null	396	G3	IB	Null	Complete_Remission	Tumor_Free	"I,II"	Null	CR	WO	Yes	0.036302902	Low	"Low/I,II"	Null	Low/CR	Low/WO	-0.028619052	Low	"Low/I,II"	Null	Low/CR	Low/WO	-0.003470382	Low	"Low/I,II"	Null	Low/CR	Low/WO	C	Gain	No_CNA	Loss	Loss	Gain	Gain	Gain	Gain	Gain	No_CNA	Gain	Gain	Gain	Gain	Gain	No_CNA	Loss	Loss	No_CNA	No_CNA	No_CNA	No_CNA	No_CNA	No_CNA	No_CNA	No_CNA	No_CNA	No_CNA	No_CNA	No_CNA	No_CNA	Gain	No_CNA	No_CNA	No_CNA	No_CNA	No_CNA	No_CNA	No_CNA	No_CNA	No_CNA	No_CNA	No_CNA	No_CNA	Loss	No_CNA	No_CNA	No_CNA	No_CNA	No_CNA	No_CNA	No_CNA	No_CNA	No_CNA	No_CNA	No_CNA	No_CNA	No_CNA	No_CNA	No_CNA	3.54615628	3.721406619	7.577084173	8.614450485	8.312817743	8.641851213	6.173092728	5.214425554	7.105528431	7.211732816	6.752787021	7.007603057	12.64616616	5.876789838	14.03905027	6.29540701	4.660497801	9.238908216	6.939231834	-0.947601677	0.559253835
TCGA-61-1904	Null	276	G3	IIIC	1-10_mm	Complete_Remission	Tumor_Free	"III,IV"	Yes	CR	WO	Yes	0.065363831	High	"High/III,IV"	High/Yes	High/CR	High/WO	-0.047940763	Low	"Low/III,IV"	Low/Yes	Low/CR	Low/WO	-0.006427763	Low	"Low/III,IV"	Low/Yes	Low/CR	Low/WO	C	Loss	No_CNA	Loss	Loss	Gain	Gain	Gain	Gain	Gain	Gain	Gain	Gain	Gain	Gain	No_CNA	Gain	Gain	Gain	No_CNA	No_CNA	No_CNA	No_CNA	No_CNA	No_CNA	No_CNA	No_CNA	No_CNA	No_CNA	No_CNA	No_CNA	No_CNA	Gain	No_CNA	No_CNA	No_CNA	No_CNA	No_CNA	No_CNA	No_CNA	No_CNA	No_CNA	No_CNA	No_CNA	No_CNA	No_CNA	No_CNA	No_CNA	No_CNA	No_CNA	No_CNA	No_CNA	No_CNA	No_CNA	No_CNA	No_CNA	No_CNA	No_CNA	No_CNA	No_CNA	No_CNA	3.253510947	5.242570404	8.090912126	9.119396164	8.361386296	8.154155535	6.807893766	4.776237029	6.836673639	6.202241027	3.940506813	4.912932108	11.76038008	4.897343664	14.18125592	6.001678091	4.659665782	4.950671199	4.927169632	Null	Null
TCGA-61-1906	1038	1038	G3	IIIC	11-20_mm	Complete_Remission	With_Tumor	"III,IV"	Yes	CR	W	Yes	0.046276886	Low	"Low/III,IV"	Low/Yes	Low/CR	Low/W	-0.018444187	Low	"Low/III,IV"	Low/Yes	Low/CR	Low/W	-0.007217813	Low	"Low/III,IV"	Low/Yes	Low/CR	Low/W	C	Loss	No_CNA	No_CNA	No_CNA	No_CNA	Loss	Loss	Gain	Gain	Gain	Gain	Gain	Gain	Gain	No_CNA	Gain	No_CNA	No_CNA	No_CNA	No_CNA	No_CNA	No_CNA	No_CNA	No_CNA	No_CNA	No_CNA	No_CNA	No_CNA	No_CNA	No_CNA	No_CNA	Gain	No_CNA	No_CNA	No_CNA	No_CNA	No_CNA	No_CNA	No_CNA	No_CNA	No_CNA	No_CNA	No_CNA	No_CNA	No_CNA	No_CNA	No_CNA	No_CNA	No_CNA	No_CNA	No_CNA	No_CNA	No_CNA	No_CNA	No_CNA	No_CNA	No_CNA	No_CNA	No_CNA	No_CNA	3.751654686	5.01544568	8.075706981	8.426273714	8.419775957	9.002578638	6.239914299	5.218844039	6.836450016	7.723325973	3.511483397	5.5437047	11.61041184	4.899645644	12.98314185	5.244807206	4.555359339	7.729611135	6.287004713	-1.153958287	-0.754541316
TCGA-61-1907	Null	952	G3	IIIC	11-20_mm	Stable_Disease	With_Tumor	"III,IV"	Yes	No	W	Yes	0.055989998	High	"High/III,IV"	High/Yes	High/No	High/W	0.074168166	High	"High/III,IV"	High/Yes	High/No	High/W	-0.007441687	Low	"Low/III,IV"	Low/Yes	Low/No	Low/W	C	Loss	No_CNA	No_CNA	Loss	No_CNA	No_CNA	No_CNA	No_CNA	Gain	Gain	Gain	Gain	Gain	Gain	Gain	Gain	Gain	Gain	Loss	Loss	Loss	Loss	Loss	Loss	Loss	Loss	No_CNA	No_CNA	No_CNA	No_CNA	No_CNA	Gain	No_CNA	No_CNA	No_CNA	Gain	No_CNA	No_CNA	No_CNA	No_CNA	No_CNA	No_CNA	No_CNA	No_CNA	No_CNA	No_CNA	No_CNA	No_CNA	No_CNA	No_CNA	No_CNA	No_CNA	No_CNA	No_CNA	No_CNA	No_CNA	No_CNA	No_CNA	No_CNA	No_CNA	3.914703282	4.333389872	8.376939586	7.98734764	9.685703643	9.276079383	5.763867616	5.39438432	8.220620994	7.181254188	5.73149772	7.456947101	12.5242429	5.686595964	14.09348443	5.770962067	4.61142222	8.130034655	7.385849307	-1.172917979	-0.429422357
TCGA-61-1910	Null	1126	G3	IIC	1-10_mm	Complete_Remission	Tumor_Free	"I,II"	Yes	CR	WO	Yes	-0.080256381	Low	"Low/I,II"	Low/Yes	Low/CR	Low/WO	0.122364515	High	"High/I,II"	High/Yes	High/CR	High/WO	-0.015491029	Low	"Low/I,II"	Low/Yes	Low/CR	Low/WO	B	Gain	Gain	No_CNA	No_CNA	Loss	Loss	Loss	Loss	Loss	Loss	Loss	Loss	Loss	Loss	No_CNA	Loss	Loss	No_CNA	Loss	Loss	Loss	Loss	Loss	Loss	Loss	Loss	Loss	Loss	Loss	Gain	Gain	Gain	No_CNA	No_CNA	No_CNA	No_CNA	No_CNA	No_CNA	No_CNA	No_CNA	No_CNA	No_CNA	No_CNA	No_CNA	No_CNA	No_CNA	No_CNA	No_CNA	No_CNA	No_CNA	No_CNA	No_CNA	No_CNA	No_CNA	No_CNA	No_CNA	No_CNA	No_CNA	No_CNA	No_CNA	3.59540114	3.75179768	7.006219056	6.348591203	6.855701148	8.707376827	5.091462505	5.095279182	7.3515367	5.537228356	4.244480269	7.809430534	10.19118384	5.097022839	11.70522043	5.279857287	4.622322016	5.463378819	4.714130202	-1.548802622	-0.969327561
TCGA-61-1911	Null	1292	G3	IIA	Null	Complete_Remission	With_Tumor	"I,II"	Null	CR	W	Yes	-0.023695463	Low	"Low/I,II"	Null	Low/CR	Low/W	-0.044175876	Low	"Low/I,II"	Null	Low/CR	Low/W	-0.011001924	Low	"Low/I,II"	Null	Low/CR	Low/W	C	Loss	No_CNA	No_CNA	No_CNA	No_CNA	Loss	No_CNA	No_CNA	No_CNA	No_CNA	No_CNA	No_CNA	No_CNA	Gain	Gain	No_CNA	No_CNA	No_CNA	No_CNA	No_CNA	No_CNA	No_CNA	No_CNA	No_CNA	No_CNA	No_CNA	No_CNA	No_CNA	No_CNA	No_CNA	No_CNA	Gain	No_CNA	No_CNA	No_CNA	No_CNA	No_CNA	No_CNA	No_CNA	No_CNA	No_CNA	No_CNA	No_CNA	No_CNA	No_CNA	No_CNA	No_CNA	No_CNA	No_CNA	No_CNA	No_CNA	No_CNA	No_CNA	No_CNA	No_CNA	No_CNA	No_CNA	No_CNA	No_CNA	No_CNA	3.401012034	3.850855158	7.105012018	8.404158106	8.369361315	8.375020468	5.826103003	5.188647699	7.09809041	5.969018883	3.801184866	Null	Null	Null	Null	Null	Null	Null	Null	-1.341840264	-0.684593969
TCGA-61-1913	Null	1488	G3	IIIB	1-10_mm	Complete_Remission	Tumor_Free	"III,IV"	Yes	CR	WO	Yes	0.015172563	Low	"Low/III,IV"	Low/Yes	Low/CR	Low/WO	0.036682039	High	"High/III,IV"	High/Yes	High/CR	High/WO	-0.005275621	Low	"Low/III,IV"	Low/Yes	Low/CR	Low/WO	B	Gain	No_CNA	No_CNA	Loss	No_CNA	Gain	Gain	Gain	Gain	Gain	Gain	No_CNA	No_CNA	No_CNA	Loss	No_CNA	No_CNA	No_CNA	No_CNA	No_CNA	No_CNA	No_CNA	No_CNA	No_CNA	No_CNA	No_CNA	No_CNA	No_CNA	No_CNA	No_CNA	No_CNA	No_CNA	No_CNA	Gain	Gain	No_CNA	No_CNA	No_CNA	No_CNA	No_CNA	No_CNA	No_CNA	No_CNA	No_CNA	No_CNA	No_CNA	No_CNA	No_CNA	No_CNA	No_CNA	No_CNA	No_CNA	No_CNA	No_CNA	No_CNA	No_CNA	No_CNA	No_CNA	No_CNA	No_CNA	3.405700726	3.617782994	8.672088405	7.93292857	7.668759495	8.799989545	5.429130354	4.558894078	6.452633004	6.071363011	5.251700979	6.985905939	11.65646337	5.508842155	13.70101109	5.902668584	4.610408191	8.162946544	6.577499095	-1.485112899	-1.284067069
TCGA-61-1914	Null	1721	G3	IIIC	>20_mm	Complete_Remission	With_Tumor	"III,IV"	Yes	CR	W	Yes	-0.0359045	Low	"Low/III,IV"	Low/Yes	Low/CR	Low/W	0.08312693	High	"High/III,IV"	High/Yes	High/CR	High/W	-0.011447737	Low	"Low/III,IV"	Low/Yes	Low/CR	Low/W	B	Loss	Gain	Loss	Loss	Loss	No_CNA	Loss	Loss	Loss	Loss	Loss	Loss	Loss	Loss	No_CNA	Loss	No_CNA	No_CNA	Loss	Loss	Loss	Loss	Loss	Loss	Loss	Loss	Loss	Loss	Loss	No_CNA	No_CNA	Gain	Gain	Gain	Gain	No_CNA	No_CNA	No_CNA	No_CNA	No_CNA	No_CNA	No_CNA	No_CNA	No_CNA	Loss	No_CNA	No_CNA	No_CNA	No_CNA	No_CNA	No_CNA	No_CNA	No_CNA	No_CNA	No_CNA	No_CNA	No_CNA	No_CNA	No_CNA	No_CNA	3.607510703	3.812296405	7.748545232	8.244060075	8.316881149	9.212942937	6.929860851	5.649292583	6.839272423	7.191591816	4.836970305	5.645015898	11.75761831	5.223000949	13.52784083	5.183932332	4.539426664	6.620651229	5.724150626	-0.999518596	-0.704920006
TCGA-61-1915	Null	2060	G3	IIC	Null	Complete_Remission	Tumor_Free	"I,II"	Null	CR	WO	Yes	0.001297669	Low	"Low/I,II"	Null	Low/CR	Low/WO	0.048174199	High	"High/I,II"	Null	High/CR	High/WO	0.086169557	High	"High/I,II"	Null	High/CR	High/WO	A	No_CNA	No_CNA	Loss	Loss	No_CNA	No_CNA	No_CNA	No_CNA	No_CNA	No_CNA	No_CNA	No_CNA	No_CNA	No_CNA	No_CNA	No_CNA	No_CNA	Loss	No_CNA	No_CNA	No_CNA	No_CNA	Loss	Loss	Loss	Loss	Loss	Loss	Loss	Loss	No_CNA	Gain	Gain	Gain	Gain	Loss	Loss	Loss	Loss	Loss	No_CNA	Loss	No_CNA	No_CNA	Loss	No_CNA	No_CNA	No_CNA	No_CNA	No_CNA	No_CNA	No_CNA	Gain	Gain	Gain	Gain	Gain	Gain	No_CNA	No_CNA	4.38487661	3.693948322	8.289257096	7.610607995	8.07526026	9.370104955	4.889653608	5.098674999	7.891374606	6.484145454	3.272370081	5.444056406	12.25498532	5.68753528	13.59145374	6.032539605	4.669050456	6.155101259	5.844890886	-1.315842389	-0.829715567
TCGA-61-1917	1321	1321	G3	IIIB	Null	Complete_Remission	Null	"III,IV"	Null	CR	Null	Yes	0.03902199	Low	"Low/III,IV"	Null	Low/CR	Null	0.130309649	High	"High/III,IV"	Null	High/CR	Null	0.088763274	High	"High/III,IV"	Null	High/CR	Null	A	Gain	No_CNA	Loss	Loss	No_CNA	Gain	Gain	Gain	No_CNA	No_CNA	No_CNA	No_CNA	No_CNA	No_CNA	No_CNA	No_CNA	No_CNA	No_CNA	No_CNA	Loss	Loss	Loss	Loss	Loss	Loss	No_CNA	No_CNA	No_CNA	No_CNA	Gain	No_CNA	Gain	No_CNA	Gain	No_CNA	No_CNA	No_CNA	Loss	No_CNA	No_CNA	No_CNA	No_CNA	No_CNA	No_CNA	Loss	Loss	Loss	Loss	Loss	Loss	Loss	Loss	Gain	Gain	Gain	Gain	Gain	Gain	Gain	Gain	3.909835325	3.874939617	7.01282331	8.392334719	7.596179858	9.421915219	5.323035788	5.418435698	7.53710415	7.155198086	4.547708269	5.471074243	12.12083565	5.343521003	13.82623065	6.04675655	4.559174329	5.883135322	5.185209654	Null	Null
TCGA-61-1918	479	479	G3	IV	No_Macroscopic_Disease	Complete_Remission	With_Tumor	"III,IV"	No	CR	W	Yes	-0.064579016	Low	"Low/III,IV"	Low/No	Low/CR	Low/W	-0.075672673	Low	"Low/III,IV"	Low/No	Low/CR	Low/W	-0.019804475	Low	"Low/III,IV"	Low/No	Low/CR	Low/W	C	No_CNA	No_CNA	No_CNA	No_CNA	Loss	Loss	Loss	Loss	Loss	No_CNA	Loss	Loss	Loss	Loss	Gain	Loss	Loss	Loss	Gain	No_CNA	Gain	Gain	Gain	Gain	No_CNA	No_CNA	No_CNA	No_CNA	No_CNA	No_CNA	No_CNA	Gain	No_CNA	No_CNA	No_CNA	No_CNA	No_CNA	Gain	No_CNA	No_CNA	No_CNA	No_CNA	No_CNA	No_CNA	Loss	No_CNA	No_CNA	No_CNA	No_CNA	No_CNA	No_CNA	No_CNA	No_CNA	No_CNA	Loss	Gain	Gain	No_CNA	Loss	No_CNA	3.735043302	4.033560287	7.297066551	8.06601789	7.42979786	9.076339369	5.576948248	5.645265814	7.774245761	5.259243432	3.608539097	6.314291514	11.24591896	5.062101154	13.12182682	5.543452774	4.578785165	6.809306671	5.55802163	-1.12067404	-0.444816579
TCGA-61-1919	1161	1161	G2	IIIC	Null	Complete_Remission	Null	"III,IV"	Null	CR	Null	No	-0.016963332	Low	"Low/III,IV"	Null	Low/CR	Null	0.038179306	High	"High/III,IV"	Null	High/CR	Null	-0.083420506	Low	"Low/III,IV"	Null	Low/CR	Null	B	Gain	No_CNA	No_CNA	Loss	Loss	Loss	Loss	Gain	Gain	Gain	Gain	Gain	Gain	Gain	No_CNA	No_CNA	No_CNA	No_CNA	No_CNA	Loss	Loss	Loss	Loss	Loss	Loss	No_CNA	No_CNA	No_CNA	No_CNA	No_CNA	No_CNA	Gain	No_CNA	Gain	Gain	Gain	Gain	Gain	Gain	Gain	Gain	Gain	No_CNA	No_CNA	No_CNA	No_CNA	No_CNA	No_CNA	No_CNA	No_CNA	No_CNA	No_CNA	No_CNA	No_CNA	No_CNA	No_CNA	No_CNA	No_CNA	No_CNA	No_CNA	3.917859624	3.936702451	7.874188352	8.233307647	8.399151949	8.173324263	6.18774653	5.22430689	7.209354003	7.059699939	4.863378211	6.071110493	11.96088178	4.925577818	13.64621016	5.048583614	4.569665669	6.572323703	5.519062272	-0.875086476	-0.72333166
TCGA-61-1995	Null	60	G3	IIIC	1-10_mm	Stable_Disease	With_Tumor	"III,IV"	Yes	No	W	Yes	0.078083717	High	"High/III,IV"	High/Yes	High/No	High/W	0.016407866	High	"High/III,IV"	High/Yes	High/No	High/W	-0.010860291	Low	"Low/III,IV"	Low/Yes	Low/No	Low/W	C	Loss	No_CNA	Loss	No_CNA	Gain	Gain	Gain	Gain	Gain	Gain	Gain	Gain	Gain	Gain	No_CNA	Gain	Gain	Gain	No_CNA	No_CNA	No_CNA	No_CNA	No_CNA	No_CNA	No_CNA	No_CNA	No_CNA	No_CNA	No_CNA	No_CNA	No_CNA	Gain	No_CNA	No_CNA	No_CNA	No_CNA	No_CNA	No_CNA	No_CNA	No_CNA	No_CNA	No_CNA	No_CNA	No_CNA	No_CNA	No_CNA	No_CNA	No_CNA	No_CNA	No_CNA	No_CNA	No_CNA	No_CNA	No_CNA	No_CNA	No_CNA	No_CNA	No_CNA	No_CNA	No_CNA	3.874224006	5.475069773	7.366640378	8.032240663	7.917616009	7.874471588	5.380260367	4.624489043	7.587184066	7.007734444	3.307326458	5.283939899	11.92468374	5.043897475	13.74028223	5.933507209	4.535903889	7.187935141	5.089993568	-1.287921287	-0.949658865
TCGA-61-1998	Null	168	G3	IIIC	1-10_mm	Null	With_Tumor	"III,IV"	Yes	Null	W	Yes	-0.061459729	Low	"Low/III,IV"	Low/Yes	Null	Low/W	-0.01721334	Low	"Low/III,IV"	Low/Yes	Null	Low/W	-0.003391734	Low	"Low/III,IV"	Low/Yes	Null	Low/W	C	No_CNA	No_CNA	No_CNA	No_CNA	No_CNA	Loss	Loss	Loss	Loss	Loss	Loss	Loss	Loss	Loss	Loss	Loss	Loss	Loss	No_CNA	No_CNA	No_CNA	No_CNA	No_CNA	No_CNA	No_CNA	No_CNA	No_CNA	No_CNA	No_CNA	No_CNA	No_CNA	Gain	No_CNA	No_CNA	No_CNA	No_CNA	No_CNA	No_CNA	No_CNA	No_CNA	No_CNA	No_CNA	No_CNA	No_CNA	No_CNA	No_CNA	No_CNA	No_CNA	No_CNA	No_CNA	No_CNA	No_CNA	No_CNA	No_CNA	No_CNA	No_CNA	No_CNA	No_CNA	No_CNA	No_CNA	4.905768833	3.766083914	6.802720662	7.548769592	8.256207105	8.873058139	5.999514669	5.495939909	7.203435831	7.037721546	4.397425916	4.537441927	11.79589008	5.102346122	13.06121983	5.445557524	4.614233722	6.235185638	5.701054943	Null	Null
TCGA-61-2000	Null	441	G3	IIIC	No_Macroscopic_Disease	Stable_Disease	With_Tumor	"III,IV"	No	No	W	Yes	0.005382522	Low	"Low/III,IV"	Low/No	Low/No	Low/W	-0.002705175	Low	"Low/III,IV"	Low/No	Low/No	Low/W	-0.030632742	Low	"Low/III,IV"	Low/No	Low/No	Low/W	C	No_CNA	No_CNA	No_CNA	No_CNA	No_CNA	Gain	No_CNA	No_CNA	Gain	Gain	Gain	No_CNA	No_CNA	No_CNA	Loss	No_CNA	No_CNA	No_CNA	No_CNA	No_CNA	No_CNA	Loss	No_CNA	No_CNA	No_CNA	No_CNA	No_CNA	No_CNA	No_CNA	No_CNA	No_CNA	Gain	No_CNA	No_CNA	Gain	No_CNA	No_CNA	No_CNA	No_CNA	No_CNA	No_CNA	No_CNA	No_CNA	No_CNA	No_CNA	No_CNA	No_CNA	No_CNA	No_CNA	No_CNA	No_CNA	No_CNA	No_CNA	No_CNA	No_CNA	No_CNA	No_CNA	No_CNA	No_CNA	No_CNA	3.517990459	3.490104755	7.521996693	7.907628694	8.276383718	9.663522382	5.323295328	5.098743419	7.852959958	7.375047786	5.107669654	6.203024842	12.1757953	5.268365933	13.28124852	6.001986628	4.588643506	10.47825591	7.774129076	-1.012155832	-1.326368749
TCGA-61-2002	Null	547	G3	IIIC	11-20_mm	Progressive_Disease	With_Tumor	"III,IV"	Yes	No	W	Yes	0.064434585	High	"High/III,IV"	High/Yes	High/No	High/W	0.11140052	High	"High/III,IV"	High/Yes	High/No	High/W	0.12158477	High	"High/III,IV"	High/Yes	High/No	High/W	B	No_CNA	No_CNA	No_CNA	Loss	Gain	Gain	Gain	Gain	Gain	Gain	Gain	Gain	Gain	Gain	No_CNA	Gain	Gain	No_CNA	Loss	Loss	Loss	Loss	Loss	Loss	Loss	Loss	Gain	Gain	Gain	No_CNA	No_CNA	Gain	No_CNA	No_CNA	No_CNA	Loss	No_CNA	No_CNA	No_CNA	No_CNA	No_CNA	No_CNA	No_CNA	No_CNA	Loss	Loss	No_CNA	No_CNA	No_CNA	No_CNA	No_CNA	No_CNA	No_CNA	Loss	Gain	Gain	Gain	Gain	Gain	Gain	3.905569072	4.311655477	7.962484435	7.979249859	8.543464359	9.599776328	5.598260522	5.426584815	7.473800861	7.018520097	4.274808091	5.000584557	12.06043384	5.30871842	14.31140379	5.558485595	4.661137119	10.46990864	8.021103533	Null	Null
TCGA-61-2003	Null	121	G2	IIIC	1-10_mm	Progressive_Disease	With_Tumor	"III,IV"	Yes	No	W	Yes	-0.07592793	Low	"Low/III,IV"	Low/Yes	Low/No	Low/W	-0.024256432	Low	"Low/III,IV"	Low/Yes	Low/No	Low/W	-0.087508957	Low	"Low/III,IV"	Low/Yes	Low/No	Low/W	C	No_CNA	Gain	No_CNA	No_CNA	Loss	Loss	Loss	Loss	Loss	Loss	Loss	Loss	Loss	Loss	Loss	Loss	Loss	Loss	No_CNA	No_CNA	No_CNA	No_CNA	No_CNA	No_CNA	No_CNA	No_CNA	No_CNA	No_CNA	No_CNA	No_CNA	No_CNA	Gain	No_CNA	No_CNA	No_CNA	No_CNA	No_CNA	No_CNA	No_CNA	No_CNA	No_CNA	No_CNA	No_CNA	No_CNA	No_CNA	No_CNA	No_CNA	No_CNA	No_CNA	No_CNA	No_CNA	No_CNA	No_CNA	No_CNA	No_CNA	Loss	Loss	Loss	Loss	Loss	3.764868858	4.11692929	7.010565496	8.406112989	7.915363535	8.940251218	5.822933605	5.891069724	7.823919666	6.207421462	5.430784826	5.329699118	12.54175737	5.201882094	13.03051084	5.909588291	4.692307775	7.577032428	6.635721641	-0.72564323	-0.01913003
TCGA-61-2008	Null	931	G2	IIC	No_Macroscopic_Disease	Complete_Remission	With_Tumor	"I,II"	No	CR	W	Yes	-0.064494437	Low	"Low/I,II"	Low/No	Low/CR	Low/W	-0.014675903	Low	"Low/I,II"	Low/No	Low/CR	Low/W	0.010678706	High	"High/I,II"	High/No	High/CR	High/W	B	No_CNA	Gain	No_CNA	No_CNA	Loss	Loss	Loss	No_CNA	Loss	Loss	No_CNA	No_CNA	No_CNA	No_CNA	No_CNA	No_CNA	No_CNA	No_CNA	No_CNA	No_CNA	No_CNA	No_CNA	No_CNA	No_CNA	No_CNA	No_CNA	No_CNA	No_CNA	No_CNA	No_CNA	No_CNA	Gain	No_CNA	No_CNA	No_CNA	No_CNA	Gain	No_CNA	No_CNA	No_CNA	No_CNA	No_CNA	No_CNA	No_CNA	Loss	No_CNA	Loss	No_CNA	No_CNA	No_CNA	No_CNA	No_CNA	Gain	Gain	Loss	Gain	Gain	Gain	Gain	No_CNA	4.093265707	4.84410951	8.046027717	7.31219164	7.622240991	9.606397418	6.153885969	5.458030562	7.240963211	5.73507709	4.071702448	4.972650417	10.6199652	5.038181945	12.59880409	5.367863219	4.80215533	8.166379575	6.489316574	Null	Null
TCGA-61-2009	Null	1212	G3	IIIC	11-20_mm	Complete_Remission	With_Tumor	"III,IV"	Yes	CR	W	Yes	-0.045314921	Low	"Low/III,IV"	Low/Yes	Low/CR	Low/W	-0.017112931	Low	"Low/III,IV"	Low/Yes	Low/CR	Low/W	0.076944269	High	"High/III,IV"	High/Yes	High/CR	High/W	B	No_CNA	No_CNA	No_CNA	Loss	No_CNA	No_CNA	No_CNA	No_CNA	Loss	Loss	Loss	No_CNA	No_CNA	No_CNA	Loss	Loss	No_CNA	No_CNA	No_CNA	No_CNA	No_CNA	No_CNA	No_CNA	No_CNA	No_CNA	No_CNA	No_CNA	No_CNA	No_CNA	No_CNA	No_CNA	Gain	No_CNA	No_CNA	No_CNA	Loss	No_CNA	No_CNA	No_CNA	No_CNA	No_CNA	No_CNA	No_CNA	No_CNA	Loss	No_CNA	No_CNA	No_CNA	No_CNA	No_CNA	No_CNA	No_CNA	No_CNA	No_CNA	No_CNA	Gain	Gain	Gain	Gain	No_CNA	3.577794372	3.806886464	7.039793082	7.638650456	8.380511797	8.584401614	6.430056122	5.475987927	6.164183128	6.840864152	3.670854603	5.287493743	12.71468592	5.48640491	14.56185884	5.157047606	4.600355168	6.207107699	5.897738838	-1.131255648	-0.985159929
TCGA-61-2012	Null	932	G2	IIC	Null	Null	Null	"I,II"	Null	Null	Null	Yes	0.092292722	High	"High/I,II"	Null	Null	Null	0.05362566	High	"High/I,II"	Null	Null	Null	-0.011633741	Low	"Low/I,II"	Null	Null	Null	C	Loss	No_CNA	Loss	Loss	Gain	Gain	Gain	Gain	Gain	Gain	Gain	Gain	Gain	Gain	No_CNA	Gain	Gain	Gain	Gain	No_CNA	Loss	Loss	Loss	Loss	Loss	Loss	Loss	Loss	Loss	No_CNA	No_CNA	Gain	Gain	Gain	Gain	No_CNA	No_CNA	No_CNA	No_CNA	No_CNA	No_CNA	No_CNA	No_CNA	No_CNA	No_CNA	No_CNA	No_CNA	No_CNA	No_CNA	No_CNA	No_CNA	No_CNA	No_CNA	No_CNA	No_CNA	No_CNA	No_CNA	No_CNA	No_CNA	No_CNA	3.733147657	3.734081729	7.441646757	8.032848176	9.048979865	9.411173598	6.72836575	5.558416626	7.609347059	7.338224144	5.106765633	5.263177924	12.81498028	5.551661942	14.16168844	6.015179783	4.908578119	9.98819513	8.842729127	-0.993803127	0.738935325
TCGA-61-2016	36	36	G3	IIIC	No_Macroscopic_Disease	Progressive_Disease	With_Tumor	"III,IV"	No	No	W	No	-0.030111071	Low	"Low/III,IV"	Low/No	Low/No	Low/W	-0.026081905	Low	"Low/III,IV"	Low/No	Low/No	Low/W	-0.002771668	Low	"Low/III,IV"	Low/No	Low/No	Low/W	C	Loss	No_CNA	No_CNA	No_CNA	No_CNA	Loss	Loss	Loss	Loss	Loss	Loss	Gain	Gain	Gain	No_CNA	Gain	Gain	Gain	No_CNA	No_CNA	No_CNA	No_CNA	No_CNA	No_CNA	No_CNA	No_CNA	No_CNA	No_CNA	No_CNA	No_CNA	No_CNA	Gain	No_CNA	No_CNA	No_CNA	No_CNA	No_CNA	No_CNA	No_CNA	No_CNA	No_CNA	No_CNA	No_CNA	No_CNA	Loss	No_CNA	No_CNA	No_CNA	No_CNA	No_CNA	No_CNA	No_CNA	No_CNA	No_CNA	No_CNA	No_CNA	No_CNA	No_CNA	No_CNA	No_CNA	3.399971375	5.355026668	8.655275652	8.665963119	8.843704395	9.12705917	5.618818879	5.681870104	7.495863442	6.565627175	3.624914456	4.956507802	11.501268	5.428889941	13.52758551	6.016545033	4.603970698	9.689680197	6.814608877	Null	Null
TCGA-61-2018	Null	1381	G3	IC	No_Macroscopic_Disease	Complete_Remission	Tumor_Free	"I,II"	No	CR	WO	Yes	0.054870916	High	"High/I,II"	High/No	High/CR	High/WO	-0.017284745	Low	"Low/I,II"	Low/No	Low/CR	Low/WO	-0.029405615	Low	"Low/I,II"	Low/No	Low/CR	Low/WO	C	No_CNA	No_CNA	No_CNA	No_CNA	Gain	Gain	Gain	Gain	Gain	Gain	Gain	Gain	Gain	Gain	No_CNA	No_CNA	No_CNA	No_CNA	No_CNA	No_CNA	No_CNA	No_CNA	No_CNA	No_CNA	No_CNA	No_CNA	No_CNA	No_CNA	No_CNA	No_CNA	No_CNA	Gain	No_CNA	No_CNA	No_CNA	No_CNA	No_CNA	No_CNA	No_CNA	No_CNA	No_CNA	No_CNA	No_CNA	No_CNA	No_CNA	No_CNA	No_CNA	No_CNA	No_CNA	No_CNA	No_CNA	No_CNA	No_CNA	No_CNA	No_CNA	No_CNA	Loss	No_CNA	No_CNA	No_CNA	3.743283933	4.673675916	8.103456064	9.166657455	8.047899554	8.991009513	4.972958583	5.014763893	7.232406581	7.398739517	3.295838704	4.801267694	12.05110235	5.435989138	13.92194206	5.647804936	4.552989057	9.194948651	7.095069782	-1.277219289	-0.381880532
TCGA-61-2087	Null	146	G3	IC	No_Macroscopic_Disease	Complete_Remission	Tumor_Free	"I,II"	No	CR	WO	Yes	-0.031479009	Low	"Low/I,II"	Low/No	Low/CR	Low/WO	0.098124411	High	"High/I,II"	High/No	High/CR	High/WO	-0.003007441	Low	"Low/I,II"	Low/No	Low/CR	Low/WO	B	Loss	No_CNA	No_CNA	Loss	No_CNA	No_CNA	No_CNA	No_CNA	Loss	No_CNA	No_CNA	No_CNA	No_CNA	No_CNA	Loss	No_CNA	No_CNA	No_CNA	Loss	Loss	Loss	Loss	Loss	Loss	Loss	Loss	Loss	Loss	Loss	No_CNA	Gain	Gain	Gain	No_CNA	No_CNA	Loss	Loss	Loss	No_CNA	No_CNA	No_CNA	Loss	Loss	Loss	Loss	Loss	Loss	No_CNA	Gain	Gain	Gain	Gain	Gain	Gain	Gain	Gain	Gain	No_CNA	Loss	No_CNA	4.032272617	4.142538541	7.085329327	7.382002956	8.065735612	8.299702021	7.362974908	5.309779276	8.059942484	7.319565045	4.139727296	6.426494559	11.59634679	5.232601467	13.08492047	5.732937538	4.642332453	7.723161411	6.397983478	-1.015269332	-0.413838808
TCGA-61-2088	Null	145	G3	IIIC	No_Macroscopic_Disease	Null	Tumor_Free	"III,IV"	No	Null	WO	Yes	0.105089221	High	"High/III,IV"	High/No	Null	High/WO	-0.017481856	Low	"Low/III,IV"	Low/No	Null	Low/WO	-0.016736661	Low	"Low/III,IV"	Low/No	Null	Low/WO	C	Loss	No_CNA	No_CNA	No_CNA	Loss	Loss	Loss	Gain	Gain	Gain	Gain	Gain	Gain	No_CNA	Loss	No_CNA	No_CNA	No_CNA	No_CNA	No_CNA	No_CNA	No_CNA	No_CNA	No_CNA	No_CNA	No_CNA	No_CNA	No_CNA	No_CNA	No_CNA	No_CNA	No_CNA	No_CNA	No_CNA	No_CNA	No_CNA	No_CNA	No_CNA	No_CNA	No_CNA	No_CNA	No_CNA	No_CNA	No_CNA	No_CNA	No_CNA	No_CNA	No_CNA	No_CNA	No_CNA	No_CNA	No_CNA	No_CNA	No_CNA	No_CNA	No_CNA	No_CNA	No_CNA	No_CNA	No_CNA	4.193027624	7.614099282	7.669011653	7.967053129	11.01161407	7.771286546	5.084545009	6.29775018	7.607533616	5.918514613	3.245316374	7.102590413	11.8538203	5.376035076	13.03522057	6.030705503	4.655505437	5.106956519	4.836151102	-0.86432134	-0.565294295
TCGA-61-2094	Null	2182	G3	IIIC	Null	Complete_Remission	Tumor_Free	"III,IV"	Null	CR	WO	Yes	-0.007949392	Low	"Low/III,IV"	Null	Low/CR	Low/WO	-0.003450951	Low	"Low/III,IV"	Null	Low/CR	Low/WO	-0.073386224	Low	"Low/III,IV"	Null	Low/CR	Low/WO	C	No_CNA	No_CNA	No_CNA	No_CNA	No_CNA	No_CNA	No_CNA	No_CNA	No_CNA	No_CNA	No_CNA	No_CNA	No_CNA	No_CNA	Loss	No_CNA	No_CNA	No_CNA	No_CNA	No_CNA	No_CNA	No_CNA	No_CNA	No_CNA	No_CNA	No_CNA	No_CNA	No_CNA	No_CNA	No_CNA	No_CNA	No_CNA	No_CNA	No_CNA	No_CNA	Gain	Gain	Gain	Gain	Gain	Gain	Gain	Gain	Gain	Gain	No_CNA	No_CNA	No_CNA	No_CNA	No_CNA	No_CNA	No_CNA	No_CNA	No_CNA	No_CNA	No_CNA	No_CNA	No_CNA	No_CNA	No_CNA	4.104284408	4.452587511	7.081012	7.944097465	8.08621804	8.422960699	5.714809903	5.084083981	7.23079989	6.2418988	4.051625172	5.991574228	11.76321919	5.428687487	13.65579404	5.915627513	4.599538736	8.155815884	6.702161096	-1.140337528	-0.369180598
TCGA-61-2096	Null	1776	G2	IC	No_Macroscopic_Disease	Progressive_Disease	Tumor_Free	"I,II"	No	No	WO	Yes	-0.004045875	Low	"Low/I,II"	Low/No	Low/No	Low/WO	0.029092405	High	"High/I,II"	High/No	High/No	High/WO	-0.060634804	Low	"Low/I,II"	Low/No	Low/No	Low/WO	B	No_CNA	No_CNA	No_CNA	No_CNA	No_CNA	No_CNA	No_CNA	No_CNA	No_CNA	No_CNA	No_CNA	No_CNA	No_CNA	No_CNA	Loss	No_CNA	No_CNA	No_CNA	No_CNA	No_CNA	No_CNA	No_CNA	No_CNA	No_CNA	No_CNA	No_CNA	No_CNA	No_CNA	No_CNA	No_CNA	No_CNA	No_CNA	No_CNA	Gain	Gain	No_CNA	No_CNA	No_CNA	No_CNA	No_CNA	Gain	Gain	Gain	Gain	Loss	No_CNA	No_CNA	No_CNA	No_CNA	No_CNA	No_CNA	No_CNA	No_CNA	No_CNA	No_CNA	No_CNA	No_CNA	No_CNA	No_CNA	No_CNA	5.477253683	3.940979525	7.61755053	6.842117717	7.891627791	8.729763554	6.984401334	5.250651174	7.306676831	6.51351714	3.319742398	5.478577853	11.63259985	5.130268511	13.86977081	5.559235141	4.52599692	6.889944305	5.139431555	-1.361659181	-0.847763235
TCGA-61-2097	Null	1844	G2	IIC	1-10_mm	Complete_Remission	Tumor_Free	"I,II"	Yes	CR	WO	Yes	-0.005644523	Low	"Low/I,II"	Low/Yes	Low/CR	Low/WO	0.031923674	High	"High/I,II"	High/Yes	High/CR	High/WO	-0.00842706	Low	"Low/I,II"	Low/Yes	Low/CR	Low/WO	B	Loss	No_CNA	No_CNA	No_CNA	No_CNA	No_CNA	No_CNA	No_CNA	No_CNA	No_CNA	No_CNA	No_CNA	No_CNA	No_CNA	Loss	No_CNA	No_CNA	No_CNA	No_CNA	No_CNA	No_CNA	Loss	No_CNA	Loss	Loss	Loss	Loss	Loss	Loss	No_CNA	Gain	Gain	No_CNA	Loss	Loss	No_CNA	No_CNA	No_CNA	No_CNA	No_CNA	No_CNA	No_CNA	No_CNA	No_CNA	Loss	No_CNA	No_CNA	No_CNA	No_CNA	No_CNA	No_CNA	No_CNA	No_CNA	No_CNA	No_CNA	No_CNA	No_CNA	No_CNA	No_CNA	No_CNA	4.461226376	5.339076324	7.594934823	6.759713891	8.39920294	9.101447724	6.801387576	5.42017188	7.39503749	5.464620779	6.764713488	5.124333204	13.00954543	5.249065908	14.17894666	5.558895088	4.647842686	6.561629048	5.622536178	Null	Null
TCGA-61-2098	Null	1992	G2	IIIC	11-20_mm	Complete_Remission	Tumor_Free	"III,IV"	Yes	CR	WO	Yes	-0.06905535	Low	"Low/III,IV"	Low/Yes	Low/CR	Low/WO	-0.018104747	Low	"Low/III,IV"	Low/Yes	Low/CR	Low/WO	-0.091116246	Low	"Low/III,IV"	Low/Yes	Low/CR	Low/WO	C	Gain	No_CNA	No_CNA	No_CNA	Loss	Loss	Loss	Loss	Loss	Loss	Loss	Loss	Loss	Loss	Loss	Loss	Loss	Loss	No_CNA	No_CNA	No_CNA	No_CNA	No_CNA	No_CNA	No_CNA	No_CNA	No_CNA	No_CNA	No_CNA	No_CNA	No_CNA	Gain	No_CNA	No_CNA	No_CNA	Gain	Gain	Gain	Gain	Gain	Gain	Gain	Gain	Gain	Gain	Gain	Gain	Gain	Gain	No_CNA	No_CNA	No_CNA	No_CNA	Loss	No_CNA	Loss	No_CNA	Loss	Loss	No_CNA	3.295529057	4.190890627	6.926826309	8.183903838	8.095580365	7.804605988	7.342649829	5.457489597	7.821389796	6.83504074	3.198793323	6.387294556	11.32323068	5.036165146	13.32080283	5.350033306	4.560816638	6.854859553	5.063303783	-0.988111751	-1.501611827
TCGA-61-2101	1688	1688	G2	IIIC	11-20_mm	Partial_Remission/Response	With_Tumor	"III,IV"	Yes	No	W	Yes	-0.009529533	Low	"Low/III,IV"	Low/Yes	Low/No	Low/W	-0.009889346	Low	"Low/III,IV"	Low/Yes	Low/No	Low/W	0.127732938	High	"High/III,IV"	High/Yes	High/No	High/W	B	Gain	No_CNA	No_CNA	Loss	No_CNA	No_CNA	No_CNA	No_CNA	Loss	No_CNA	No_CNA	No_CNA	No_CNA	No_CNA	Loss	No_CNA	No_CNA	No_CNA	No_CNA	No_CNA	No_CNA	No_CNA	No_CNA	No_CNA	No_CNA	No_CNA	No_CNA	No_CNA	No_CNA	No_CNA	No_CNA	Gain	No_CNA	No_CNA	No_CNA	No_CNA	No_CNA	No_CNA	No_CNA	No_CNA	No_CNA	No_CNA	No_CNA	No_CNA	No_CNA	No_CNA	Loss	No_CNA	No_CNA	No_CNA	No_CNA	No_CNA	No_CNA	No_CNA	No_CNA	No_CNA	Gain	Gain	Gain	Gain	4.183559363	4.770827695	7.390108983	8.398396909	8.108831022	9.242184114	6.095473968	5.2210463	7.973300516	5.773650842	3.214149523	4.57181354	11.60327502	5.174647479	13.93357919	5.722453171	4.792391295	6.528010644	5.713850113	-1.068682294	-0.595268526
TCGA-61-2102	197	197	G3	IIIC	Null	Null	With_Tumor	"III,IV"	Null	Null	W	Yes	0.102472155	High	"High/III,IV"	Null	Null	High/W	0.150031873	High	"High/III,IV"	Null	Null	High/W	0.018438734	High	"High/III,IV"	Null	Null	High/W	B	Loss	No_CNA	Gain	Gain	Loss	Loss	Loss	Gain	Gain	Gain	Gain	Gain	Gain	Gain	No_CNA	Gain	Loss	Loss	Loss	Loss	Loss	No_CNA	No_CNA	Loss	Loss	No_CNA	No_CNA	No_CNA	No_CNA	No_CNA	No_CNA	No_CNA	No_CNA	No_CNA	No_CNA	No_CNA	No_CNA	No_CNA	No_CNA	No_CNA	No_CNA	No_CNA	No_CNA	No_CNA	Loss	No_CNA	No_CNA	No_CNA	No_CNA	No_CNA	No_CNA	No_CNA	No_CNA	Gain	No_CNA	No_CNA	No_CNA	No_CNA	No_CNA	No_CNA	4.317666819	7.752757728	10.40363192	8.790357446	11.12640641	8.137897967	5.843664145	5.497483615	7.836794585	6.746436412	3.372288403	5.328615091	11.81942365	5.333064455	13.46598502	6.011706372	4.58603912	7.419686081	5.522146665	-0.862911714	-1.304753147
TCGA-61-2104	Null	2337	G2	IIC	No_Macroscopic_Disease	Complete_Remission	Null	"I,II"	No	CR	Null	Yes	-0.069239938	Low	"Low/I,II"	Low/No	Low/CR	Null	-0.059312779	Low	"Low/I,II"	Low/No	Low/CR	Null	0.144878204	High	"High/I,II"	High/No	High/CR	Null	B	Loss	No_CNA	No_CNA	Loss	Loss	No_CNA	No_CNA	No_CNA	Loss	Loss	Loss	Loss	Loss	Loss	Loss	Loss	Loss	Loss	Gain	No_CNA	No_CNA	No_CNA	No_CNA	No_CNA	No_CNA	No_CNA	No_CNA	No_CNA	No_CNA	No_CNA	No_CNA	Gain	No_CNA	No_CNA	No_CNA	Gain	Gain	Gain	Gain	Gain	Loss	No_CNA	Loss	No_CNA	Loss	Loss	No_CNA	No_CNA	No_CNA	Loss	No_CNA	Loss	No_CNA	Loss	No_CNA	Gain	Gain	Gain	Gain	Gain	3.964246816	4.550309026	7.436276538	8.641983694	7.81319022	10.00117141	5.757014442	5.81025419	8.067571402	5.932883978	4.641855732	5.570668822	11.81291335	5.584380772	13.71871365	5.807846068	4.572122754	7.53086082	6.958563535	-1.113888553	-0.563503662
TCGA-61-2109	629	629	G3	IIIC	>20_mm	Null	With_Tumor	"III,IV"	Yes	Null	W	Yes	0.008170557	Low	"Low/III,IV"	Low/Yes	Null	Low/W	0.080941909	High	"High/III,IV"	High/Yes	Null	High/W	-0.131323911	Low	"Low/III,IV"	Low/Yes	Null	Low/W	B	No_CNA	No_CNA	No_CNA	No_CNA	No_CNA	No_CNA	No_CNA	No_CNA	No_CNA	No_CNA	No_CNA	No_CNA	No_CNA	No_CNA	Loss	No_CNA	No_CNA	No_CNA	Loss	Loss	Loss	Loss	Loss	Loss	Loss	Loss	Loss	Loss	Loss	Loss	Gain	Gain	Gain	Gain	No_CNA	No_CNA	No_CNA	No_CNA	Gain	No_CNA	No_CNA	No_CNA	No_CNA	No_CNA	No_CNA	No_CNA	No_CNA	No_CNA	No_CNA	Gain	No_CNA	No_CNA	No_CNA	No_CNA	No_CNA	Loss	Loss	Loss	Loss	Loss	3.927589454	3.749351026	7.945585468	7.730069247	7.691047748	8.721771548	4.760237213	5.92547177	7.552124601	6.913546403	4.356359143	6.224904252	11.79852567	5.202805676	13.89782058	5.441138044	4.611363396	9.983527856	6.739182713	-1.36942082	-1.255223732
TCGA-61-2110	1354	1354	Null	IIIC	No_Macroscopic_Disease	Progressive_Disease	With_Tumor	"III,IV"	No	No	W	Yes	0.145738087	High	"High/III,IV"	High/No	High/No	High/W	-0.013460172	Low	"Low/III,IV"	Low/No	Low/No	Low/W	-0.015261796	Low	"Low/III,IV"	Low/No	Low/No	Low/W	C	Gain	No_CNA	Loss	No_CNA	Gain	Gain	Gain	Gain	Gain	Gain	Gain	Gain	Gain	Gain	Gain	Gain	Gain	Gain	No_CNA	No_CNA	No_CNA	No_CNA	No_CNA	No_CNA	No_CNA	No_CNA	No_CNA	No_CNA	No_CNA	No_CNA	No_CNA	Gain	No_CNA	No_CNA	No_CNA	No_CNA	No_CNA	No_CNA	No_CNA	No_CNA	No_CNA	No_CNA	No_CNA	No_CNA	No_CNA	No_CNA	No_CNA	No_CNA	No_CNA	No_CNA	No_CNA	No_CNA	No_CNA	No_CNA	No_CNA	No_CNA	No_CNA	No_CNA	No_CNA	No_CNA	4.038456542	4.773655067	8.552775088	8.107445059	8.77080169	8.412107596	4.630703057	4.110842813	8.432109078	6.695936383	3.711993953	5.962826627	5.42685084	4.687482107	6.004370344	4.444271887	4.565703825	6.5971537	5.535659417	Null	Null
TCGA-61-2111	Null	3824	G3	IV	Null	Complete_Remission	With_Tumor	"III,IV"	Null	CR	W	Yes	0.036164651	Low	"Low/III,IV"	Null	Low/CR	Low/W	0.071425385	High	"High/III,IV"	Null	High/CR	High/W	0.010068851	High	"High/III,IV"	Null	High/CR	High/W	A	No_CNA	No_CNA	No_CNA	No_CNA	No_CNA	Loss	No_CNA	Loss	Loss	Loss	Loss	Gain	Gain	Gain	No_CNA	Gain	Gain	Gain	Loss	Loss	No_CNA	No_CNA	No_CNA	Loss	Loss	Loss	Loss	Loss	Loss	No_CNA	No_CNA	Gain	No_CNA	No_CNA	Gain	No_CNA	No_CNA	No_CNA	No_CNA	No_CNA	No_CNA	No_CNA	No_CNA	No_CNA	No_CNA	No_CNA	No_CNA	No_CNA	No_CNA	No_CNA	No_CNA	No_CNA	No_CNA	No_CNA	No_CNA	No_CNA	No_CNA	No_CNA	No_CNA	No_CNA	3.468073982	6.022590135	8.125375315	7.985754834	9.456599946	8.548681883	5.575476926	5.37405086	6.860503352	5.855716544	4.027634552	6.147327454	11.56041573	5.054998077	13.25653236	5.677879067	4.718797218	8.282049471	6.160487466	-0.74929142	-0.634152388
TCGA-61-2113	676	676	G3	IIC	Null	Null	Null	"I,II"	Null	Null	Null	Yes	0.024525087	Low	"Low/I,II"	Null	Null	Null	-0.021009711	Low	"Low/I,II"	Null	Null	Null	0.021563456	High	"High/I,II"	Null	Null	Null	B	No_CNA	No_CNA	Loss	Loss	No_CNA	No_CNA	No_CNA	No_CNA	No_CNA	No_CNA	No_CNA	No_CNA	Loss	Loss	Loss	Loss	Loss	No_CNA	No_CNA	No_CNA	No_CNA	No_CNA	No_CNA	No_CNA	No_CNA	No_CNA	No_CNA	No_CNA	No_CNA	No_CNA	No_CNA	Gain	No_CNA	No_CNA	No_CNA	No_CNA	No_CNA	No_CNA	No_CNA	No_CNA	Loss	Loss	Loss	Loss	Loss	No_CNA	No_CNA	No_CNA	No_CNA	No_CNA	No_CNA	No_CNA	No_CNA	No_CNA	No_CNA	No_CNA	No_CNA	No_CNA	No_CNA	No_CNA	3.267547816	4.378947547	7.276751449	8.359653594	12.2366954	8.410870927	7.660154144	4.9845624	7.1841014	6.782778204	3.417641502	5.51813131	12.29671617	5.425474653	13.93822517	5.732413001	4.582841702	7.825585388	6.112276048	-0.921052419	-0.548447487
TCGA-61-2612	193	193	G3	IIIC	1-10_mm	Stable_Disease	With_Tumor	"III,IV"	Yes	No	W	Yes	0.077500131	High	"High/III,IV"	High/Yes	High/No	High/W	-0.017568755	Low	"Low/III,IV"	Low/Yes	Low/No	Low/W	-0.006021356	Low	"Low/III,IV"	Low/Yes	Low/No	Low/W	C	Loss	No_CNA	No_CNA	Loss	Gain	Gain	Gain	Gain	Gain	Gain	Gain	Gain	Gain	Gain	No_CNA	Gain	Gain	Gain	No_CNA	No_CNA	No_CNA	No_CNA	No_CNA	No_CNA	No_CNA	No_CNA	No_CNA	No_CNA	No_CNA	No_CNA	No_CNA	No_CNA	No_CNA	No_CNA	No_CNA	No_CNA	No_CNA	No_CNA	No_CNA	No_CNA	No_CNA	No_CNA	No_CNA	No_CNA	No_CNA	No_CNA	No_CNA	No_CNA	No_CNA	No_CNA	No_CNA	No_CNA	No_CNA	No_CNA	No_CNA	No_CNA	No_CNA	No_CNA	No_CNA	No_CNA	4.152156545	5.215078656	7.812439978	9.309347839	7.828322754	9.019569011	5.342046718	5.959941194	7.826685024	6.219756272	3.43040495	5.464438561	11.93217257	5.596444026	13.87978162	5.589600022	4.543614361	6.421088709	5.54397968	-0.934293626	-0.750052978
TCGA-61-2613	945	945	G3	IIIC	11-20_mm	Stable_Disease	With_Tumor	"III,IV"	Yes	No	W	Yes	-0.03801226	Low	"Low/III,IV"	Low/Yes	Low/No	Low/W	-0.007003542	Low	"Low/III,IV"	Low/Yes	Low/No	Low/W	-0.000969314	Low	"Low/III,IV"	Low/Yes	Low/No	Low/W	C	Loss	Gain	Loss	Loss	No_CNA	No_CNA	No_CNA	No_CNA	Loss	No_CNA	No_CNA	No_CNA	No_CNA	No_CNA	Loss	No_CNA	No_CNA	No_CNA	No_CNA	No_CNA	No_CNA	No_CNA	No_CNA	No_CNA	No_CNA	No_CNA	No_CNA	No_CNA	No_CNA	No_CNA	No_CNA	Gain	No_CNA	No_CNA	No_CNA	No_CNA	No_CNA	No_CNA	No_CNA	No_CNA	No_CNA	No_CNA	No_CNA	No_CNA	No_CNA	No_CNA	No_CNA	No_CNA	No_CNA	No_CNA	No_CNA	No_CNA	No_CNA	No_CNA	No_CNA	No_CNA	No_CNA	No_CNA	No_CNA	No_CNA	5.814725029	4.007845118	8.538554489	7.45451794	8.464163317	8.924539887	5.956786639	5.384384714	6.989339925	6.470540594	3.394317848	4.436846021	10.82126293	5.247286972	13.45646891	5.788788597	4.551817954	6.031926179	6.144198873	-1.011748258	-0.727848406
TCGA-61-2614	261	261	G3	IIIC	1-10_mm	Stable_Disease	With_Tumor	"III,IV"	Yes	No	W	No	0.010171822	Low	"Low/III,IV"	Low/Yes	Low/No	Low/W	-0.013811948	Low	"Low/III,IV"	Low/Yes	Low/No	Low/W	-0.000218911	Low	"Low/III,IV"	Low/Yes	Low/No	Low/W	C	Loss	No_CNA	Loss	Loss	No_CNA	No_CNA	No_CNA	No_CNA	No_CNA	Gain	No_CNA	No_CNA	No_CNA	Gain	Loss	No_CNA	No_CNA	No_CNA	No_CNA	No_CNA	No_CNA	No_CNA	No_CNA	No_CNA	No_CNA	No_CNA	No_CNA	No_CNA	No_CNA	No_CNA	No_CNA	No_CNA	No_CNA	No_CNA	No_CNA	Loss	No_CNA	No_CNA	No_CNA	No_CNA	No_CNA	No_CNA	No_CNA	No_CNA	No_CNA	No_CNA	No_CNA	No_CNA	No_CNA	No_CNA	No_CNA	No_CNA	No_CNA	No_CNA	No_CNA	No_CNA	No_CNA	No_CNA	No_CNA	No_CNA	4.677406953	6.156338807	8.625945124	6.673494664	9.198342669	7.670983583	5.7557796	5.505025142	6.576937872	7.416186617	4.803291988	4.436787381	11.19701658	5.53040778	13.26537247	6.178295695	4.664496744	7.284627197	5.577427206	-1.098574358	-0.548022651
