# Supplementary material for: Tensor GSVD of Patient- and Platform-Matched Tumor and Normal DNA Copy-Number Profiles Uncovers Chromosome Arm-Wide Patterns of Tumor-Exclusive Platform-Consistent Alterations Encoding for Cell Transformation and Predicting Ovarian Cancer Survival
Source: PLoS One. 2015 Apr 15;10(4):e0121396. doi: 10.1371/journal.pone.0121396 (PMC4398562; doi:10.1371/journal.pone.0121396)
Supplement: S2 Dataset — A tab-delimited text format file reproducing TCGA annotations of the validation set of 148 patients. The tumor profiles of the validation set of patients, tabulating relative copy-number variation across the 6p+12p, 7p, and Xq tumor probes, are available in tab-delimited text format files at http://www.alterlab.org/OV_prognosis/. (TXT) [file pone.0121396.s004.txt]

TCGA_ID	Days_Death	Days_Followup	tumor_grade	tumor_stage	residual_disease	therapy_outcome	neoplasm_status	Tumor_Stage	Residual_Disease	Therapy_Outcome	Neoplasm_Status	Platinum-Based_Chemotherapy	arraylet_6p+12p_(Corr.)	Arraylet_6p+12p_(Corr.)	Arraylet_6p+12p/Tumor_Stage	Arraylet_6p+12p/Residual_Disease	Arraylet_6p+12p/Therapy_Outcome	Arraylet_6p+12p/Neoplasm_Status	arraylet_7p_(Corr.)	Arraylet_7p_(Corr.)	Arraylet_7p/Tumor_Stage	Arraylet_7p/Residual_Disease	Arraylet_7p/Therapy_Outcome	Arraylet_7p/Neoplasm_Status	arraylet_Xq_(Corr.)	Arraylet_Xq_(Corr.)	Arraylet_Xq/Tumor_Stage	Arraylet_Xq/Residual_Disease	Arraylet_Xq/Therapy_Outcome	Arraylet_Xq/Neoplasm_Status	Three_Arraylets_(Comb.)	6p+12p_Segment_1	6p+12p_Segment_2_(TNF/MAPK14/CDKN1A)	6p+12p_Segment_3	6p+12p_Segment_4_(PRIM2)	6p+12p_Segment_5_(RAD51AP1)	6p+12p_Segment_6	6p+12p_Segment_7	6p+12p_Segment_8	6p+12p_Segment_9	6p+12p_Segment_10_(SOX5)	6p+12p_Segment_11_(SOX5)	6p+12p_Segment_12_(KRAS)	6p+12p_Segment_13_(ITPR2)	6p+12p_Segment_14_(ASUN)	6p+12p_Segment_15	6p+12p_Segment_16	6p+12p_Segment_17	6p+12p_Segment_18	7p_Segment_1	7p_Segment_2	7p_Segment_3	7p_Segment_4_(RPA3)	7p_Segment_5	7p_Segment_6	7p_Segment_7	7p_Segment_8	7p_Segment_9	7p_Segment_10	7p_Segment_11	7p_Segment_12	7p_Segment_13	7p_Segment_14	7p_Segment_15_(POLD2)	7p_Segment_16	7p_Segment_17	Xq_Segment_1	Xq_Segment_2	Xq_Segment_3	Xq_Segment_4	Xq_Segment_5	Xq_Segment_6	Xq_Segment_7	Xq_Segment_8	Xq_Segment_9	Xq_Segment_10_(PABPC5)	Xq_Segment_11	Xq_Segment_12	Xq_Segment_13	Xq_Segment_14	Xq_Segment_15	Xq_Segment_16	Xq_Segment_17	Xq_Segment_18	Xq_Segment_19	Xq_Segment_20	Xq_Segment_21	Xq_Segment_22	Xq_Segment_23	Xq_Segment_24	Xq_Segment_25_(BCAP31)	mRNA_(SOX5)	mRNA_(ITPR2)	mRNA_(ASUN)	mRNA_(RPA3)	mRNA_(KRAS)	mRNA_(BCAP31)	mRNA_(CDKN1A)	mRNA_(MAPK14)	mRNA_(POLD2)	mRNA_(RAD51AP1)	mRNA_(TNF)	microRNA_(hsa-miR-877*)	microRNA_(hsa-miR-200c)	microRNA_(hsa-miR-200c*)	microRNA_(hsa-miR-141)	microRNA_(hsa-miR-141*)	microRNA_(hsa-miR-888)	microRNA_(hsa-miR-224)	microRNA_(hsa-miR-452)	Protein_(MAPK14)	Protein_(CDKN1B)
TCGA-04-1336	Null	1495	G3	IIIB	No_Macroscopic_Disease	Complete_Remission	Tumor_Free	III	No	CR	WO	Yes	-0.720130598	Low	Low/III	Low/No	Low/CR	Low/WO	0.250116257	High	High/III	High/No	High/CR	High/WO	-0.475502647	Low	Low/III	Low/No	Low/CR	Low/WO	B	Loss	Gain	No_CNA	No_CNA	Loss	Loss	Loss	Loss	Loss	Loss	Loss	Loss	Loss	Loss	Loss	Loss	Loss	Loss	Loss	Loss	Loss	Loss	No_CNA	No_CNA	No_CNA	No_CNA	No_CNA	No_CNA	No_CNA	No_CNA	No_CNA	Gain	No_CNA	No_CNA	No_CNA	Gain	Gain	Gain	Gain	Gain	Gain	Gain	Gain	No_CNA	Loss	No_CNA	No_CNA	No_CNA	No_CNA	No_CNA	No_CNA	No_CNA	No_CNA	Loss	No_CNA	No_CNA	No_CNA	No_CNA	No_CNA	No_CNA	3.181741598	3.986328069	5.539978059	6.983694887	6.910660296	8.603430415	5.891721136	4.593915483	7.038246366	5.570201762	4.628892144	6.512196151	11.15154275	5.290571344	12.36503722	5.942294361	4.605859679	8.64126482	6.682414622	-1.090021597	-0.468259895
TCGA-04-1342	563	563	G2	IV	>20_mm	Progressive_Disease	With_Tumor	IV	Yes	No	W	Yes	-0.309840031	Low	Low/IV	Low/Yes	Low/No	Low/W	-0.081549388	Low	Low/IV	Low/Yes	Low/No	Low/W	-0.012827769	Low	Low/IV	Low/Yes	Low/No	Low/W	C	Loss	No_CNA	No_CNA	No_CNA	Loss	Loss	Loss	Loss	Loss	Loss	Loss	Gain	Gain	Gain	Gain	Gain	Gain	No_CNA	No_CNA	No_CNA	No_CNA	No_CNA	No_CNA	No_CNA	No_CNA	No_CNA	No_CNA	No_CNA	No_CNA	No_CNA	No_CNA	Gain	No_CNA	No_CNA	No_CNA	No_CNA	No_CNA	No_CNA	No_CNA	No_CNA	No_CNA	No_CNA	No_CNA	No_CNA	No_CNA	No_CNA	No_CNA	No_CNA	No_CNA	No_CNA	No_CNA	No_CNA	No_CNA	No_CNA	No_CNA	No_CNA	No_CNA	No_CNA	No_CNA	No_CNA	3.141218596	6.438911115	7.722352491	7.599676458	10.3352614	8.265404586	5.631808072	4.6342065	6.647191382	6.074005698	3.50654863	6.073184084	11.88818517	5.104724348	13.22348274	5.632958018	4.637025568	7.967494379	6.643754964	-1.211948071	-0.525179856
TCGA-04-1346	Null	1992	G2	IIIC	Null	Complete_Remission	Tumor_Free	III	Null	CR	WO	No	0.289282472	Low	Low/III	Null	Low/CR	Low/WO	-0.130557731	Low	Low/III	Null	Low/CR	Low/WO	0.014079137	Low	Low/III	Null	Low/CR	Low/WO	C	Loss	No_CNA	No_CNA	No_CNA	No_CNA	No_CNA	No_CNA	No_CNA	No_CNA	No_CNA	No_CNA	No_CNA	No_CNA	No_CNA	Loss	No_CNA	No_CNA	No_CNA	No_CNA	No_CNA	No_CNA	No_CNA	No_CNA	No_CNA	No_CNA	No_CNA	No_CNA	No_CNA	No_CNA	No_CNA	No_CNA	Gain	No_CNA	No_CNA	No_CNA	No_CNA	No_CNA	No_CNA	No_CNA	No_CNA	No_CNA	No_CNA	No_CNA	No_CNA	No_CNA	No_CNA	No_CNA	No_CNA	No_CNA	No_CNA	No_CNA	No_CNA	No_CNA	No_CNA	No_CNA	No_CNA	No_CNA	No_CNA	No_CNA	No_CNA	3.711414495	4.30298427	7.332842004	7.735108397	9.078545495	9.179764703	4.843342972	4.633051755	6.618389983	7.167620888	5.032902307	5.499634828	12.54679357	5.672257127	14.20906568	6.505542163	4.649410075	7.821940019	6.141692066	Null	Null
TCGA-04-1347	Null	1918	G3	IV	No_Macroscopic_Disease	Complete_Remission	Tumor_Free	IV	No	CR	WO	Yes	-0.358588814	Low	Low/IV	Low/No	Low/CR	Low/WO	-0.147889965	Low	Low/IV	Low/No	Low/CR	Low/WO	-0.71354144	Low	Low/IV	Low/No	Low/CR	Low/WO	C	Loss	No_CNA	No_CNA	Gain	No_CNA	No_CNA	No_CNA	Loss	Loss	Loss	Loss	Loss	Loss	Loss	Loss	Loss	Loss	Loss	No_CNA	No_CNA	No_CNA	No_CNA	No_CNA	No_CNA	No_CNA	No_CNA	No_CNA	No_CNA	No_CNA	No_CNA	No_CNA	No_CNA	No_CNA	No_CNA	No_CNA	Gain	Gain	Gain	Gain	Gain	Gain	Gain	No_CNA	Gain	Gain	Gain	Gain	Gain	Gain	Gain	Gain	Loss	Loss	Loss	Loss	Loss	Loss	Loss	Loss	Loss	5.267717252	3.993112276	7.677281127	7.853754237	8.476663028	7.310296165	4.880763939	4.73863245	6.172534788	6.850335179	3.522493773	5.601160975	12.11923122	5.512675351	13.85374586	6.582304851	4.625504288	5.988919945	5.242317148	Null	Null
TCGA-04-1349	656	656	G3	IV	Null	Complete_Remission	With_Tumor	IV	Null	CR	W	Yes	-0.794540832	Low	Low/IV	Null	Low/CR	Low/W	0.057203255	High	High/IV	Null	High/CR	High/W	-0.025179975	Low	Low/IV	Null	Low/CR	Low/W	B	Loss	No_CNA	No_CNA	No_CNA	Loss	Loss	Loss	Loss	Loss	Loss	Loss	Loss	Loss	Loss	No_CNA	Loss	Loss	Loss	No_CNA	No_CNA	No_CNA	No_CNA	No_CNA	No_CNA	No_CNA	No_CNA	No_CNA	No_CNA	No_CNA	No_CNA	No_CNA	No_CNA	No_CNA	Gain	Gain	No_CNA	No_CNA	No_CNA	No_CNA	No_CNA	No_CNA	No_CNA	No_CNA	No_CNA	No_CNA	No_CNA	No_CNA	No_CNA	No_CNA	No_CNA	No_CNA	No_CNA	No_CNA	No_CNA	No_CNA	No_CNA	No_CNA	No_CNA	No_CNA	No_CNA	4.961465415	4.07970401	6.703646459	6.413239505	7.177809878	8.470390154	5.551761645	4.690270213	5.643687664	4.107839315	3.737721844	6.34792589	11.28134163	4.975265476	13.09206218	5.672079007	4.576664937	8.928355454	6.209653309	-0.966490393	-0.566939697
TCGA-04-1350	1946	1946	G3	IIIC	>20_mm	Stable_Disease	With_Tumor	III	Yes	No	W	Yes	0.019833271	Low	Low/III	Low/Yes	Low/No	Low/W	-0.090368794	Low	Low/III	Low/Yes	Low/No	Low/W	-0.00884151	Low	Low/III	Low/Yes	Low/No	Low/W	C	Loss	No_CNA	Loss	Loss	No_CNA	No_CNA	No_CNA	No_CNA	No_CNA	No_CNA	No_CNA	No_CNA	No_CNA	No_CNA	Loss	No_CNA	No_CNA	No_CNA	No_CNA	No_CNA	No_CNA	No_CNA	No_CNA	No_CNA	No_CNA	No_CNA	No_CNA	No_CNA	No_CNA	No_CNA	No_CNA	Gain	No_CNA	No_CNA	No_CNA	No_CNA	No_CNA	No_CNA	No_CNA	No_CNA	No_CNA	No_CNA	No_CNA	No_CNA	No_CNA	No_CNA	No_CNA	No_CNA	No_CNA	No_CNA	No_CNA	No_CNA	No_CNA	No_CNA	No_CNA	No_CNA	No_CNA	No_CNA	No_CNA	No_CNA	4.290301833	4.771919102	7.180579823	7.21911548	7.793066247	7.860940329	5.650625152	4.912842568	7.937251589	6.790051137	3.190836084	4.695535749	12.34185337	5.341700073	12.27872399	5.7860975	4.608219111	4.70577165	4.961488848	Null	Null
TCGA-04-1364	1024	1024	G3	IIIC	1-10_mm	Progressive_Disease	With_Tumor	III	Yes	No	W	Yes	-0.827133548	Low	Low/III	Low/Yes	Low/No	Low/W	-0.133017066	Low	Low/III	Low/Yes	Low/No	Low/W	0.33221974	High	High/III	High/Yes	High/No	High/W	B	No_CNA	Gain	No_CNA	No_CNA	Loss	Loss	Loss	Loss	Loss	Loss	Loss	Loss	Loss	Loss	No_CNA	Loss	Loss	Loss	No_CNA	No_CNA	No_CNA	No_CNA	No_CNA	No_CNA	No_CNA	No_CNA	No_CNA	No_CNA	No_CNA	No_CNA	No_CNA	No_CNA	No_CNA	No_CNA	No_CNA	Gain	Gain	Gain	Gain	No_CNA	No_CNA	No_CNA	No_CNA	No_CNA	Gain	No_CNA	Loss	No_CNA	No_CNA	No_CNA	No_CNA	No_CNA	Gain	Loss	No_CNA	No_CNA	No_CNA	No_CNA	Loss	Gain	4.970838678	4.513939949	6.657134585	8.390544224	7.701955438	9.105649114	6.038422715	4.949191577	7.99502181	7.664512389	3.195793759	5.795675687	10.84493996	4.874433677	12.87147748	5.173001806	4.583142498	8.143958459	6.019734525	Null	Null
TCGA-04-1365	Null	2328	G3	IIIB	Null	Complete_Remission	With_Tumor	III	Null	CR	W	Yes	-0.060267858	Low	Low/III	Null	Low/CR	Low/W	0.020737391	High	High/III	Null	High/CR	High/W	-0.000434044	Low	Low/III	Null	Low/CR	Low/W	B	Loss	No_CNA	No_CNA	No_CNA	No_CNA	No_CNA	No_CNA	No_CNA	No_CNA	No_CNA	No_CNA	No_CNA	No_CNA	No_CNA	Loss	No_CNA	No_CNA	No_CNA	No_CNA	No_CNA	No_CNA	No_CNA	No_CNA	No_CNA	No_CNA	No_CNA	No_CNA	No_CNA	No_CNA	No_CNA	No_CNA	Gain	No_CNA	No_CNA	No_CNA	No_CNA	No_CNA	No_CNA	No_CNA	No_CNA	No_CNA	No_CNA	No_CNA	No_CNA	No_CNA	No_CNA	No_CNA	No_CNA	No_CNA	No_CNA	No_CNA	No_CNA	No_CNA	No_CNA	No_CNA	No_CNA	No_CNA	No_CNA	No_CNA	No_CNA	3.478906108	4.307524499	6.815580502	8.840673252	8.352740826	8.934114842	6.252736597	4.497517481	6.954065287	6.954977677	4.281684442	5.880296516	12.12612536	5.243556369	13.75377439	5.847197946	4.585333136	8.95637136	6.454584203	Null	Null
TCGA-04-1514	1720	1720	G2	IIIA	No_Macroscopic_Disease	Complete_Remission	Tumor_Free	III	No	CR	WO	Yes	-0.08168232	Low	Low/III	Low/No	Low/CR	Low/WO	0.063743758	High	High/III	High/No	High/CR	High/WO	0.000946581	Low	Low/III	Low/No	Low/CR	Low/WO	B	Loss	No_CNA	No_CNA	No_CNA	No_CNA	No_CNA	No_CNA	No_CNA	No_CNA	No_CNA	No_CNA	No_CNA	No_CNA	No_CNA	No_CNA	No_CNA	No_CNA	No_CNA	No_CNA	No_CNA	No_CNA	No_CNA	No_CNA	No_CNA	No_CNA	No_CNA	No_CNA	No_CNA	No_CNA	No_CNA	No_CNA	Gain	No_CNA	Gain	Gain	Loss	No_CNA	No_CNA	No_CNA	No_CNA	No_CNA	No_CNA	No_CNA	No_CNA	No_CNA	No_CNA	No_CNA	No_CNA	No_CNA	No_CNA	No_CNA	No_CNA	No_CNA	No_CNA	No_CNA	No_CNA	No_CNA	No_CNA	No_CNA	No_CNA	4.736847712	3.748521892	7.240156031	7.586060822	8.253004477	8.655361918	6.428914596	5.022940396	7.001301837	7.569574268	3.271954372	5.207952102	10.16132881	4.70905834	12.69548349	5.271105902	4.619946784	7.023944303	5.051793571	-1.032001182	-1.113702467
TCGA-04-1525	1167	1167	G3	IIIC	1-10_mm	Complete_Remission	With_Tumor	III	Yes	CR	W	Yes	-0.509523972	Low	Low/III	Low/Yes	Low/CR	Low/W	0.198466458	High	High/III	High/Yes	High/CR	High/W	-0.029174912	Low	Low/III	Low/Yes	Low/CR	Low/W	B	No_CNA	No_CNA	No_CNA	No_CNA	No_CNA	Loss	Loss	Loss	No_CNA	No_CNA	No_CNA	No_CNA	No_CNA	Loss	Loss	No_CNA	No_CNA	No_CNA	No_CNA	No_CNA	No_CNA	No_CNA	No_CNA	No_CNA	No_CNA	No_CNA	No_CNA	No_CNA	No_CNA	No_CNA	No_CNA	Gain	No_CNA	Gain	No_CNA	No_CNA	No_CNA	No_CNA	No_CNA	No_CNA	No_CNA	No_CNA	No_CNA	No_CNA	No_CNA	No_CNA	No_CNA	No_CNA	No_CNA	No_CNA	No_CNA	No_CNA	No_CNA	No_CNA	No_CNA	No_CNA	No_CNA	No_CNA	No_CNA	No_CNA	4.032522676	4.898822408	7.416993464	7.27459911	9.231976557	8.353597398	7.084539657	4.476332255	6.996970443	6.126769686	3.331022431	5.276071755	11.73975169	5.123596222	13.45571232	5.621396477	4.632207942	6.999782697	5.704866672	-1.360987586	-0.952410372
TCGA-04-1530	3622	3622	G3	IIIC	1-10_mm	Complete_Remission	With_Tumor	III	Yes	CR	W	Yes	-0.594900462	Low	Low/III	Low/Yes	Low/CR	Low/W	0.28544392	High	High/III	High/Yes	High/CR	High/W	0.569871677	High	High/III	High/Yes	High/CR	High/W	A	No_CNA	No_CNA	No_CNA	Loss	No_CNA	Loss	No_CNA	Loss	Loss	Loss	Loss	No_CNA	No_CNA	No_CNA	No_CNA	No_CNA	No_CNA	No_CNA	No_CNA	No_CNA	No_CNA	Loss	No_CNA	Loss	Loss	Loss	Loss	Loss	Loss	No_CNA	No_CNA	No_CNA	No_CNA	Gain	No_CNA	Loss	No_CNA	No_CNA	Loss	Loss	Loss	Loss	Loss	Loss	Loss	Loss	Loss	No_CNA	No_CNA	No_CNA	No_CNA	No_CNA	No_CNA	No_CNA	No_CNA	Gain	Gain	Gain	No_CNA	No_CNA	4.107535252	3.588384105	6.584951264	7.235901892	8.438791218	9.49675993	7.03774031	4.564924446	6.962583367	6.424483611	4.65104501	5.665217336	11.69800629	4.941548456	12.71981637	4.847190216	4.54186889	7.421347285	5.787931968	Null	Null
TCGA-09-0366	1756	1756	G3	IIIC	1-10_mm	Stable_Disease	With_Tumor	III	Yes	No	W	Yes	0.023839393	Low	Low/III	Low/Yes	Low/No	Low/W	-0.024789017	Low	Low/III	Low/Yes	Low/No	Low/W	-0.103451886	Low	Low/III	Low/Yes	Low/No	Low/W	C	No_CNA	No_CNA	No_CNA	No_CNA	No_CNA	No_CNA	No_CNA	No_CNA	No_CNA	No_CNA	No_CNA	No_CNA	No_CNA	No_CNA	Loss	No_CNA	No_CNA	No_CNA	No_CNA	No_CNA	No_CNA	No_CNA	No_CNA	No_CNA	No_CNA	No_CNA	No_CNA	No_CNA	No_CNA	No_CNA	No_CNA	No_CNA	No_CNA	Gain	Gain	No_CNA	No_CNA	No_CNA	No_CNA	No_CNA	No_CNA	No_CNA	No_CNA	No_CNA	No_CNA	No_CNA	No_CNA	No_CNA	No_CNA	No_CNA	No_CNA	No_CNA	No_CNA	No_CNA	No_CNA	No_CNA	No_CNA	No_CNA	No_CNA	No_CNA	3.373309252	4.704836192	6.802788689	8.557146388	9.041009703	9.404055821	6.296628774	5.964925404	6.607847488	4.935932067	3.241886293	5.89369977	12.35473827	5.604507769	13.87687095	6.136004645	4.626003345	10.24976639	8.580551942	Null	Null
TCGA-09-0367	546	546	G3	IIIC	1-10_mm	Progressive_Disease	With_Tumor	III	Yes	No	W	Yes	0.022791967	Low	Low/III	Low/Yes	Low/No	Low/W	-0.474707316	Low	Low/III	Low/Yes	Low/No	Low/W	0.533026885	High	High/III	High/Yes	High/No	High/W	B	Loss	No_CNA	Loss	Loss	No_CNA	No_CNA	No_CNA	No_CNA	No_CNA	No_CNA	No_CNA	No_CNA	No_CNA	No_CNA	Loss	No_CNA	No_CNA	No_CNA	No_CNA	No_CNA	No_CNA	No_CNA	No_CNA	No_CNA	No_CNA	No_CNA	No_CNA	No_CNA	No_CNA	No_CNA	No_CNA	No_CNA	No_CNA	No_CNA	Loss	Loss	Loss	Loss	Loss	Loss	Loss	Loss	Loss	Loss	Loss	Loss	Loss	Loss	Gain	Gain	Gain	No_CNA	Gain	Gain	Gain	Gain	Gain	Gain	No_CNA	No_CNA	3.825915477	4.879075675	6.840614095	9.071957219	8.062040701	9.331887346	5.033720073	5.564924795	7.184783049	5.292761701	3.836019718	5.162480471	12.04269219	5.767933757	14.07222899	6.513662835	4.661987775	7.426463064	6.336031761	Null	Null
TCGA-09-0369	1081	1081	G3	IIIC	No_Macroscopic_Disease	Complete_Remission	With_Tumor	III	No	CR	W	Yes	0.56108645	High	High/III	High/No	High/CR	High/W	-0.057101679	Low	Low/III	Low/No	Low/CR	Low/W	-0.484022654	Low	Low/III	Low/No	Low/CR	Low/W	C	Loss	No_CNA	Loss	Loss	Gain	Gain	Gain	Gain	Gain	Gain	Gain	Gain	Gain	Gain	Loss	Gain	Gain	Gain	No_CNA	No_CNA	No_CNA	No_CNA	No_CNA	No_CNA	No_CNA	No_CNA	No_CNA	No_CNA	No_CNA	No_CNA	No_CNA	Gain	No_CNA	No_CNA	No_CNA	Gain	Gain	Gain	Gain	Gain	Gain	Gain	Gain	Gain	Loss	Loss	Loss	No_CNA	No_CNA	No_CNA	No_CNA	No_CNA	No_CNA	Loss	No_CNA	No_CNA	No_CNA	No_CNA	Loss	No_CNA	3.671956286	6.114232744	7.407919536	8.591811764	8.734606989	7.979689729	5.272380048	4.852582942	7.665175414	6.472071036	2.985688136	5.11261724	11.99235837	5.38539978	13.68522899	5.436176496	4.615894236	6.209006535	5.361879179	Null	Null
TCGA-09-2049	Null	3418	G3	IIIC	>20_mm	Complete_Remission	With_Tumor	III	Yes	CR	W	Yes	-0.294157243	Low	Low/III	Low/Yes	Low/CR	Low/W	0.307386563	High	High/III	High/Yes	High/CR	High/W	-0.439152808	Low	Low/III	Low/Yes	Low/CR	Low/W	B	Loss	No_CNA	No_CNA	No_CNA	Loss	No_CNA	No_CNA	No_CNA	No_CNA	No_CNA	No_CNA	No_CNA	No_CNA	No_CNA	Loss	No_CNA	No_CNA	No_CNA	Loss	Loss	Loss	Loss	Loss	Loss	No_CNA	No_CNA	No_CNA	No_CNA	No_CNA	No_CNA	No_CNA	Gain	No_CNA	No_CNA	No_CNA	No_CNA	No_CNA	No_CNA	No_CNA	Gain	Gain	Gain	Gain	Gain	Gain	Gain	Gain	No_CNA	No_CNA	No_CNA	No_CNA	No_CNA	No_CNA	No_CNA	No_CNA	No_CNA	No_CNA	Loss	Loss	No_CNA	4.430350583	4.369189959	6.956046057	7.116822711	7.725387686	8.861786538	4.730290388	4.940050349	7.518485199	6.287225529	3.180615028	5.789689827	11.2369996	5.091283046	13.62430814	5.811750963	4.662330117	5.977075662	4.782502868	-1.186458686	-0.969279283
TCGA-10-0926	788	788	G3	IIIC	11-20_mm	Complete_Remission	With_Tumor	III	Yes	CR	W	Yes	0.737964423	High	High/III	High/Yes	High/CR	High/W	-0.021704445	Low	Low/III	Low/Yes	Low/CR	Low/W	0.00725662	Low	Low/III	Low/Yes	Low/CR	Low/W	C	Gain	No_CNA	No_CNA	No_CNA	Gain	Gain	Gain	Gain	Gain	Gain	Gain	Gain	Gain	Gain	Gain	Gain	Gain	No_CNA	No_CNA	No_CNA	No_CNA	No_CNA	No_CNA	No_CNA	No_CNA	No_CNA	No_CNA	No_CNA	No_CNA	No_CNA	No_CNA	Gain	No_CNA	No_CNA	No_CNA	No_CNA	No_CNA	No_CNA	No_CNA	No_CNA	No_CNA	No_CNA	No_CNA	No_CNA	No_CNA	No_CNA	No_CNA	No_CNA	No_CNA	No_CNA	No_CNA	No_CNA	No_CNA	No_CNA	No_CNA	No_CNA	No_CNA	No_CNA	No_CNA	No_CNA	5.690902225	4.228909531	8.514991133	8.542374208	10.36109375	8.576371549	6.368639937	4.789917554	7.626628113	7.958300033	3.32349009	5.160553391	12.37252893	5.863401945	14.52188303	6.711412473	5.225521424	6.759017798	6.183099773	-1.130349058	-1.163399777
TCGA-10-0927	2490	2478	G2	IIIC	1-10_mm	Complete_Remission	With_Tumor	III	Yes	CR	W	Yes	0.685209348	High	High/III	High/Yes	High/CR	High/W	-0.103534885	Low	Low/III	Low/Yes	Low/CR	Low/W	0.34189859	High	High/III	High/Yes	High/CR	High/W	C	No_CNA	No_CNA	No_CNA	Loss	Gain	Gain	Gain	Gain	Gain	Gain	Gain	Gain	Gain	Gain	No_CNA	Gain	Gain	Gain	No_CNA	No_CNA	No_CNA	No_CNA	No_CNA	No_CNA	No_CNA	No_CNA	No_CNA	Loss	No_CNA	No_CNA	No_CNA	Gain	No_CNA	No_CNA	No_CNA	No_CNA	No_CNA	No_CNA	No_CNA	Loss	Loss	Loss	Loss	Loss	No_CNA	No_CNA	No_CNA	No_CNA	No_CNA	No_CNA	No_CNA	No_CNA	No_CNA	No_CNA	No_CNA	No_CNA	No_CNA	No_CNA	No_CNA	No_CNA	3.660520101	4.40775607	8.655911281	8.173674849	8.662326001	8.458103802	5.155372595	5.72198677	7.372513062	7.286984508	3.243972797	5.171201436	10.75260997	5.109653445	12.54522087	5.624433787	4.655164004	4.570292193	5.238138385	Null	Null
TCGA-10-0930	1040	1011	G3	IIIC	1-10_mm	Complete_Remission	With_Tumor	III	Yes	CR	W	Yes	0.513423213	High	High/III	High/Yes	High/CR	High/W	0.28681743	High	High/III	High/Yes	High/CR	High/W	-0.675797373	Low	Low/III	Low/Yes	Low/CR	Low/W	C	No_CNA	Loss	No_CNA	No_CNA	Gain	Gain	Gain	No_CNA	No_CNA	No_CNA	No_CNA	No_CNA	No_CNA	No_CNA	Loss	No_CNA	No_CNA	No_CNA	No_CNA	Loss	Loss	No_CNA	Loss	Loss	Loss	Loss	Loss	Loss	No_CNA	No_CNA	No_CNA	Gain	No_CNA	Loss	Loss	Gain	Gain	Gain	Gain	Gain	Gain	Gain	Gain	No_CNA	Gain	Gain	Gain	Gain	Gain	Loss	No_CNA	No_CNA	No_CNA	No_CNA	Loss	No_CNA	No_CNA	Loss	Loss	No_CNA	3.773222932	3.938473708	7.940783238	7.691724141	7.641038538	8.583554193	6.302637111	4.789991658	7.221272478	5.79157647	4.665682782	5.540628001	11.41897259	5.305642059	13.20585327	5.988646553	4.610380828	5.347034449	5.843203921	Null	Null
TCGA-10-0934	203	118	G3	IIIC	1-10_mm	Progressive_Disease	With_Tumor	III	Yes	No	W	Yes	-0.137548321	Low	Low/III	Low/Yes	Low/No	Low/W	-0.142397144	Low	Low/III	Low/Yes	Low/No	Low/W	0.035955586	High	High/III	High/Yes	High/No	High/W	B	No_CNA	No_CNA	No_CNA	No_CNA	No_CNA	No_CNA	No_CNA	No_CNA	Loss	No_CNA	No_CNA	No_CNA	No_CNA	No_CNA	No_CNA	No_CNA	No_CNA	No_CNA	No_CNA	No_CNA	No_CNA	No_CNA	No_CNA	No_CNA	No_CNA	No_CNA	No_CNA	No_CNA	No_CNA	No_CNA	No_CNA	Gain	No_CNA	No_CNA	No_CNA	Loss	No_CNA	No_CNA	No_CNA	No_CNA	No_CNA	No_CNA	No_CNA	No_CNA	No_CNA	No_CNA	No_CNA	No_CNA	No_CNA	No_CNA	No_CNA	No_CNA	No_CNA	Loss	No_CNA	No_CNA	No_CNA	No_CNA	No_CNA	No_CNA	4.275718442	3.680791739	8.220602397	8.077379692	7.7983564	10.58145599	5.257003917	5.231287697	7.317584573	6.36559838	3.147014204	5.435762976	11.63680207	5.524449998	13.43410651	6.047318986	4.64387338	8.174494889	6.80573958	Null	Null
TCGA-10-0935	1077	1077	G3	IIIC	1-10_mm	Null	With_Tumor	III	Yes	Null	W	Yes	0.093082944	Low	Low/III	Low/Yes	Null	Low/W	0.622792788	High	High/III	High/Yes	Null	High/W	-0.064878391	Low	Low/III	Low/Yes	Null	Low/W	B	No_CNA	No_CNA	Loss	No_CNA	No_CNA	No_CNA	No_CNA	No_CNA	No_CNA	No_CNA	No_CNA	No_CNA	Gain	No_CNA	No_CNA	No_CNA	No_CNA	No_CNA	Loss	Loss	Loss	Loss	Loss	Loss	Loss	Loss	Loss	Loss	Loss	No_CNA	No_CNA	Gain	No_CNA	Gain	No_CNA	No_CNA	No_CNA	No_CNA	No_CNA	No_CNA	No_CNA	No_CNA	No_CNA	No_CNA	No_CNA	No_CNA	No_CNA	No_CNA	No_CNA	No_CNA	No_CNA	No_CNA	No_CNA	No_CNA	No_CNA	No_CNA	No_CNA	No_CNA	No_CNA	No_CNA	4.570799575	4.717438174	6.922480874	5.287667576	7.790446045	7.898419638	5.208765569	4.769884846	6.220986835	6.770920324	3.645409636	5.640367164	11.14799753	4.953948743	13.37624617	5.944888605	4.625915627	5.49046471	5.935990567	Null	Null
TCGA-10-0938	636	604	G3	IIIC	>20_mm	Progressive_Disease	With_Tumor	III	Yes	No	W	Yes	0.479483206	High	High/III	High/Yes	High/No	High/W	0.159798488	High	High/III	High/Yes	High/No	High/W	0.023696588	Low	Low/III	Low/Yes	Low/No	Low/W	C	No_CNA	No_CNA	No_CNA	Loss	Gain	No_CNA	No_CNA	No_CNA	No_CNA	No_CNA	No_CNA	Gain	Gain	Gain	No_CNA	Gain	No_CNA	No_CNA	No_CNA	No_CNA	No_CNA	No_CNA	No_CNA	No_CNA	No_CNA	No_CNA	No_CNA	No_CNA	No_CNA	No_CNA	No_CNA	Gain	No_CNA	Gain	Gain	Loss	Loss	Loss	Loss	Loss	Loss	Loss	Loss	Loss	No_CNA	No_CNA	No_CNA	No_CNA	Gain	Gain	Gain	No_CNA	No_CNA	No_CNA	Gain	Gain	Gain	No_CNA	No_CNA	Loss	5.728761302	6.671856109	7.980072183	7.685956492	8.58239814	7.99639694	6.947259879	4.833828577	6.668040966	9.062181715	3.212716636	6.106878395	13.16771761	6.037736447	14.78371291	6.615803681	4.611351863	6.547055142	5.518090204	Null	Null
TCGA-13-0717	748	748	G3	IIIC	>20_mm	Complete_Remission	With_Tumor	III	Yes	CR	W	Yes	-0.444310905	Low	Low/III	Low/Yes	Low/CR	Low/W	-0.083665149	Low	Low/III	Low/Yes	Low/CR	Low/W	-0.025976575	Low	Low/III	Low/Yes	Low/CR	Low/W	C	Loss	No_CNA	No_CNA	Loss	No_CNA	No_CNA	No_CNA	No_CNA	No_CNA	No_CNA	No_CNA	No_CNA	No_CNA	No_CNA	Loss	No_CNA	No_CNA	No_CNA	No_CNA	No_CNA	No_CNA	No_CNA	No_CNA	No_CNA	No_CNA	No_CNA	No_CNA	No_CNA	No_CNA	No_CNA	No_CNA	Gain	No_CNA	No_CNA	No_CNA	No_CNA	No_CNA	Gain	Gain	No_CNA	No_CNA	No_CNA	No_CNA	No_CNA	No_CNA	No_CNA	Gain	No_CNA	No_CNA	No_CNA	No_CNA	No_CNA	No_CNA	No_CNA	No_CNA	No_CNA	No_CNA	No_CNA	No_CNA	No_CNA	4.073588684	4.515793544	7.372025171	9.011497368	7.796248192	7.921525901	5.690573626	5.034889281	7.844221404	6.652186871	3.334562999	5.202229999	11.46270125	5.17216934	13.83763536	5.874675486	4.780574606	5.146863523	5.251848234	Null	Null
TCGA-13-0724	83	83	G3	IV	1-10_mm	Progressive_Disease	With_Tumor	IV	Yes	No	W	Yes	-0.636981503	Low	Low/IV	Low/Yes	Low/No	Low/W	-0.003226039	Low	Low/IV	Low/Yes	Low/No	Low/W	-0.182400633	Low	Low/IV	Low/Yes	Low/No	Low/W	C	No_CNA	No_CNA	No_CNA	Gain	Loss	Loss	Loss	Loss	Loss	Loss	Loss	Loss	Loss	Loss	No_CNA	Loss	No_CNA	No_CNA	No_CNA	No_CNA	No_CNA	No_CNA	No_CNA	No_CNA	No_CNA	No_CNA	No_CNA	No_CNA	No_CNA	No_CNA	No_CNA	Gain	No_CNA	Gain	Gain	Gain	Gain	Gain	Gain	No_CNA	No_CNA	No_CNA	No_CNA	No_CNA	No_CNA	No_CNA	No_CNA	No_CNA	No_CNA	No_CNA	No_CNA	No_CNA	No_CNA	No_CNA	No_CNA	No_CNA	No_CNA	No_CNA	No_CNA	No_CNA	4.238055246	3.792519452	5.767006713	6.862026612	7.450871053	8.727879022	5.480516828	4.706125517	6.66117474	5.160632689	4.589484626	5.814222008	11.71162115	5.098844802	13.73858601	5.940737027	4.610813466	6.164407951	5.378493291	Null	Null
TCGA-13-0725	377	377	G3	IIIC	1-10_mm	Complete_Remission	With_Tumor	III	Yes	CR	W	Yes	0.262846851	Low	Low/III	Low/Yes	Low/CR	Low/W	0.007034221	Low	Low/III	Low/Yes	Low/CR	Low/W	0.543471438	High	High/III	High/Yes	High/CR	High/W	B	Loss	No_CNA	No_CNA	No_CNA	No_CNA	No_CNA	No_CNA	No_CNA	No_CNA	No_CNA	No_CNA	No_CNA	No_CNA	Gain	Loss	No_CNA	No_CNA	No_CNA	No_CNA	No_CNA	No_CNA	No_CNA	No_CNA	No_CNA	No_CNA	Loss	Loss	Loss	No_CNA	No_CNA	No_CNA	Gain	No_CNA	No_CNA	No_CNA	No_CNA	No_CNA	No_CNA	No_CNA	No_CNA	No_CNA	No_CNA	No_CNA	Loss	Loss	Loss	Loss	No_CNA	No_CNA	No_CNA	No_CNA	No_CNA	No_CNA	No_CNA	Gain	Gain	Gain	Gain	Gain	Gain	3.376950579	4.923219838	7.221462777	8.499739706	8.213233144	9.801910304	5.288637014	5.317947056	7.172615358	6.46825711	3.031108859	5.776826009	10.91439772	4.721980179	13.4382684	4.724281038	4.567997932	10.28144942	8.270530386	-0.800185593	-0.981364161
TCGA-13-0726	948	945	GX	IIIC	1-10_mm	Complete_Remission	With_Tumor	III	Yes	CR	W	Yes	0.066998991	Low	Low/III	Low/Yes	Low/CR	Low/W	-0.113128766	Low	Low/III	Low/Yes	Low/CR	Low/W	-0.500254013	Low	Low/III	Low/Yes	Low/CR	Low/W	C	Loss	No_CNA	Loss	Loss	No_CNA	No_CNA	No_CNA	No_CNA	No_CNA	No_CNA	No_CNA	No_CNA	No_CNA	No_CNA	No_CNA	No_CNA	No_CNA	No_CNA	No_CNA	No_CNA	No_CNA	No_CNA	No_CNA	No_CNA	No_CNA	No_CNA	No_CNA	No_CNA	No_CNA	No_CNA	No_CNA	Gain	No_CNA	No_CNA	No_CNA	Gain	Gain	Gain	Gain	Gain	Gain	Gain	Gain	Gain	No_CNA	No_CNA	Loss	No_CNA	No_CNA	No_CNA	No_CNA	No_CNA	No_CNA	Loss	No_CNA	No_CNA	No_CNA	No_CNA	No_CNA	No_CNA	4.188747895	3.845206237	6.294934797	8.054315491	8.24183859	8.77996717	5.172621919	4.439643985	6.281329713	4.316110246	3.462453345	5.950814068	11.38213263	4.697294787	13.76569659	4.900572654	4.592097289	7.789714903	6.203987726	Null	Null
TCGA-13-0727	462	462	G3	IIIC	1-10_mm	Complete_Remission	With_Tumor	III	Yes	CR	W	Yes	0.541526725	High	High/III	High/Yes	High/CR	High/W	-0.150546845	Low	Low/III	Low/Yes	Low/CR	Low/W	-0.074250585	Low	Low/III	Low/Yes	Low/CR	Low/W	C	Loss	No_CNA	No_CNA	No_CNA	Gain	Gain	Gain	Gain	No_CNA	Gain	Gain	Gain	Gain	Gain	Gain	Gain	Gain	Gain	No_CNA	No_CNA	No_CNA	No_CNA	No_CNA	No_CNA	No_CNA	No_CNA	No_CNA	No_CNA	No_CNA	No_CNA	No_CNA	Gain	No_CNA	No_CNA	No_CNA	No_CNA	No_CNA	No_CNA	No_CNA	No_CNA	No_CNA	No_CNA	No_CNA	No_CNA	No_CNA	No_CNA	No_CNA	No_CNA	No_CNA	No_CNA	No_CNA	No_CNA	No_CNA	No_CNA	No_CNA	No_CNA	No_CNA	No_CNA	No_CNA	No_CNA	3.800568569	4.168790693	6.926083126	6.903670333	8.215142809	8.887386023	5.057744553	4.568412753	6.696715645	6.002815702	3.641791031	5.40698054	11.26270206	5.059285438	14.30860445	5.840341302	4.605214331	7.315918984	6.323401694	Null	Null
TCGA-13-0730	541	541	G3	IIIC	>20_mm	Null	With_Tumor	III	Yes	Null	W	No	0.715097903	High	High/III	High/Yes	Null	High/W	-0.103745931	Low	Low/III	Low/Yes	Null	Low/W	0.039490299	High	High/III	High/Yes	Null	High/W	C	Loss	No_CNA	Loss	No_CNA	Gain	Gain	Gain	Gain	Gain	Gain	Gain	Gain	Gain	Gain	Gain	Gain	Gain	Gain	No_CNA	No_CNA	No_CNA	No_CNA	No_CNA	No_CNA	No_CNA	No_CNA	No_CNA	No_CNA	No_CNA	No_CNA	No_CNA	Gain	No_CNA	No_CNA	No_CNA	No_CNA	No_CNA	No_CNA	No_CNA	No_CNA	No_CNA	No_CNA	No_CNA	No_CNA	Loss	No_CNA	No_CNA	No_CNA	No_CNA	No_CNA	No_CNA	No_CNA	No_CNA	No_CNA	No_CNA	No_CNA	No_CNA	No_CNA	No_CNA	No_CNA	3.379887833	4.200970424	8.242790907	8.213177065	10.13615505	8.190069554	5.874052391	4.264412103	6.79833059	7.969611363	3.491125969	5.641317498	11.5760425	5.183684426	13.3074196	5.654638427	5.133851431	7.96233813	6.557790756	Null	Null
TCGA-13-0751	1678	1678	GX	IIIC	1-10_mm	Complete_Remission	With_Tumor	III	Yes	CR	W	Yes	-0.231391306	Low	Low/III	Low/Yes	Low/CR	Low/W	0.279807125	High	High/III	High/Yes	High/CR	High/W	-0.027742624	Low	Low/III	Low/Yes	Low/CR	Low/W	B	Loss	No_CNA	No_CNA	Loss	No_CNA	No_CNA	No_CNA	No_CNA	No_CNA	No_CNA	No_CNA	No_CNA	No_CNA	No_CNA	No_CNA	No_CNA	No_CNA	No_CNA	Loss	Loss	Loss	Loss	Loss	No_CNA	No_CNA	Gain	Loss	Loss	Loss	No_CNA	No_CNA	Gain	Gain	Gain	No_CNA	Gain	Gain	No_CNA	No_CNA	No_CNA	No_CNA	No_CNA	No_CNA	No_CNA	No_CNA	No_CNA	No_CNA	No_CNA	No_CNA	No_CNA	No_CNA	No_CNA	No_CNA	No_CNA	No_CNA	No_CNA	No_CNA	No_CNA	No_CNA	No_CNA	4.313946701	4.238008437	8.186785116	6.392025711	7.371047829	8.003139736	5.471159318	4.640507423	7.147796652	5.018334505	3.438402911	5.591433636	12.01200728	5.43835763	13.88632904	6.180306462	4.660749206	7.723154892	6.434671554	Null	Null
TCGA-13-0758	346	346	G3	IV	1-10_mm	Partial_Remission/Response	With_Tumor	IV	Yes	No	W	Yes	0.535575333	High	High/IV	High/Yes	High/No	High/W	0.418391826	High	High/IV	High/Yes	High/No	High/W	-0.033930292	Low	Low/IV	Low/Yes	Low/No	Low/W	C	Loss	No_CNA	No_CNA	No_CNA	Gain	Gain	Gain	No_CNA	No_CNA	Gain	Gain	No_CNA	No_CNA	No_CNA	Loss	No_CNA	No_CNA	No_CNA	No_CNA	No_CNA	No_CNA	No_CNA	No_CNA	Loss	No_CNA	No_CNA	No_CNA	No_CNA	No_CNA	No_CNA	No_CNA	Gain	Gain	Gain	Gain	No_CNA	No_CNA	No_CNA	No_CNA	No_CNA	No_CNA	No_CNA	No_CNA	No_CNA	No_CNA	No_CNA	No_CNA	No_CNA	No_CNA	No_CNA	No_CNA	No_CNA	No_CNA	No_CNA	No_CNA	No_CNA	No_CNA	No_CNA	No_CNA	No_CNA	3.748084517	3.921563401	7.41925325	8.179805849	8.735434239	8.14066535	6.038518166	4.946557045	6.805374387	6.845748546	3.294863581	6.145365373	12.09034286	5.087533189	13.37593384	5.380512255	4.640572013	7.671925058	5.918119128	Null	Null
TCGA-13-0760	351	351	G3	IV	No_Macroscopic_Disease	Null	Null	IV	No	Null	Null	No	0.257956807	Low	Low/IV	Low/No	Null	Null	0.534092872	High	High/IV	High/No	Null	Null	0.120696836	High	High/IV	High/No	Null	Null	A	Loss	No_CNA	No_CNA	Loss	No_CNA	Loss	Loss	Gain	Gain	Gain	Gain	Gain	Gain	Gain	No_CNA	Gain	Gain	No_CNA	No_CNA	Loss	Loss	No_CNA	Loss	Loss	Loss	Loss	Loss	Loss	Loss	No_CNA	No_CNA	Gain	Gain	Gain	Gain	Gain	Gain	Gain	Gain	Gain	Loss	Loss	No_CNA	No_CNA	No_CNA	No_CNA	No_CNA	No_CNA	No_CNA	No_CNA	No_CNA	No_CNA	Loss	Loss	Loss	Loss	Loss	No_CNA	Gain	Gain	Null	Null	Null	Null	Null	Null	Null	Null	Null	Null	Null	5.448310647	11.9429216	4.828997799	13.95420421	5.067663425	4.612675879	8.200953355	7.557861191	Null	Null
TCGA-13-0761	Null	1036	G3	IV	No_Macroscopic_Disease	Complete_Remission	With_Tumor	IV	No	CR	W	Yes	-0.311487899	Low	Low/IV	Low/No	Low/CR	Low/W	0.023040501	High	High/IV	High/No	High/CR	High/W	0.225184334	High	High/IV	High/No	High/CR	High/W	A	Loss	No_CNA	No_CNA	No_CNA	No_CNA	Loss	No_CNA	Loss	Loss	No_CNA	No_CNA	No_CNA	Loss	Gain	No_CNA	No_CNA	No_CNA	No_CNA	Loss	No_CNA	No_CNA	No_CNA	No_CNA	No_CNA	No_CNA	No_CNA	No_CNA	No_CNA	No_CNA	No_CNA	No_CNA	Gain	No_CNA	Gain	No_CNA	Loss	Loss	Loss	Loss	Loss	No_CNA	No_CNA	No_CNA	No_CNA	No_CNA	No_CNA	No_CNA	No_CNA	No_CNA	No_CNA	No_CNA	No_CNA	No_CNA	No_CNA	No_CNA	No_CNA	No_CNA	No_CNA	No_CNA	No_CNA	3.623958941	3.527418659	7.145234997	8.531264128	7.930511859	9.195517895	7.520211016	5.437408445	6.956027706	5.338444241	6.188946304	5.289884756	10.81702417	5.044337645	12.92181044	5.475210198	4.597299977	9.275673035	6.887716515	Null	Null
TCGA-13-0762	Null	981	G3	IIIC	No_Macroscopic_Disease	Complete_Remission	Tumor_Free	III	No	CR	WO	Yes	0.356457674	High	High/III	High/No	High/CR	High/WO	-0.042889156	Low	Low/III	Low/No	Low/CR	Low/WO	0.313055088	High	High/III	High/No	High/CR	High/WO	C	Loss	No_CNA	No_CNA	No_CNA	Gain	No_CNA	No_CNA	No_CNA	No_CNA	No_CNA	No_CNA	No_CNA	No_CNA	No_CNA	No_CNA	No_CNA	No_CNA	Gain	No_CNA	No_CNA	No_CNA	No_CNA	No_CNA	No_CNA	No_CNA	No_CNA	No_CNA	No_CNA	No_CNA	No_CNA	No_CNA	Gain	No_CNA	Gain	Gain	Loss	No_CNA	No_CNA	No_CNA	No_CNA	No_CNA	No_CNA	No_CNA	No_CNA	No_CNA	No_CNA	No_CNA	No_CNA	No_CNA	No_CNA	No_CNA	No_CNA	No_CNA	No_CNA	No_CNA	No_CNA	No_CNA	No_CNA	No_CNA	Gain	5.946939819	4.075999552	7.122912178	5.7051662	8.471353343	8.779974182	4.674475483	4.737653773	6.603916739	4.940624736	3.900214721	6.587804361	12.18701438	5.796475669	14.2831594	6.701197166	4.622110123	5.131114498	5.685056924	Null	Null
TCGA-13-0765	Null	869	G3	IIIC	1-10_mm	Complete_Remission	With_Tumor	III	Yes	CR	W	Yes	0.645644224	High	High/III	High/Yes	High/CR	High/W	-0.046559085	Low	Low/III	Low/Yes	Low/CR	Low/W	0.031645999	High	High/III	High/Yes	High/CR	High/W	C	Loss	No_CNA	Loss	No_CNA	Gain	Gain	Gain	Gain	Gain	Gain	Gain	Gain	Gain	Gain	Gain	Gain	Gain	Gain	No_CNA	No_CNA	Gain	No_CNA	No_CNA	No_CNA	No_CNA	No_CNA	No_CNA	No_CNA	No_CNA	No_CNA	No_CNA	No_CNA	No_CNA	No_CNA	No_CNA	No_CNA	No_CNA	No_CNA	No_CNA	No_CNA	No_CNA	No_CNA	No_CNA	No_CNA	No_CNA	No_CNA	No_CNA	No_CNA	No_CNA	No_CNA	No_CNA	No_CNA	No_CNA	No_CNA	No_CNA	No_CNA	No_CNA	No_CNA	No_CNA	No_CNA	3.55212507	4.160179651	6.340266574	8.599084818	8.795494238	8.509152324	4.536049034	4.464359408	7.264740382	4.467364373	5.023482296	5.961100099	11.26665343	5.342167284	13.36050074	5.966610182	4.643443304	7.32741803	5.677470395	Null	Null
TCGA-13-0791	Null	1184	G3	IIIC	No_Macroscopic_Disease	Complete_Remission	With_Tumor	III	No	CR	W	Yes	-0.029388481	Low	Low/III	Low/No	Low/CR	Low/W	-0.210894311	Low	Low/III	Low/No	Low/CR	Low/W	-0.065785957	Low	Low/III	Low/No	Low/CR	Low/W	C	Loss	No_CNA	No_CNA	No_CNA	No_CNA	No_CNA	No_CNA	No_CNA	No_CNA	No_CNA	No_CNA	No_CNA	No_CNA	No_CNA	No_CNA	No_CNA	No_CNA	No_CNA	Gain	No_CNA	No_CNA	No_CNA	No_CNA	No_CNA	No_CNA	No_CNA	No_CNA	Gain	Gain	No_CNA	No_CNA	No_CNA	No_CNA	No_CNA	No_CNA	No_CNA	Gain	Gain	Gain	No_CNA	No_CNA	Gain	Gain	No_CNA	Loss	No_CNA	No_CNA	No_CNA	No_CNA	No_CNA	No_CNA	No_CNA	No_CNA	No_CNA	No_CNA	Gain	No_CNA	Gain	No_CNA	No_CNA	3.415070434	4.20891601	6.089162566	7.01195421	6.586563459	8.221052939	5.623991304	4.584800828	6.894146649	5.512110861	3.665605588	5.116295782	12.73296384	5.244449532	14.55153446	5.462649877	4.576178809	5.267802933	6.155887724	Null	Null
TCGA-13-0792	Null	1117	G3	IIIC	No_Macroscopic_Disease	Complete_Remission	With_Tumor	III	No	CR	W	Yes	0.673876679	High	High/III	High/No	High/CR	High/W	-0.289429056	Low	Low/III	Low/No	Low/CR	Low/W	-0.635424855	Low	Low/III	Low/No	Low/CR	Low/W	C	Loss	No_CNA	No_CNA	Loss	No_CNA	Gain	Gain	Gain	Gain	Gain	Gain	Gain	Gain	Gain	No_CNA	Gain	Gain	Gain	No_CNA	No_CNA	No_CNA	No_CNA	No_CNA	No_CNA	No_CNA	No_CNA	No_CNA	No_CNA	No_CNA	No_CNA	Loss	Loss	No_CNA	Gain	No_CNA	Gain	No_CNA	No_CNA	Gain	No_CNA	No_CNA	No_CNA	No_CNA	No_CNA	No_CNA	No_CNA	No_CNA	No_CNA	Gain	Gain	No_CNA	No_CNA	No_CNA	Loss	Loss	Loss	Loss	Loss	Loss	Loss	3.508697527	5.757235765	8.917336566	8.461175906	8.596923362	8.004602474	5.638593454	4.679549039	6.268431062	6.57790245	3.827990106	5.286508664	12.40767597	5.708866263	14.30477263	6.112062914	4.596247215	8.565913818	6.160127352	Null	Null
TCGA-13-0794	Null	923	G3	IIIC	1-10_mm	Complete_Remission	With_Tumor	III	Yes	CR	W	Yes	0.14685713	Low	Low/III	Low/Yes	Low/CR	Low/W	-0.186679304	Low	Low/III	Low/Yes	Low/CR	Low/W	0.255551771	High	High/III	High/Yes	High/CR	High/W	B	Loss	No_CNA	No_CNA	No_CNA	No_CNA	No_CNA	No_CNA	No_CNA	No_CNA	No_CNA	No_CNA	No_CNA	Gain	Gain	No_CNA	No_CNA	No_CNA	No_CNA	No_CNA	No_CNA	No_CNA	No_CNA	No_CNA	No_CNA	No_CNA	No_CNA	No_CNA	No_CNA	No_CNA	No_CNA	No_CNA	Gain	No_CNA	No_CNA	Loss	No_CNA	No_CNA	Gain	No_CNA	No_CNA	Loss	No_CNA	Loss	Loss	Loss	No_CNA	No_CNA	No_CNA	No_CNA	No_CNA	No_CNA	No_CNA	No_CNA	Gain	Gain	Gain	Gain	No_CNA	Gain	No_CNA	3.267243326	4.086040633	7.322172977	9.156990507	8.546298905	9.686911143	6.728352566	5.248717765	6.817794927	7.092931628	3.133904006	5.980190904	11.81819193	5.382492557	13.97256493	5.83040351	4.602505984	6.223960356	5.22237281	-1.581335076	-1.027875391
TCGA-13-0801	Null	252	G3	IIIC	No_Macroscopic_Disease	Complete_Remission	Tumor_Free	III	No	CR	WO	Yes	-0.060478747	Low	Low/III	Low/No	Low/CR	Low/WO	0.521260925	High	High/III	High/No	High/CR	High/WO	0.435295216	High	High/III	High/No	High/CR	High/WO	A	Loss	No_CNA	No_CNA	No_CNA	No_CNA	No_CNA	No_CNA	No_CNA	Loss	No_CNA	No_CNA	No_CNA	No_CNA	No_CNA	Loss	No_CNA	No_CNA	No_CNA	Gain	Loss	Loss	Loss	Loss	Loss	Loss	Loss	Loss	Loss	Loss	No_CNA	No_CNA	Gain	No_CNA	Gain	No_CNA	Loss	Loss	Loss	Loss	Loss	Loss	Loss	Loss	No_CNA	No_CNA	No_CNA	No_CNA	No_CNA	No_CNA	Gain	No_CNA	No_CNA	No_CNA	No_CNA	No_CNA	No_CNA	No_CNA	No_CNA	No_CNA	No_CNA	3.542877657	3.788741429	6.908411496	8.096197668	7.795258094	9.225806705	5.36991053	5.541205587	7.361528062	6.734501249	3.840728662	5.714094616	12.56098276	5.838047106	14.67442712	5.355750146	4.571493347	7.471735139	6.271691221	-1.161831236	-1.201882789
TCGA-13-0802	Null	249	G3	IIIC	No_Macroscopic_Disease	Complete_Remission	Tumor_Free	III	No	CR	WO	Yes	0.383330415	High	High/III	High/No	High/CR	High/WO	-0.101190278	Low	Low/III	Low/No	Low/CR	Low/WO	-0.047618685	Low	Low/III	Low/No	Low/CR	Low/WO	C	Loss	No_CNA	No_CNA	No_CNA	No_CNA	No_CNA	No_CNA	No_CNA	No_CNA	No_CNA	No_CNA	No_CNA	No_CNA	No_CNA	Loss	No_CNA	No_CNA	No_CNA	No_CNA	No_CNA	No_CNA	No_CNA	No_CNA	No_CNA	No_CNA	No_CNA	No_CNA	No_CNA	No_CNA	No_CNA	No_CNA	Gain	No_CNA	No_CNA	No_CNA	No_CNA	No_CNA	No_CNA	No_CNA	No_CNA	No_CNA	No_CNA	No_CNA	No_CNA	No_CNA	No_CNA	Loss	No_CNA	No_CNA	No_CNA	No_CNA	No_CNA	No_CNA	No_CNA	No_CNA	No_CNA	No_CNA	No_CNA	No_CNA	No_CNA	4.521377709	3.574172649	7.27784897	7.846149548	8.847531389	7.73067992	4.893697863	5.22999712	7.081751439	6.976519374	3.867011438	5.522212253	11.3777111	5.192418937	12.98540942	5.684951965	4.55266944	5.806840957	4.902583409	-1.094041156	-0.935783666
TCGA-13-0803	1333	1333	G3	IIIC	No_Macroscopic_Disease	Complete_Remission	With_Tumor	III	No	CR	W	Yes	-0.307418359	Low	Low/III	Low/No	Low/CR	Low/W	-0.11448825	Low	Low/III	Low/No	Low/CR	Low/W	-0.045608334	Low	Low/III	Low/No	Low/CR	Low/W	C	No_CNA	No_CNA	Loss	Loss	No_CNA	No_CNA	No_CNA	No_CNA	No_CNA	No_CNA	No_CNA	No_CNA	No_CNA	No_CNA	Loss	No_CNA	No_CNA	No_CNA	No_CNA	No_CNA	No_CNA	No_CNA	No_CNA	No_CNA	No_CNA	No_CNA	No_CNA	No_CNA	No_CNA	No_CNA	No_CNA	Gain	No_CNA	No_CNA	No_CNA	No_CNA	No_CNA	No_CNA	No_CNA	No_CNA	No_CNA	No_CNA	No_CNA	No_CNA	No_CNA	No_CNA	No_CNA	No_CNA	No_CNA	No_CNA	No_CNA	No_CNA	No_CNA	No_CNA	No_CNA	No_CNA	No_CNA	No_CNA	No_CNA	No_CNA	4.131524793	4.433420018	6.361877129	6.78541525	7.255292279	8.54515114	5.720927033	4.287121514	7.690388836	4.673175666	4.554658873	5.294572958	11.57236924	4.900807388	13.35948379	5.436978603	4.597269142	4.738659941	5.199707589	Null	Null
TCGA-13-0805	1074	1073	G3	IIIC	1-10_mm	Progressive_Disease	With_Tumor	III	Yes	No	W	Yes	-0.047808541	Low	Low/III	Low/Yes	Low/No	Low/W	-0.064462325	Low	Low/III	Low/Yes	Low/No	Low/W	0.010055348	Low	Low/III	Low/Yes	Low/No	Low/W	C	No_CNA	No_CNA	No_CNA	No_CNA	No_CNA	No_CNA	No_CNA	No_CNA	No_CNA	No_CNA	No_CNA	No_CNA	No_CNA	No_CNA	Loss	No_CNA	No_CNA	No_CNA	No_CNA	No_CNA	No_CNA	No_CNA	No_CNA	No_CNA	No_CNA	No_CNA	No_CNA	No_CNA	No_CNA	No_CNA	No_CNA	Gain	No_CNA	No_CNA	No_CNA	No_CNA	No_CNA	No_CNA	No_CNA	No_CNA	No_CNA	No_CNA	No_CNA	No_CNA	No_CNA	No_CNA	No_CNA	No_CNA	No_CNA	No_CNA	No_CNA	No_CNA	No_CNA	No_CNA	No_CNA	No_CNA	No_CNA	No_CNA	No_CNA	No_CNA	3.330645304	3.761065123	6.812091501	8.351805718	7.524860782	8.426920412	5.958314903	4.897970795	6.753800774	5.405562196	4.305654186	5.211423479	11.66490882	5.55651163	13.4853789	5.610616586	4.674273295	7.306363612	6.065768727	Null	Null
TCGA-13-0807	414	414	G3	IIIC	>20_mm	Null	Null	III	Yes	Null	Null	Yes	0.074369977	Low	Low/III	Low/Yes	Null	Null	-0.161513284	Low	Low/III	Low/Yes	Null	Null	0.509806513	High	High/III	High/Yes	Null	Null	B	No_CNA	No_CNA	No_CNA	No_CNA	No_CNA	No_CNA	No_CNA	No_CNA	No_CNA	No_CNA	No_CNA	No_CNA	Gain	Gain	Gain	Gain	Gain	Gain	No_CNA	No_CNA	No_CNA	No_CNA	No_CNA	No_CNA	No_CNA	No_CNA	No_CNA	No_CNA	No_CNA	No_CNA	No_CNA	Gain	No_CNA	No_CNA	No_CNA	No_CNA	No_CNA	Gain	Gain	No_CNA	Loss	Loss	Loss	Loss	Loss	Loss	Loss	Loss	No_CNA	No_CNA	No_CNA	No_CNA	No_CNA	Gain	Gain	Gain	Gain	Gain	No_CNA	Gain	4.703504948	4.937049942	7.03529296	7.376828996	9.06328579	8.525653543	6.230017796	4.828402853	7.268676914	6.063881195	3.773810785	5.194856227	10.86906166	4.866590981	12.83830012	5.115558136	4.63147506	6.823053732	6.149959038	Null	Null
TCGA-13-0883	2096	2096	G3	IIIC	1-10_mm	Complete_Remission	With_Tumor	III	Yes	CR	W	Yes	0.344375189	Low	Low/III	Low/Yes	Low/CR	Low/W	0.282628859	High	High/III	High/Yes	High/CR	High/W	0.740794217	High	High/III	High/Yes	High/CR	High/W	A	Loss	No_CNA	Loss	Loss	Gain	Gain	Gain	Gain	Gain	Gain	Gain	Gain	Loss	Loss	Loss	No_CNA	No_CNA	No_CNA	Loss	Loss	Loss	Loss	Loss	Loss	No_CNA	No_CNA	No_CNA	No_CNA	No_CNA	No_CNA	No_CNA	Gain	No_CNA	No_CNA	No_CNA	Loss	Loss	Loss	Loss	Loss	Loss	Loss	Loss	Loss	Loss	Loss	Loss	Loss	Loss	Loss	Loss	Gain	Gain	Gain	Gain	Gain	Gain	Gain	Gain	Gain	6.586210669	4.791203934	8.487254557	6.113853741	9.250213397	10.24968494	5.012059955	4.393337165	7.129305031	7.02259132	3.788441547	5.181921683	12.39104048	5.962046012	14.53355964	6.871480922	4.714840127	7.38573512	6.683447902	Null	Null
TCGA-13-0885	Null	2780	G3	IIIC	11-20_mm	Complete_Remission	Null	III	Yes	CR	Null	Yes	0.117561167	Low	Low/III	Low/Yes	Low/CR	Null	0.350639389	High	High/III	High/Yes	High/CR	Null	0.092621138	High	High/III	High/Yes	High/CR	Null	A	No_CNA	No_CNA	No_CNA	No_CNA	No_CNA	No_CNA	No_CNA	No_CNA	No_CNA	No_CNA	No_CNA	No_CNA	No_CNA	Gain	No_CNA	Gain	Loss	Gain	No_CNA	No_CNA	No_CNA	No_CNA	No_CNA	Loss	Loss	Loss	Loss	Loss	Loss	No_CNA	No_CNA	Gain	No_CNA	No_CNA	No_CNA	Gain	Gain	Gain	Gain	Gain	No_CNA	No_CNA	Loss	Loss	No_CNA	No_CNA	Gain	No_CNA	Loss	Loss	Loss	Loss	No_CNA	No_CNA	No_CNA	No_CNA	No_CNA	No_CNA	No_CNA	No_CNA	3.569173367	4.59076943	8.614746121	7.498962146	8.513498225	9.561010758	4.847334201	4.982385066	7.249120978	6.943021717	3.881865828	5.280075196	11.6825398	5.342580266	13.89048055	5.789277175	4.633048064	9.23480363	8.149082367	Null	Null
TCGA-13-0888	Null	2141	G3	IIIC	No_Macroscopic_Disease	Partial_Remission/Response	Tumor_Free	III	No	No	WO	Yes	0.254907547	Low	Low/III	Low/No	Low/No	Low/WO	-0.20450152	Low	Low/III	Low/No	Low/No	Low/WO	0.339390591	High	High/III	High/No	High/No	High/WO	B	No_CNA	No_CNA	Gain	No_CNA	No_CNA	No_CNA	No_CNA	No_CNA	No_CNA	No_CNA	No_CNA	No_CNA	No_CNA	Loss	Loss	Loss	Loss	No_CNA	No_CNA	No_CNA	No_CNA	No_CNA	No_CNA	No_CNA	No_CNA	No_CNA	No_CNA	No_CNA	No_CNA	No_CNA	No_CNA	Gain	No_CNA	No_CNA	No_CNA	No_CNA	No_CNA	No_CNA	No_CNA	No_CNA	No_CNA	No_CNA	No_CNA	No_CNA	No_CNA	No_CNA	No_CNA	No_CNA	No_CNA	No_CNA	No_CNA	No_CNA	No_CNA	No_CNA	No_CNA	No_CNA	No_CNA	No_CNA	Gain	Gain	5.371586433	4.438143601	7.384298542	7.798127549	9.184011933	8.378991851	5.406605967	4.679945857	7.60742322	6.935420648	3.18864287	5.196623826	11.84431265	5.187902825	13.80859846	5.680397063	4.86196147	4.822634954	5.230940562	-1.574190901	-1.080813877
TCGA-13-0891	Null	2099	G3	IV	No_Macroscopic_Disease	Complete_Remission	With_Tumor	IV	No	CR	W	Yes	-0.452171917	Low	Low/IV	Low/No	Low/CR	Low/W	0.131693334	High	High/IV	High/No	High/CR	High/W	0.146923201	High	High/IV	High/No	High/CR	High/W	A	No_CNA	No_CNA	Loss	No_CNA	No_CNA	Gain	Loss	Loss	Loss	Loss	Loss	Loss	Loss	Loss	No_CNA	Loss	No_CNA	Gain	No_CNA	No_CNA	No_CNA	No_CNA	No_CNA	No_CNA	No_CNA	No_CNA	No_CNA	No_CNA	No_CNA	No_CNA	No_CNA	No_CNA	No_CNA	No_CNA	No_CNA	No_CNA	No_CNA	No_CNA	No_CNA	No_CNA	No_CNA	No_CNA	No_CNA	No_CNA	No_CNA	No_CNA	No_CNA	No_CNA	No_CNA	No_CNA	No_CNA	No_CNA	No_CNA	No_CNA	No_CNA	Gain	Gain	No_CNA	No_CNA	No_CNA	5.067770293	5.036077168	6.65252608	7.603769852	8.06964332	9.163753312	5.215893025	4.823675789	7.523493161	7.697995283	3.224731993	6.620267487	12.52819082	5.432670546	14.00967855	5.931199811	4.603770534	7.298462714	6.458062707	-1.229688735	-1.01758579
TCGA-13-0897	Null	1748	G3	IIIC	1-10_mm	Complete_Remission	With_Tumor	III	Yes	CR	W	Yes	0.299488916	Low	Low/III	Low/Yes	Low/CR	Low/W	0.263701785	High	High/III	High/Yes	High/CR	High/W	-0.348850773	Low	Low/III	Low/Yes	Low/CR	Low/W	B	Loss	No_CNA	No_CNA	No_CNA	No_CNA	No_CNA	No_CNA	No_CNA	No_CNA	No_CNA	No_CNA	No_CNA	No_CNA	No_CNA	No_CNA	No_CNA	No_CNA	No_CNA	No_CNA	No_CNA	No_CNA	No_CNA	No_CNA	No_CNA	No_CNA	No_CNA	No_CNA	No_CNA	No_CNA	No_CNA	No_CNA	Gain	No_CNA	Gain	Gain	Gain	Gain	Gain	Gain	Gain	Gain	No_CNA	No_CNA	No_CNA	Loss	No_CNA	No_CNA	No_CNA	No_CNA	No_CNA	No_CNA	No_CNA	No_CNA	No_CNA	No_CNA	No_CNA	No_CNA	No_CNA	No_CNA	No_CNA	3.256390115	4.211909083	7.107946878	7.683600237	8.199214925	9.635463064	7.62482122	6.162159109	6.226058165	6.92928776	3.010856557	5.203247358	11.10789897	5.23471388	13.26396792	5.666772662	4.59546668	10.04524473	7.397296793	-0.906916098	-1.006833642
TCGA-13-0899	Null	1708	G3	IIIC	1-10_mm	Complete_Remission	With_Tumor	III	Yes	CR	W	Yes	0.677948823	High	High/III	High/Yes	High/CR	High/W	0.282737199	High	High/III	High/Yes	High/CR	High/W	0.03193074	High	High/III	High/Yes	High/CR	High/W	B	Loss	No_CNA	Loss	No_CNA	Gain	Gain	Gain	Gain	Gain	Gain	Gain	Gain	Gain	Gain	No_CNA	Gain	Gain	Gain	No_CNA	No_CNA	No_CNA	No_CNA	No_CNA	No_CNA	No_CNA	No_CNA	No_CNA	No_CNA	No_CNA	No_CNA	Gain	Gain	No_CNA	No_CNA	No_CNA	Loss	No_CNA	No_CNA	No_CNA	No_CNA	No_CNA	No_CNA	No_CNA	No_CNA	No_CNA	No_CNA	No_CNA	No_CNA	No_CNA	No_CNA	No_CNA	No_CNA	No_CNA	No_CNA	No_CNA	No_CNA	Gain	No_CNA	No_CNA	No_CNA	3.982481076	4.516544174	7.792776297	7.835066673	8.987771259	8.87152703	5.833142571	5.100813741	7.538456803	8.207361582	3.838157514	5.675722076	12.79072819	5.666248511	14.43959488	6.371635817	4.606323959	6.042637038	6.047247364	-1.198202656	-0.717205705
TCGA-13-0900	Null	1736	G3	IIIC	Null	Complete_Remission	Tumor_Free	III	Null	CR	WO	Yes	0.100047436	Low	Low/III	Null	Low/CR	Low/WO	0.541129467	High	High/III	Null	High/CR	High/WO	-0.003433537	Low	Low/III	Null	Low/CR	Low/WO	B	Loss	No_CNA	No_CNA	Loss	No_CNA	No_CNA	No_CNA	No_CNA	No_CNA	No_CNA	No_CNA	No_CNA	No_CNA	No_CNA	No_CNA	No_CNA	No_CNA	No_CNA	Loss	Loss	Loss	Loss	Loss	Loss	Loss	Loss	Loss	Loss	Loss	No_CNA	No_CNA	Gain	No_CNA	Gain	No_CNA	No_CNA	No_CNA	No_CNA	No_CNA	No_CNA	No_CNA	No_CNA	No_CNA	No_CNA	No_CNA	No_CNA	No_CNA	No_CNA	No_CNA	No_CNA	No_CNA	No_CNA	No_CNA	No_CNA	No_CNA	No_CNA	No_CNA	No_CNA	No_CNA	No_CNA	3.61466649	3.750483024	6.961549758	7.384053175	8.377823476	9.023188016	6.377311029	4.535938723	7.571554535	7.599807762	3.133948989	6.124181775	11.47012014	4.812047757	13.22896163	5.177729285	4.665280437	7.8900042	6.509847349	Null	Null
TCGA-13-0901	Null	589	G3	IIIC	>20_mm	Complete_Remission	With_Tumor	III	Yes	CR	W	Yes	0.229762706	Low	Low/III	Low/Yes	Low/CR	Low/W	0.025822917	High	High/III	High/Yes	High/CR	High/W	-0.323296101	Low	Low/III	Low/Yes	Low/CR	Low/W	B	Loss	No_CNA	No_CNA	No_CNA	Gain	Gain	Gain	No_CNA	Loss	No_CNA	No_CNA	No_CNA	No_CNA	No_CNA	No_CNA	No_CNA	No_CNA	No_CNA	No_CNA	No_CNA	No_CNA	No_CNA	No_CNA	No_CNA	No_CNA	No_CNA	No_CNA	No_CNA	No_CNA	No_CNA	No_CNA	No_CNA	No_CNA	Gain	Gain	No_CNA	No_CNA	No_CNA	No_CNA	No_CNA	No_CNA	No_CNA	No_CNA	No_CNA	No_CNA	No_CNA	No_CNA	No_CNA	No_CNA	No_CNA	Gain	No_CNA	No_CNA	No_CNA	No_CNA	No_CNA	No_CNA	No_CNA	No_CNA	No_CNA	4.286603022	4.276717093	7.392942322	7.486713273	8.100291145	7.995369252	5.813272632	4.738990369	7.182199134	7.944801677	3.833096716	6.873804234	12.72289355	5.444609297	14.27428674	6.206328994	4.60990157	5.063341225	5.128351547	-1.631480747	-0.390265209
TCGA-13-0905	Null	1455	G3	IIIC	Null	Complete_Remission	Tumor_Free	III	Null	CR	WO	Yes	0.232336187	Low	Low/III	Null	Low/CR	Low/WO	0.012547884	Low	Low/III	Null	Low/CR	Low/WO	0.036459585	High	High/III	Null	High/CR	High/WO	B	Loss	No_CNA	No_CNA	No_CNA	No_CNA	No_CNA	No_CNA	No_CNA	Gain	Gain	Gain	Gain	Gain	Gain	Gain	Gain	Gain	Gain	No_CNA	No_CNA	No_CNA	No_CNA	No_CNA	No_CNA	No_CNA	No_CNA	No_CNA	No_CNA	No_CNA	No_CNA	No_CNA	Gain	No_CNA	No_CNA	No_CNA	Loss	No_CNA	No_CNA	No_CNA	No_CNA	No_CNA	No_CNA	No_CNA	No_CNA	No_CNA	No_CNA	No_CNA	No_CNA	No_CNA	No_CNA	No_CNA	No_CNA	No_CNA	No_CNA	No_CNA	No_CNA	No_CNA	No_CNA	No_CNA	No_CNA	4.185340054	7.032987702	7.684802223	8.050785285	8.745934107	8.736420822	5.940326234	4.602940756	7.78579886	6.791696785	4.073676771	4.918313669	12.01817402	5.385406891	13.58328427	6.144401117	4.617267534	8.907047409	6.636394503	Null	Null
TCGA-13-0912	Null	1036	G3	IIIC	No_Macroscopic_Disease	Complete_Remission	With_Tumor	III	No	CR	W	Yes	0.413792507	High	High/III	High/No	High/CR	High/W	-0.013463626	Low	Low/III	Low/No	Low/CR	Low/W	-0.063049974	Low	Low/III	Low/No	Low/CR	Low/W	C	No_CNA	No_CNA	No_CNA	No_CNA	Gain	Gain	Gain	Gain	Loss	No_CNA	Loss	No_CNA	No_CNA	No_CNA	Loss	No_CNA	No_CNA	No_CNA	No_CNA	No_CNA	No_CNA	No_CNA	No_CNA	No_CNA	No_CNA	No_CNA	No_CNA	No_CNA	No_CNA	No_CNA	No_CNA	Gain	No_CNA	No_CNA	No_CNA	No_CNA	Gain	Gain	Gain	Gain	Gain	Gain	No_CNA	No_CNA	No_CNA	No_CNA	No_CNA	No_CNA	No_CNA	No_CNA	No_CNA	No_CNA	No_CNA	No_CNA	No_CNA	No_CNA	No_CNA	No_CNA	No_CNA	Gain	4.465676376	4.127126257	7.628509174	6.939901808	11.75686922	8.971414097	5.68503683	4.369652455	7.396786759	8.598685222	4.265013915	5.552529491	12.93042829	5.916023795	14.78910507	6.694637384	4.625966318	5.915216296	5.595742019	Null	Null
TCGA-13-0923	Null	195	G3	IIIC	No_Macroscopic_Disease	Complete_Remission	Tumor_Free	III	No	CR	WO	Yes	0.378207308	High	High/III	High/No	High/CR	High/WO	-0.223305636	Low	Low/III	Low/No	Low/CR	Low/WO	-0.395413316	Low	Low/III	Low/No	Low/CR	Low/WO	C	No_CNA	No_CNA	Loss	Loss	No_CNA	No_CNA	No_CNA	Gain	Gain	Gain	Gain	Gain	Gain	Gain	No_CNA	Gain	Gain	Gain	No_CNA	No_CNA	No_CNA	No_CNA	No_CNA	No_CNA	No_CNA	No_CNA	No_CNA	No_CNA	No_CNA	No_CNA	No_CNA	Gain	No_CNA	No_CNA	No_CNA	No_CNA	Gain	Gain	Gain	Gain	Gain	Gain	Gain	Gain	Gain	Gain	No_CNA	No_CNA	No_CNA	No_CNA	No_CNA	No_CNA	No_CNA	Loss	No_CNA	No_CNA	No_CNA	No_CNA	No_CNA	No_CNA	4.587294878	6.158394426	9.152809518	8.567588726	9.145629167	8.986794858	6.288727685	5.822259809	7.682119016	7.350984085	3.443720854	6.035394474	12.35227396	5.569512962	13.9085719	6.090084565	4.624592834	7.12142474	6.050908064	Null	Null
TCGA-13-0924	Null	185	G3	IV	1-10_mm	Complete_Remission	Tumor_Free	IV	Yes	CR	WO	Yes	-0.500394164	Low	Low/IV	Low/Yes	Low/CR	Low/WO	0.503787884	High	High/IV	High/Yes	High/CR	High/WO	0.252146557	High	High/IV	High/Yes	High/CR	High/WO	A	No_CNA	No_CNA	No_CNA	No_CNA	No_CNA	Loss	No_CNA	No_CNA	No_CNA	Loss	Loss	Loss	Loss	Loss	No_CNA	No_CNA	No_CNA	No_CNA	Loss	Loss	Loss	Loss	Loss	Loss	Loss	Loss	Loss	Loss	Loss	No_CNA	No_CNA	Gain	No_CNA	Gain	No_CNA	No_CNA	No_CNA	No_CNA	No_CNA	No_CNA	No_CNA	No_CNA	No_CNA	No_CNA	No_CNA	No_CNA	No_CNA	No_CNA	No_CNA	No_CNA	No_CNA	No_CNA	No_CNA	No_CNA	No_CNA	No_CNA	No_CNA	No_CNA	No_CNA	Gain	3.556930247	5.977846492	8.050938194	7.625586118	8.379271401	10.13173374	6.476484301	6.229358074	7.783828347	7.504828078	3.41679946	5.56859807	11.17021377	5.147265899	13.19023591	5.183741886	4.603401222	9.161570263	7.672106758	Null	Null
TCGA-13-1409	Null	208	G3	IIIC	1-10_mm	Null	With_Tumor	III	Yes	Null	W	Yes	-0.339380499	Low	Low/III	Low/Yes	Null	Low/W	-0.091524643	Low	Low/III	Low/Yes	Null	Low/W	0.790568271	High	High/III	High/Yes	Null	High/W	B	Loss	No_CNA	No_CNA	No_CNA	No_CNA	No_CNA	No_CNA	No_CNA	Loss	No_CNA	No_CNA	No_CNA	No_CNA	No_CNA	No_CNA	No_CNA	No_CNA	No_CNA	No_CNA	No_CNA	No_CNA	No_CNA	No_CNA	No_CNA	No_CNA	No_CNA	No_CNA	No_CNA	No_CNA	No_CNA	No_CNA	Gain	No_CNA	No_CNA	No_CNA	Loss	Loss	Loss	Loss	Loss	Loss	Loss	Loss	Loss	Loss	Loss	Loss	No_CNA	No_CNA	No_CNA	No_CNA	No_CNA	Gain	Gain	Gain	Gain	Gain	Gain	Gain	Gain	3.333122039	3.778691579	7.171968084	7.211989413	7.795493643	8.899555425	4.899781461	4.735093622	7.544415369	5.679396123	3.299032177	6.698344577	11.03479399	5.299668666	13.32437146	6.358160401	4.77267997	6.240305627	5.938938792	-1.355207305	-0.784858849
TCGA-13-1410	Null	143	GX	IV	Null	Complete_Remission	Tumor_Free	IV	Null	CR	WO	Yes	-0.118046456	Low	Low/IV	Null	Low/CR	Low/WO	-0.129777871	Low	Low/IV	Null	Low/CR	Low/WO	0.036859791	High	High/IV	Null	High/CR	High/WO	B	Loss	No_CNA	No_CNA	No_CNA	No_CNA	No_CNA	No_CNA	No_CNA	Loss	No_CNA	No_CNA	No_CNA	No_CNA	No_CNA	No_CNA	No_CNA	No_CNA	No_CNA	No_CNA	No_CNA	Gain	No_CNA	No_CNA	No_CNA	No_CNA	No_CNA	No_CNA	No_CNA	No_CNA	No_CNA	No_CNA	Gain	No_CNA	No_CNA	No_CNA	No_CNA	No_CNA	No_CNA	No_CNA	No_CNA	No_CNA	No_CNA	No_CNA	No_CNA	No_CNA	No_CNA	No_CNA	No_CNA	No_CNA	No_CNA	No_CNA	No_CNA	No_CNA	No_CNA	No_CNA	No_CNA	No_CNA	No_CNA	No_CNA	No_CNA	3.772583396	3.843685516	6.132010303	8.289716952	7.400272432	8.320452555	5.949403913	5.494638329	7.85597996	7.080038562	3.351797902	7.486534803	11.31459415	5.292633837	13.14637489	5.401358603	4.739428426	5.049839687	5.06553141	-1.076331247	-0.809237354
TCGA-13-1412	Null	162	G3	IV	1-10_mm	Complete_Remission	Tumor_Free	IV	Yes	CR	WO	Yes	-0.481375263	Low	Low/IV	Low/Yes	Low/CR	Low/WO	0.365017523	High	High/IV	High/Yes	High/CR	High/WO	0.503889912	High	High/IV	High/Yes	High/CR	High/WO	A	No_CNA	No_CNA	No_CNA	No_CNA	No_CNA	No_CNA	No_CNA	No_CNA	No_CNA	No_CNA	No_CNA	No_CNA	No_CNA	No_CNA	No_CNA	No_CNA	No_CNA	No_CNA	Loss	Loss	Loss	Loss	Loss	Loss	No_CNA	No_CNA	No_CNA	No_CNA	No_CNA	No_CNA	No_CNA	Gain	No_CNA	Gain	No_CNA	No_CNA	No_CNA	No_CNA	No_CNA	No_CNA	No_CNA	No_CNA	No_CNA	No_CNA	Loss	No_CNA	Loss	No_CNA	No_CNA	No_CNA	No_CNA	No_CNA	No_CNA	No_CNA	No_CNA	No_CNA	No_CNA	Gain	Gain	Gain	3.679583722	4.221087908	6.082086817	6.329875428	8.083949149	9.829629452	5.911607218	4.396162739	6.780128618	5.072260039	4.237117161	4.315800008	11.81401314	5.463524769	13.75724575	5.845282461	4.572007998	8.138679572	7.505599252	-1.033451527	-1.143508163
TCGA-13-1477	1661	1661	G2	IV	1-10_mm	Progressive_Disease	With_Tumor	IV	Yes	No	W	Yes	-0.457988249	Low	Low/IV	Low/Yes	Low/No	Low/W	-0.046069196	Low	Low/IV	Low/Yes	Low/No	Low/W	0.030840305	High	High/IV	High/Yes	High/No	High/W	B	No_CNA	No_CNA	No_CNA	No_CNA	No_CNA	No_CNA	No_CNA	No_CNA	Loss	No_CNA	No_CNA	No_CNA	No_CNA	No_CNA	No_CNA	No_CNA	No_CNA	No_CNA	No_CNA	No_CNA	No_CNA	No_CNA	No_CNA	No_CNA	No_CNA	No_CNA	No_CNA	No_CNA	No_CNA	No_CNA	No_CNA	No_CNA	No_CNA	No_CNA	No_CNA	No_CNA	No_CNA	No_CNA	No_CNA	No_CNA	No_CNA	No_CNA	No_CNA	No_CNA	No_CNA	No_CNA	No_CNA	No_CNA	No_CNA	No_CNA	No_CNA	No_CNA	No_CNA	No_CNA	No_CNA	No_CNA	No_CNA	No_CNA	No_CNA	No_CNA	4.708703137	4.700766289	6.912073865	6.779272399	7.918367751	8.919005319	6.967921472	4.427738669	6.685979155	5.803506424	3.266989939	6.43805155	11.67126008	5.118903033	13.63357812	5.431153694	4.615875463	5.366487919	5.001148658	-1.140998033	-0.653989548
TCGA-13-1482	1877	1877	G2	IV	>20_mm	Partial_Remission/Response	With_Tumor	IV	Yes	No	W	Yes	-0.054133649	Low	Low/IV	Low/Yes	Low/No	Low/W	-0.273694974	Low	Low/IV	Low/Yes	Low/No	Low/W	0.329405153	High	High/IV	High/Yes	High/No	High/W	B	No_CNA	No_CNA	No_CNA	No_CNA	No_CNA	No_CNA	No_CNA	No_CNA	No_CNA	No_CNA	No_CNA	No_CNA	No_CNA	No_CNA	No_CNA	No_CNA	No_CNA	No_CNA	No_CNA	No_CNA	No_CNA	No_CNA	No_CNA	No_CNA	No_CNA	No_CNA	No_CNA	No_CNA	No_CNA	No_CNA	No_CNA	Gain	No_CNA	Loss	Loss	No_CNA	No_CNA	No_CNA	No_CNA	No_CNA	No_CNA	No_CNA	No_CNA	No_CNA	No_CNA	No_CNA	No_CNA	No_CNA	No_CNA	No_CNA	No_CNA	No_CNA	No_CNA	No_CNA	No_CNA	No_CNA	No_CNA	No_CNA	No_CNA	Gain	4.634253038	5.35454668	7.376770717	8.533899067	8.045978741	9.286885975	5.811894796	4.856494869	7.804126687	6.752161641	3.275180913	6.56900513	11.11766415	5.001044802	11.49299571	4.987845363	4.528389956	8.56417764	6.56566935	-1.172204714	-0.267156698
TCGA-13-1484	Null	2982	G3	IIIC	Null	Complete_Remission	With_Tumor	III	Null	CR	W	Yes	-0.529188539	Low	Low/III	Null	Low/CR	Low/W	0.025420119	High	High/III	Null	High/CR	High/W	0.039807267	High	High/III	Null	High/CR	High/W	A	No_CNA	No_CNA	No_CNA	No_CNA	No_CNA	No_CNA	No_CNA	No_CNA	Loss	Loss	Loss	No_CNA	No_CNA	No_CNA	Loss	No_CNA	No_CNA	No_CNA	No_CNA	No_CNA	No_CNA	No_CNA	No_CNA	No_CNA	No_CNA	No_CNA	No_CNA	No_CNA	No_CNA	No_CNA	No_CNA	No_CNA	No_CNA	No_CNA	No_CNA	No_CNA	No_CNA	No_CNA	No_CNA	No_CNA	No_CNA	No_CNA	No_CNA	No_CNA	No_CNA	No_CNA	No_CNA	No_CNA	No_CNA	No_CNA	No_CNA	No_CNA	No_CNA	No_CNA	No_CNA	No_CNA	No_CNA	No_CNA	No_CNA	No_CNA	4.011068713	4.320519213	7.405511948	7.837778437	8.083517308	8.088065181	5.47937804	4.781346605	7.526887346	6.860825557	4.392234869	5.962292756	11.70750016	5.004536456	12.33443897	5.392372417	4.671633891	6.471983367	4.842488405	-0.958561796	-0.05961915
TCGA-13-1485	629	629	G2	IV	1-10_mm	Partial_Remission/Response	With_Tumor	IV	Yes	No	W	Yes	0.560365822	High	High/IV	High/Yes	High/No	High/W	-0.081850205	Low	Low/IV	Low/Yes	Low/No	Low/W	0.001806509	Low	Low/IV	Low/Yes	Low/No	Low/W	C	No_CNA	No_CNA	No_CNA	No_CNA	Gain	Gain	Gain	Gain	Gain	No_CNA	Gain	Gain	Gain	Gain	Gain	Gain	Gain	Gain	No_CNA	No_CNA	No_CNA	No_CNA	No_CNA	No_CNA	No_CNA	No_CNA	No_CNA	No_CNA	No_CNA	No_CNA	No_CNA	Gain	No_CNA	No_CNA	No_CNA	No_CNA	No_CNA	No_CNA	No_CNA	No_CNA	No_CNA	No_CNA	No_CNA	No_CNA	No_CNA	No_CNA	No_CNA	No_CNA	No_CNA	No_CNA	No_CNA	No_CNA	No_CNA	No_CNA	No_CNA	No_CNA	No_CNA	No_CNA	No_CNA	No_CNA	4.02126484	4.799223708	7.20567887	7.273993034	8.254198076	8.911854135	8.516858044	4.688055828	6.771982655	5.780518242	3.183319469	6.25314378	11.44015477	4.841380146	13.99259882	4.265363937	4.862265682	4.860884661	5.622973869	Null	Null
TCGA-13-1488	2154	2154	G3	IV	11-20_mm	Complete_Remission	With_Tumor	IV	Yes	CR	W	Yes	-0.623030685	Low	Low/IV	Low/Yes	Low/CR	Low/W	0.248987756	High	High/IV	High/Yes	High/CR	High/W	0.348931692	High	High/IV	High/Yes	High/CR	High/W	A	No_CNA	No_CNA	No_CNA	No_CNA	Loss	Loss	Loss	Loss	Loss	Loss	Loss	No_CNA	No_CNA	No_CNA	No_CNA	No_CNA	No_CNA	No_CNA	No_CNA	No_CNA	No_CNA	No_CNA	No_CNA	No_CNA	No_CNA	No_CNA	No_CNA	No_CNA	No_CNA	No_CNA	No_CNA	No_CNA	No_CNA	No_CNA	No_CNA	Loss	No_CNA	No_CNA	No_CNA	No_CNA	No_CNA	No_CNA	No_CNA	No_CNA	No_CNA	No_CNA	No_CNA	No_CNA	No_CNA	No_CNA	No_CNA	No_CNA	No_CNA	No_CNA	No_CNA	No_CNA	No_CNA	No_CNA	No_CNA	Gain	3.918834128	4.185547552	7.238785629	7.429057288	8.038965192	9.646544648	5.428821845	4.961826242	7.017634375	6.321287765	4.758427069	6.114565871	11.49102015	4.95731304	11.95574079	4.842655046	4.658447989	7.188531601	6.158654789	-0.633198409	-0.059322056
TCGA-13-1492	Null	2237	G3	IIIC	Null	Complete_Remission	Tumor_Free	III	Null	CR	WO	Yes	-0.041107822	Low	Low/III	Null	Low/CR	Low/WO	-0.14543217	Low	Low/III	Null	Low/CR	Low/WO	0.040994053	High	High/III	Null	High/CR	High/WO	B	Loss	No_CNA	No_CNA	No_CNA	No_CNA	No_CNA	No_CNA	No_CNA	Loss	Loss	Loss	No_CNA	No_CNA	No_CNA	Gain	No_CNA	No_CNA	No_CNA	No_CNA	No_CNA	No_CNA	No_CNA	No_CNA	No_CNA	No_CNA	No_CNA	No_CNA	No_CNA	No_CNA	No_CNA	No_CNA	No_CNA	No_CNA	No_CNA	No_CNA	No_CNA	No_CNA	No_CNA	No_CNA	No_CNA	No_CNA	No_CNA	No_CNA	No_CNA	Loss	No_CNA	Loss	No_CNA	No_CNA	No_CNA	No_CNA	No_CNA	No_CNA	Loss	No_CNA	No_CNA	No_CNA	No_CNA	No_CNA	No_CNA	3.325542903	5.331769284	6.952634884	7.987722693	8.63327974	8.997459645	5.543573269	5.120420147	6.991243555	8.166564754	3.471440051	6.679072871	11.68573808	5.247673278	13.20906363	5.631365762	4.662486094	4.852315519	4.893126108	-0.956434632	-1.388544126
TCGA-13-1495	Null	1497	G2	IIIC	1-10_mm	Complete_Remission	With_Tumor	III	Yes	CR	W	Yes	0.670898505	High	High/III	High/Yes	High/CR	High/W	-0.112924402	Low	Low/III	Low/Yes	Low/CR	Low/W	0.400087922	High	High/III	High/Yes	High/CR	High/W	C	Loss	No_CNA	Loss	No_CNA	Gain	Gain	Gain	Gain	Gain	Gain	Gain	Gain	Gain	Gain	Gain	Gain	Gain	Gain	No_CNA	No_CNA	No_CNA	No_CNA	No_CNA	No_CNA	No_CNA	No_CNA	No_CNA	No_CNA	No_CNA	No_CNA	No_CNA	Gain	No_CNA	No_CNA	No_CNA	No_CNA	No_CNA	No_CNA	No_CNA	No_CNA	No_CNA	No_CNA	No_CNA	No_CNA	No_CNA	No_CNA	No_CNA	No_CNA	No_CNA	No_CNA	No_CNA	No_CNA	No_CNA	No_CNA	No_CNA	No_CNA	No_CNA	No_CNA	Gain	Gain	5.960666436	4.931557028	7.943889443	7.921108714	9.270263384	10.14984711	5.019535756	4.581693078	6.972491852	7.229227942	3.511379276	5.156069334	12.3790902	5.198229543	13.90688915	6.238695028	4.614489658	10.656012	7.706594128	-0.938775387	-0.533745712
TCGA-13-1496	129	129	G3	IIIC	>20_mm	Null	Null	III	Yes	Null	Null	Yes	-0.43051103	Low	Low/III	Low/Yes	Null	Null	-0.046913182	Low	Low/III	Low/Yes	Null	Null	0.006406425	Low	Low/III	Low/Yes	Null	Null	C	No_CNA	No_CNA	No_CNA	Loss	No_CNA	No_CNA	No_CNA	No_CNA	No_CNA	No_CNA	No_CNA	No_CNA	No_CNA	No_CNA	Loss	No_CNA	No_CNA	No_CNA	No_CNA	No_CNA	No_CNA	No_CNA	No_CNA	No_CNA	No_CNA	No_CNA	No_CNA	No_CNA	No_CNA	No_CNA	No_CNA	No_CNA	No_CNA	No_CNA	No_CNA	No_CNA	No_CNA	No_CNA	No_CNA	No_CNA	No_CNA	No_CNA	No_CNA	No_CNA	No_CNA	No_CNA	No_CNA	No_CNA	No_CNA	No_CNA	No_CNA	No_CNA	No_CNA	No_CNA	No_CNA	No_CNA	No_CNA	No_CNA	No_CNA	No_CNA	4.146858254	3.649449272	7.087504602	8.731978568	8.38081245	9.501630089	5.57909538	5.1059972	6.925281602	6.611206639	4.020102172	6.043093642	11.75244199	4.983426154	13.6557439	5.621206143	4.60564505	8.569783739	6.459031826	-1.044340932	-0.147566787
TCGA-13-1501	Null	999	G3	IV	>20_mm	Partial_Remission/Response	With_Tumor	IV	Yes	No	W	Yes	0.500479961	High	High/IV	High/Yes	High/No	High/W	0.169411157	High	High/IV	High/Yes	High/No	High/W	0.033569776	High	High/IV	High/Yes	High/No	High/W	B	No_CNA	No_CNA	No_CNA	No_CNA	Gain	Gain	Gain	Gain	No_CNA	Gain	Gain	No_CNA	No_CNA	No_CNA	No_CNA	No_CNA	No_CNA	No_CNA	Loss	Loss	Loss	Loss	Loss	No_CNA	No_CNA	No_CNA	No_CNA	No_CNA	No_CNA	No_CNA	No_CNA	Gain	No_CNA	No_CNA	No_CNA	No_CNA	No_CNA	No_CNA	No_CNA	No_CNA	No_CNA	No_CNA	Loss	Loss	No_CNA	No_CNA	No_CNA	No_CNA	No_CNA	No_CNA	No_CNA	No_CNA	No_CNA	No_CNA	No_CNA	No_CNA	No_CNA	No_CNA	No_CNA	No_CNA	5.165019522	4.905956267	7.226053313	6.876555353	8.277328128	9.436379868	5.020676672	4.477151262	7.463966951	7.3609344	3.210628393	5.15902447	12.64873757	5.659027398	14.5033281	5.74908429	4.599992038	8.325820311	6.956214323	-1.166235943	-0.727147029
TCGA-13-1506	Null	134	G3	IIIC	Null	Complete_Remission	Tumor_Free	III	Null	CR	WO	Yes	0.78032687	High	High/III	Null	High/CR	High/WO	-0.016566369	Low	Low/III	Null	Low/CR	Low/WO	0.048122224	High	High/III	Null	High/CR	High/WO	C	Loss	No_CNA	No_CNA	Loss	Gain	Gain	Gain	Gain	Gain	Gain	Gain	Gain	Gain	Gain	No_CNA	Gain	Gain	No_CNA	No_CNA	No_CNA	No_CNA	No_CNA	No_CNA	No_CNA	No_CNA	No_CNA	No_CNA	No_CNA	No_CNA	No_CNA	No_CNA	Gain	No_CNA	No_CNA	No_CNA	No_CNA	No_CNA	No_CNA	No_CNA	No_CNA	No_CNA	No_CNA	No_CNA	No_CNA	No_CNA	No_CNA	No_CNA	No_CNA	No_CNA	No_CNA	No_CNA	No_CNA	No_CNA	No_CNA	No_CNA	No_CNA	No_CNA	No_CNA	No_CNA	No_CNA	3.906104673	4.195269917	8.626594027	8.87481001	9.289591449	9.146159688	5.328843222	4.705700193	7.084406165	8.932361743	4.398221789	5.568509893	11.47977526	5.288330162	13.49673879	5.649470076	4.636718491	6.838998203	6.121682176	-1.530476929	-0.744080027
TCGA-13-1817	1024	1024	G3	IIIC	>20_mm	Partial_Remission/Response	With_Tumor	III	Yes	No	W	Yes	-0.419133856	Low	Low/III	Low/Yes	Low/No	Low/W	0.059168507	High	High/III	High/Yes	High/No	High/W	-0.015849851	Low	Low/III	Low/Yes	Low/No	Low/W	B	Loss	No_CNA	No_CNA	Gain	No_CNA	No_CNA	No_CNA	No_CNA	No_CNA	Loss	Loss	No_CNA	No_CNA	No_CNA	Loss	No_CNA	No_CNA	No_CNA	No_CNA	No_CNA	No_CNA	No_CNA	No_CNA	No_CNA	No_CNA	No_CNA	No_CNA	No_CNA	No_CNA	No_CNA	No_CNA	No_CNA	No_CNA	No_CNA	No_CNA	No_CNA	No_CNA	No_CNA	No_CNA	No_CNA	No_CNA	No_CNA	No_CNA	No_CNA	No_CNA	No_CNA	No_CNA	No_CNA	No_CNA	No_CNA	No_CNA	No_CNA	No_CNA	No_CNA	No_CNA	No_CNA	No_CNA	No_CNA	No_CNA	No_CNA	3.462812648	4.326900546	7.152209011	8.550779189	7.630059889	8.922818744	6.501292355	5.287486659	7.481482768	6.493349868	3.385605057	5.182199613	11.0809636	4.906241818	13.2422907	5.151549682	4.609688213	6.914095914	5.882088259	-0.709280091	-0.410090956
TCGA-13-2057	Null	433	G3	IIIC	No_Macroscopic_Disease	Complete_Remission	Tumor_Free	III	No	CR	WO	Yes	0.523501352	High	High/III	High/No	High/CR	High/WO	-0.601550682	Low	Low/III	Low/No	Low/CR	Low/WO	0.413074675	High	High/III	High/No	High/CR	High/WO	C	Loss	No_CNA	Loss	No_CNA	Gain	Gain	Gain	Gain	Gain	Gain	Gain	Gain	Gain	Gain	No_CNA	No_CNA	Loss	Loss	Gain	Gain	No_CNA	Gain	Gain	No_CNA	No_CNA	Gain	Gain	Gain	Gain	No_CNA	No_CNA	No_CNA	Loss	Loss	Loss	Loss	Loss	Loss	Loss	Loss	Loss	Loss	Loss	No_CNA	No_CNA	No_CNA	No_CNA	No_CNA	No_CNA	No_CNA	No_CNA	No_CNA	No_CNA	No_CNA	No_CNA	No_CNA	No_CNA	No_CNA	No_CNA	No_CNA	4.159888424	5.100808449	7.169903293	7.501054071	7.978829054	8.807873725	6.143892147	4.533015148	7.7985514	5.668330044	4.473254009	4.50418359	13.03047236	5.781090883	15.10684351	6.582850906	4.628646308	6.243886564	4.988621124	Null	Null
TCGA-13-2060	Null	261	G3	IV	1-10_mm	Complete_Remission	Tumor_Free	IV	Yes	CR	WO	Yes	-0.161080855	Low	Low/IV	Low/Yes	Low/CR	Low/WO	-0.034896226	Low	Low/IV	Low/Yes	Low/CR	Low/WO	-0.477841887	Low	Low/IV	Low/Yes	Low/CR	Low/WO	C	No_CNA	No_CNA	No_CNA	Loss	No_CNA	No_CNA	No_CNA	No_CNA	Loss	No_CNA	No_CNA	No_CNA	No_CNA	No_CNA	No_CNA	No_CNA	No_CNA	No_CNA	No_CNA	No_CNA	No_CNA	No_CNA	No_CNA	No_CNA	No_CNA	No_CNA	No_CNA	No_CNA	No_CNA	No_CNA	No_CNA	Gain	No_CNA	No_CNA	No_CNA	No_CNA	No_CNA	No_CNA	No_CNA	No_CNA	No_CNA	No_CNA	No_CNA	No_CNA	No_CNA	No_CNA	No_CNA	No_CNA	No_CNA	No_CNA	No_CNA	No_CNA	No_CNA	No_CNA	No_CNA	Loss	Loss	Loss	Loss	No_CNA	3.606222426	4.301988996	7.728917168	8.065931471	8.32792099	8.012224868	6.096184314	5.600218733	7.417267808	7.104070806	3.258673852	5.824121238	12.06925431	5.479794779	13.66411167	6.313693701	4.624040294	7.543155885	6.868689905	-1.145158032	-0.609964108
TCGA-20-0987	701	701	G3	IIIC	1-10_mm	Null	With_Tumor	III	Yes	Null	W	Yes	-0.569655799	Low	Low/III	Low/Yes	Null	Low/W	-0.052469593	Low	Low/III	Low/Yes	Null	Low/W	0.077233999	High	High/III	High/Yes	Null	High/W	B	Gain	No_CNA	No_CNA	No_CNA	Loss	Loss	Loss	Loss	Loss	Loss	Loss	Loss	Loss	Loss	No_CNA	Loss	No_CNA	Gain	No_CNA	No_CNA	No_CNA	No_CNA	No_CNA	No_CNA	No_CNA	No_CNA	No_CNA	No_CNA	No_CNA	No_CNA	No_CNA	Gain	No_CNA	No_CNA	No_CNA	Loss	Loss	Loss	No_CNA	No_CNA	No_CNA	No_CNA	No_CNA	No_CNA	No_CNA	No_CNA	No_CNA	No_CNA	No_CNA	Gain	No_CNA	No_CNA	No_CNA	No_CNA	No_CNA	No_CNA	No_CNA	No_CNA	No_CNA	No_CNA	3.78308806	4.122573521	6.591898372	8.083981925	7.48822225	8.393630969	6.662234499	6.131291319	6.116184501	5.213380599	3.430236354	5.171768262	10.93750471	4.980137937	13.55725772	4.926949573	4.611146894	8.455635021	8.572319974	Null	Null
TCGA-23-1022	1511	1293	G3	IIIC	1-10_mm	Complete_Remission	With_Tumor	III	Yes	CR	W	Yes	-0.259508233	Low	Low/III	Low/Yes	Low/CR	Low/W	0.33739258	High	High/III	High/Yes	High/CR	High/W	-0.325804385	Low	Low/III	Low/Yes	Low/CR	Low/W	B	No_CNA	No_CNA	No_CNA	Gain	Loss	Loss	Loss	Loss	Gain	Gain	Gain	Gain	Gain	Gain	Gain	Gain	Gain	Gain	Loss	Loss	Loss	Loss	Loss	Loss	Loss	Loss	Loss	Loss	Gain	Gain	Gain	Gain	No_CNA	No_CNA	No_CNA	No_CNA	No_CNA	No_CNA	No_CNA	No_CNA	No_CNA	No_CNA	No_CNA	No_CNA	No_CNA	No_CNA	No_CNA	No_CNA	No_CNA	No_CNA	No_CNA	No_CNA	No_CNA	Loss	Loss	Loss	Loss	Loss	Loss	No_CNA	3.499795169	3.980091452	7.423694662	6.079189338	8.163586109	7.903885982	4.577560674	4.512282094	6.459654491	6.131314087	3.483354275	4.936729518	10.27491761	4.969408147	12.31456332	5.372844458	4.625596953	5.996238887	5.501834387	Null	Null
TCGA-23-1023	Null	1233	G3	IIIC	1-10_mm	Complete_Remission	With_Tumor	III	Yes	CR	W	Yes	-0.546365572	Low	Low/III	Low/Yes	Low/CR	Low/W	0.390682675	High	High/III	High/Yes	High/CR	High/W	0.031609822	High	High/III	High/Yes	High/CR	High/W	A	No_CNA	No_CNA	No_CNA	No_CNA	No_CNA	No_CNA	No_CNA	Loss	Loss	No_CNA	Loss	No_CNA	Loss	No_CNA	No_CNA	No_CNA	Loss	No_CNA	Loss	Loss	Loss	Loss	Loss	Loss	No_CNA	No_CNA	No_CNA	No_CNA	No_CNA	No_CNA	No_CNA	Gain	No_CNA	No_CNA	Loss	Loss	No_CNA	No_CNA	No_CNA	No_CNA	No_CNA	No_CNA	No_CNA	No_CNA	No_CNA	No_CNA	No_CNA	No_CNA	No_CNA	No_CNA	No_CNA	No_CNA	No_CNA	No_CNA	No_CNA	No_CNA	No_CNA	No_CNA	No_CNA	No_CNA	3.529351218	4.029108473	6.966208726	7.242857832	8.012002618	8.602520542	6.955023427	5.599472515	7.739472262	6.767449276	4.040401155	4.838377925	10.36304473	4.98796821	12.84736774	5.232525549	4.638414235	6.890737695	5.773425385	Null	Null
TCGA-23-1024	Null	468	G3	IV	1-10_mm	Complete_Remission	Tumor_Free	IV	Yes	CR	WO	Yes	0.46127811	High	High/IV	High/Yes	High/CR	High/WO	-0.087149907	Low	Low/IV	Low/Yes	Low/CR	Low/WO	0.043720301	High	High/IV	High/Yes	High/CR	High/WO	C	Loss	No_CNA	Loss	Loss	Gain	Gain	Gain	Gain	Gain	Gain	Gain	Gain	Gain	Gain	No_CNA	No_CNA	Loss	No_CNA	No_CNA	No_CNA	No_CNA	No_CNA	No_CNA	No_CNA	No_CNA	No_CNA	No_CNA	No_CNA	No_CNA	No_CNA	No_CNA	Gain	No_CNA	No_CNA	No_CNA	No_CNA	No_CNA	No_CNA	No_CNA	No_CNA	No_CNA	No_CNA	No_CNA	No_CNA	No_CNA	No_CNA	No_CNA	No_CNA	No_CNA	No_CNA	No_CNA	No_CNA	No_CNA	No_CNA	No_CNA	No_CNA	No_CNA	No_CNA	No_CNA	No_CNA	3.368535902	4.734020104	8.910728176	8.179510358	8.198918738	8.240990425	5.407906314	4.735996284	7.796661407	7.779436529	3.365833692	5.52842604	12.69113596	5.790659536	14.60571076	5.942378072	4.607130307	4.737407803	5.240845548	Null	Null
TCGA-23-1027	975	965	G3	IIIC	1-10_mm	Progressive_Disease	Null	III	Yes	No	Null	Yes	-0.152494007	Low	Low/III	Low/Yes	Low/No	Null	0.339122203	High	High/III	High/Yes	High/No	Null	0.72588959	High	High/III	High/Yes	High/No	Null	A	No_CNA	No_CNA	No_CNA	No_CNA	Gain	No_CNA	Gain	No_CNA	Loss	No_CNA	Loss	Loss	Loss	No_CNA	No_CNA	Loss	Loss	No_CNA	No_CNA	No_CNA	No_CNA	No_CNA	No_CNA	No_CNA	No_CNA	No_CNA	No_CNA	No_CNA	No_CNA	No_CNA	No_CNA	No_CNA	Gain	Gain	Gain	Loss	No_CNA	Loss	No_CNA	No_CNA	Loss	No_CNA	No_CNA	Loss	No_CNA	Loss	Loss	No_CNA	No_CNA	No_CNA	No_CNA	No_CNA	Gain	Gain	Gain	Gain	Gain	Gain	Gain	Gain	3.801389352	4.117093425	7.150246219	7.387064267	7.785606918	8.593273027	5.381325371	4.950333495	6.997036621	7.11562157	4.968238581	5.469329847	11.85521897	5.720957711	14.02351547	6.200942069	4.607998221	8.53979053	6.883191854	Null	Null
TCGA-23-1031	574	574	G3	IV	1-10_mm	Partial_Remission/Response	With_Tumor	IV	Yes	No	W	Yes	0.056068143	Low	Low/IV	Low/Yes	Low/No	Low/W	-0.278259806	Low	Low/IV	Low/Yes	Low/No	Low/W	-0.067641446	Low	Low/IV	Low/Yes	Low/No	Low/W	C	Loss	No_CNA	No_CNA	No_CNA	Gain	No_CNA	No_CNA	Loss	Loss	Loss	Loss	Loss	Loss	Loss	Loss	Loss	Loss	Loss	No_CNA	No_CNA	No_CNA	No_CNA	No_CNA	No_CNA	No_CNA	No_CNA	No_CNA	No_CNA	No_CNA	No_CNA	No_CNA	Gain	No_CNA	Gain	No_CNA	No_CNA	No_CNA	No_CNA	No_CNA	No_CNA	No_CNA	No_CNA	No_CNA	No_CNA	No_CNA	No_CNA	No_CNA	No_CNA	No_CNA	No_CNA	No_CNA	No_CNA	No_CNA	No_CNA	No_CNA	No_CNA	No_CNA	Loss	Loss	No_CNA	4.233247662	4.365869326	7.282085477	7.880652415	8.154942153	7.943152048	6.207272801	5.207076449	6.675850243	7.950946953	4.414171909	5.114441994	12.29486336	5.644503295	14.2558625	6.431946815	4.574441705	7.867469781	6.289575361	Null	Null
TCGA-23-1113	949	949	G3	IV	1-10_mm	Partial_Remission/Response	With_Tumor	IV	Yes	No	W	Yes	0.653474622	High	High/IV	High/Yes	High/No	High/W	-0.122956886	Low	Low/IV	Low/Yes	Low/No	Low/W	0.009022198	Low	Low/IV	Low/Yes	Low/No	Low/W	C	Loss	No_CNA	Loss	No_CNA	Gain	Gain	Gain	Gain	Gain	Gain	Gain	Gain	Gain	Gain	Gain	Gain	Gain	Gain	No_CNA	No_CNA	No_CNA	No_CNA	No_CNA	No_CNA	No_CNA	No_CNA	No_CNA	No_CNA	No_CNA	No_CNA	No_CNA	No_CNA	No_CNA	No_CNA	No_CNA	No_CNA	No_CNA	No_CNA	No_CNA	No_CNA	No_CNA	No_CNA	No_CNA	No_CNA	No_CNA	No_CNA	No_CNA	No_CNA	No_CNA	No_CNA	No_CNA	No_CNA	No_CNA	No_CNA	No_CNA	No_CNA	No_CNA	No_CNA	No_CNA	No_CNA	4.386911836	4.34524483	7.212076717	7.97421422	8.648010038	8.48841375	5.566938616	4.321696519	6.991979176	7.104616508	3.506079691	5.681082449	12.3672408	5.557420301	13.79548355	6.069483648	4.579217814	5.414776267	5.0425192	Null	Null
TCGA-23-1116	Null	139	G3	IIIC	>20_mm	Null	Null	III	Yes	Null	Null	Yes	0.152432042	Low	Low/III	Low/Yes	Null	Null	-0.026341351	Low	Low/III	Low/Yes	Null	Null	0.018789653	Low	Low/III	Low/Yes	Null	Null	C	Loss	No_CNA	No_CNA	No_CNA	No_CNA	No_CNA	Loss	Loss	Gain	Gain	Gain	Gain	Gain	Gain	Gain	Gain	Gain	Gain	No_CNA	No_CNA	No_CNA	No_CNA	No_CNA	No_CNA	No_CNA	No_CNA	No_CNA	No_CNA	No_CNA	No_CNA	No_CNA	Gain	No_CNA	No_CNA	No_CNA	No_CNA	No_CNA	No_CNA	No_CNA	No_CNA	No_CNA	No_CNA	No_CNA	No_CNA	No_CNA	No_CNA	No_CNA	No_CNA	No_CNA	No_CNA	No_CNA	No_CNA	No_CNA	No_CNA	No_CNA	No_CNA	No_CNA	No_CNA	No_CNA	No_CNA	4.24088768	5.628872013	9.675164642	7.828669754	10.99781563	8.717041073	6.347804766	5.376195355	6.615550615	6.154082893	4.391825567	6.489311859	12.2137661	5.360933049	13.68264586	5.921630809	4.590199034	8.058625929	6.166007395	Null	Null
TCGA-23-1120	Null	130	G3	IIIC	1-10_mm	Null	Null	III	Yes	Null	Null	Yes	-0.843003875	Low	Low/III	Low/Yes	Null	Null	0.24229327	High	High/III	High/Yes	Null	Null	0.088929698	High	High/III	High/Yes	Null	Null	A	No_CNA	Gain	No_CNA	No_CNA	Loss	Loss	Loss	Loss	Loss	Loss	Loss	Loss	Loss	Loss	No_CNA	Loss	Loss	Loss	Loss	Loss	Loss	Loss	Loss	Loss	No_CNA	No_CNA	No_CNA	No_CNA	No_CNA	No_CNA	No_CNA	Gain	No_CNA	Gain	No_CNA	No_CNA	No_CNA	No_CNA	No_CNA	No_CNA	No_CNA	No_CNA	No_CNA	Loss	Loss	Loss	Loss	No_CNA	No_CNA	No_CNA	No_CNA	No_CNA	No_CNA	No_CNA	No_CNA	No_CNA	No_CNA	No_CNA	No_CNA	No_CNA	4.003197224	3.618415862	5.53665239	7.238448037	6.659590063	8.009435177	6.01634805	5.068481615	6.976237387	5.051100549	4.045668521	5.287459781	10.41044668	4.847503121	13.41294904	5.181009132	4.550863109	6.951539525	6.361611831	Null	Null
TCGA-23-1123	1018	1018	G3	IIIC	11-20_mm	Progressive_Disease	With_Tumor	III	Yes	No	W	Yes	0.418954614	High	High/III	High/Yes	High/No	High/W	-0.147651749	Low	Low/III	Low/Yes	Low/No	Low/W	-0.111749223	Low	Low/III	Low/Yes	Low/No	Low/W	C	Loss	No_CNA	No_CNA	No_CNA	Gain	No_CNA	No_CNA	No_CNA	No_CNA	Gain	No_CNA	No_CNA	No_CNA	Gain	No_CNA	No_CNA	No_CNA	Gain	No_CNA	No_CNA	No_CNA	No_CNA	No_CNA	No_CNA	No_CNA	No_CNA	No_CNA	No_CNA	No_CNA	No_CNA	No_CNA	No_CNA	No_CNA	No_CNA	No_CNA	Gain	Gain	Gain	Gain	No_CNA	No_CNA	No_CNA	No_CNA	No_CNA	No_CNA	No_CNA	No_CNA	No_CNA	No_CNA	No_CNA	No_CNA	No_CNA	No_CNA	No_CNA	No_CNA	No_CNA	No_CNA	No_CNA	No_CNA	No_CNA	3.737904898	4.804661027	6.60133532	8.218604621	7.671258572	7.993281442	5.881004798	4.681702959	7.05588413	7.667398749	3.473646302	7.132571918	12.07479234	5.257567081	13.87359188	5.908516093	4.604979047	4.72307846	4.883360775	-1.127930537	0.107832552
TCGA-23-1124	1768	1768	G3	IIIC	No_Macroscopic_Disease	Complete_Remission	With_Tumor	III	No	CR	W	Yes	0.118325452	Low	Low/III	Low/No	Low/CR	Low/W	0.295255475	High	High/III	High/No	High/CR	High/W	-0.633711156	Low	Low/III	Low/No	Low/CR	Low/W	B	No_CNA	No_CNA	Gain	No_CNA	No_CNA	Gain	No_CNA	No_CNA	No_CNA	No_CNA	No_CNA	No_CNA	No_CNA	Loss	No_CNA	Loss	No_CNA	No_CNA	Loss	Loss	Loss	Loss	Loss	No_CNA	No_CNA	No_CNA	No_CNA	No_CNA	No_CNA	No_CNA	No_CNA	Gain	No_CNA	No_CNA	No_CNA	Gain	Gain	Gain	Gain	Gain	Gain	Gain	No_CNA	No_CNA	No_CNA	No_CNA	No_CNA	No_CNA	Loss	Loss	Loss	No_CNA	No_CNA	No_CNA	No_CNA	No_CNA	No_CNA	Loss	Loss	Loss	3.981307361	4.419779429	6.016494961	7.321467108	7.419010413	9.213001102	5.610801377	4.395302049	7.134202248	5.33438896	5.046773314	6.331440859	12.68134209	6.025736193	14.42876552	6.721548936	4.619286424	7.333442154	6.396442229	-1.683531381	-0.439141435
TCGA-23-2647	Null	135	G3	IIIC	1-10_mm	Null	Null	III	Yes	Null	Null	No	0.511371734	High	High/III	High/Yes	Null	Null	0.00934068	Low	Low/III	Low/Yes	Null	Null	0.010190258	Low	Low/III	Low/Yes	Null	Null	C	Loss	No_CNA	No_CNA	No_CNA	No_CNA	No_CNA	No_CNA	Gain	Gain	Gain	Gain	Gain	Gain	Gain	Loss	Gain	No_CNA	No_CNA	No_CNA	No_CNA	No_CNA	No_CNA	No_CNA	No_CNA	No_CNA	No_CNA	No_CNA	No_CNA	No_CNA	No_CNA	No_CNA	No_CNA	No_CNA	Gain	Gain	No_CNA	No_CNA	No_CNA	No_CNA	No_CNA	No_CNA	No_CNA	No_CNA	No_CNA	No_CNA	No_CNA	No_CNA	No_CNA	No_CNA	No_CNA	No_CNA	No_CNA	No_CNA	No_CNA	No_CNA	No_CNA	No_CNA	No_CNA	No_CNA	No_CNA	4.334326759	4.412027977	7.208798902	6.793110017	8.513959098	8.191736229	6.689990189	5.086300985	6.058678158	6.974191634	3.292807329	5.214122651	11.72899855	5.506128811	13.8015453	5.685846936	4.581577793	8.467921677	6.692619928	-1.14097999	-0.995402981
TCGA-24-0966	Null	232	G3	IIIC	>20_mm	Stable_Disease	With_Tumor	III	Yes	No	W	Yes	-0.326185388	Low	Low/III	Low/Yes	Low/No	Low/W	-0.13713308	Low	Low/III	Low/Yes	Low/No	Low/W	0.006870595	Low	Low/III	Low/Yes	Low/No	Low/W	C	No_CNA	No_CNA	No_CNA	No_CNA	Loss	Loss	Loss	No_CNA	No_CNA	Gain	No_CNA	Gain	Gain	Gain	No_CNA	No_CNA	No_CNA	No_CNA	No_CNA	No_CNA	No_CNA	No_CNA	No_CNA	No_CNA	No_CNA	No_CNA	No_CNA	No_CNA	No_CNA	No_CNA	No_CNA	Gain	No_CNA	No_CNA	No_CNA	No_CNA	No_CNA	No_CNA	No_CNA	No_CNA	No_CNA	No_CNA	No_CNA	No_CNA	No_CNA	No_CNA	No_CNA	No_CNA	No_CNA	No_CNA	No_CNA	No_CNA	No_CNA	No_CNA	No_CNA	No_CNA	No_CNA	No_CNA	No_CNA	No_CNA	3.606267616	5.926075071	7.389376111	8.349713306	7.865500704	8.80615536	6.273741257	5.226681037	7.619131313	5.189825464	3.357650392	5.800337678	10.54443862	4.834086487	12.73654124	5.361533479	4.635492573	7.375798399	5.989024557	-1.302928564	-0.5823496
TCGA-24-0970	354	354	G3	IIIC	>20_mm	Partial_Remission/Response	With_Tumor	III	Yes	No	W	Yes	0.170919672	Low	Low/III	Low/Yes	Low/No	Low/W	-0.598940787	Low	Low/III	Low/Yes	Low/No	Low/W	-0.01668067	Low	Low/III	Low/Yes	Low/No	Low/W	C	Loss	No_CNA	Loss	Loss	Gain	Gain	Gain	No_CNA	No_CNA	No_CNA	No_CNA	No_CNA	No_CNA	No_CNA	No_CNA	No_CNA	No_CNA	No_CNA	Gain	No_CNA	Gain	No_CNA	No_CNA	No_CNA	No_CNA	No_CNA	No_CNA	No_CNA	No_CNA	No_CNA	No_CNA	No_CNA	No_CNA	Loss	Loss	No_CNA	No_CNA	No_CNA	No_CNA	No_CNA	No_CNA	No_CNA	No_CNA	No_CNA	No_CNA	No_CNA	No_CNA	No_CNA	No_CNA	No_CNA	No_CNA	No_CNA	No_CNA	No_CNA	No_CNA	No_CNA	No_CNA	No_CNA	No_CNA	No_CNA	4.833069299	4.215429907	6.988245904	8.145682181	8.403667801	8.750398377	6.148545318	5.28647062	6.746955554	7.748984923	3.488282939	5.682228757	11.90398918	5.084995228	13.74295506	5.611577257	4.589120655	5.613920475	5.520761684	-1.285530921	-1.107691241
TCGA-24-0975	663	663	G3	IIIC	1-10_mm	Partial_Remission/Response	With_Tumor	III	Yes	No	W	Yes	0.086500495	Low	Low/III	Low/Yes	Low/No	Low/W	-0.129597141	Low	Low/III	Low/Yes	Low/No	Low/W	-0.026031818	Low	Low/III	Low/Yes	Low/No	Low/W	C	No_CNA	No_CNA	No_CNA	No_CNA	No_CNA	No_CNA	No_CNA	No_CNA	No_CNA	No_CNA	No_CNA	No_CNA	No_CNA	No_CNA	Gain	No_CNA	No_CNA	No_CNA	No_CNA	No_CNA	No_CNA	No_CNA	No_CNA	No_CNA	No_CNA	No_CNA	No_CNA	No_CNA	No_CNA	No_CNA	No_CNA	No_CNA	No_CNA	No_CNA	No_CNA	No_CNA	No_CNA	No_CNA	No_CNA	No_CNA	No_CNA	No_CNA	No_CNA	No_CNA	No_CNA	No_CNA	No_CNA	No_CNA	No_CNA	No_CNA	No_CNA	No_CNA	No_CNA	No_CNA	No_CNA	No_CNA	No_CNA	No_CNA	No_CNA	No_CNA	3.660404654	4.513349789	6.814955564	8.432757498	8.027956265	9.187671483	6.27335611	4.869660577	7.215008277	6.275082849	3.30008006	5.008877988	10.04772853	4.839923403	12.34589138	5.10395916	4.621201484	7.827513059	6.86305837	Null	Null
TCGA-24-0982	679	679	G3	IIIC	1-10_mm	Complete_Remission	With_Tumor	III	Yes	CR	W	Yes	-0.167956907	Low	Low/III	Low/Yes	Low/CR	Low/W	0.031996477	High	High/III	High/Yes	High/CR	High/W	0.037936645	High	High/III	High/Yes	High/CR	High/W	A	No_CNA	No_CNA	Loss	Loss	No_CNA	No_CNA	No_CNA	No_CNA	No_CNA	No_CNA	No_CNA	No_CNA	No_CNA	No_CNA	No_CNA	No_CNA	No_CNA	Gain	No_CNA	No_CNA	No_CNA	No_CNA	No_CNA	No_CNA	No_CNA	No_CNA	No_CNA	No_CNA	No_CNA	No_CNA	No_CNA	Gain	No_CNA	Gain	No_CNA	No_CNA	No_CNA	No_CNA	No_CNA	No_CNA	No_CNA	No_CNA	No_CNA	No_CNA	No_CNA	No_CNA	No_CNA	No_CNA	No_CNA	No_CNA	No_CNA	No_CNA	No_CNA	No_CNA	No_CNA	No_CNA	No_CNA	No_CNA	No_CNA	No_CNA	5.125869992	3.80038115	7.159946459	6.943719927	8.425076161	7.670555225	4.954699344	4.619587861	6.142665515	6.189267473	3.527481898	5.500455835	11.45482352	5.133229117	13.54759158	5.623267732	4.624050536	6.579120272	5.577121856	-1.58083391	-0.40003597
TCGA-24-1103	1645	1645	G3	IIIC	1-10_mm	Complete_Remission	With_Tumor	III	Yes	CR	W	Yes	0.360240836	High	High/III	High/Yes	High/CR	High/W	-0.670740812	Low	Low/III	Low/Yes	Low/CR	Low/W	0.081844072	High	High/III	High/Yes	High/CR	High/W	C	Gain	No_CNA	No_CNA	No_CNA	No_CNA	No_CNA	No_CNA	No_CNA	No_CNA	Gain	No_CNA	No_CNA	No_CNA	No_CNA	Gain	No_CNA	No_CNA	No_CNA	Gain	Gain	Gain	Gain	Gain	Gain	Gain	Gain	Gain	Gain	No_CNA	No_CNA	No_CNA	No_CNA	No_CNA	No_CNA	No_CNA	Loss	No_CNA	No_CNA	No_CNA	No_CNA	No_CNA	No_CNA	No_CNA	No_CNA	No_CNA	No_CNA	No_CNA	No_CNA	No_CNA	No_CNA	No_CNA	No_CNA	No_CNA	No_CNA	No_CNA	No_CNA	No_CNA	No_CNA	No_CNA	No_CNA	3.384203668	4.262867917	7.74359869	8.971990601	8.122647293	9.248758584	6.214100894	5.16899416	6.333036027	7.093238138	3.253712187	5.342685302	11.3412672	5.134596406	13.47350384	5.674456148	4.671367931	7.358159227	5.784953615	-1.245769253	-0.884047945
TCGA-24-1413	Null	192	G3	IIIC	1-10_mm	Complete_Remission	Tumor_Free	III	Yes	CR	WO	Yes	-0.259242782	Low	Low/III	Low/Yes	Low/CR	Low/WO	-0.093777695	Low	Low/III	Low/Yes	Low/CR	Low/WO	0.025816306	Low	Low/III	Low/Yes	Low/CR	Low/WO	C	No_CNA	No_CNA	No_CNA	No_CNA	No_CNA	No_CNA	No_CNA	No_CNA	Loss	No_CNA	No_CNA	No_CNA	No_CNA	No_CNA	Loss	No_CNA	No_CNA	No_CNA	No_CNA	No_CNA	No_CNA	No_CNA	No_CNA	No_CNA	No_CNA	No_CNA	No_CNA	No_CNA	No_CNA	No_CNA	No_CNA	Gain	No_CNA	No_CNA	No_CNA	No_CNA	No_CNA	No_CNA	No_CNA	No_CNA	No_CNA	No_CNA	No_CNA	No_CNA	No_CNA	No_CNA	No_CNA	No_CNA	No_CNA	No_CNA	No_CNA	No_CNA	No_CNA	No_CNA	No_CNA	No_CNA	No_CNA	No_CNA	No_CNA	No_CNA	4.00907393	3.839687433	7.130863684	7.338271621	7.454373978	8.511162322	6.874917016	5.344660952	6.885972427	6.066558303	3.444859572	5.598379019	11.60173094	5.229671081	13.48022793	6.024960799	4.570585579	5.740970056	5.311490153	Null	Null
TCGA-24-1416	Null	194	G3	IV	1-10_mm	Complete_Remission	Tumor_Free	IV	Yes	CR	WO	Yes	0.703097976	High	High/IV	High/Yes	High/CR	High/WO	-0.039490146	Low	Low/IV	Low/Yes	Low/CR	Low/WO	0.005486868	Low	Low/IV	Low/Yes	Low/CR	Low/WO	C	No_CNA	No_CNA	No_CNA	No_CNA	Gain	Gain	Gain	Gain	Gain	Gain	Gain	Gain	Gain	Gain	Gain	Gain	Gain	Gain	No_CNA	No_CNA	No_CNA	No_CNA	No_CNA	No_CNA	No_CNA	No_CNA	No_CNA	No_CNA	No_CNA	No_CNA	No_CNA	Gain	No_CNA	No_CNA	No_CNA	No_CNA	No_CNA	No_CNA	No_CNA	No_CNA	No_CNA	No_CNA	No_CNA	No_CNA	No_CNA	No_CNA	No_CNA	No_CNA	No_CNA	No_CNA	No_CNA	No_CNA	No_CNA	No_CNA	No_CNA	No_CNA	No_CNA	No_CNA	No_CNA	No_CNA	4.003765629	5.487366323	7.109129709	8.524729052	8.148015829	9.064679456	6.067986385	4.526304848	7.253681317	6.857352801	3.284073019	5.312555712	12.13615596	5.221926328	14.04388835	5.214621179	4.593028574	5.677548614	5.07944895	-1.55382858	-1.245852961
TCGA-24-1417	Null	238	G3	IV	1-10_mm	Complete_Remission	Tumor_Free	IV	Yes	CR	WO	Yes	-0.703171355	Low	Low/IV	Low/Yes	Low/CR	Low/WO	-0.077365521	Low	Low/IV	Low/Yes	Low/CR	Low/WO	0.406813134	High	High/IV	High/Yes	High/CR	High/WO	B	No_CNA	Gain	No_CNA	No_CNA	Loss	Loss	Loss	Loss	Loss	Loss	Loss	Loss	Loss	Loss	Loss	Loss	Loss	Loss	Gain	Gain	Gain	Gain	Gain	Gain	No_CNA	Loss	Loss	Loss	Loss	Loss	No_CNA	No_CNA	No_CNA	Gain	Gain	No_CNA	No_CNA	No_CNA	No_CNA	No_CNA	No_CNA	No_CNA	No_CNA	Loss	Loss	No_CNA	Loss	No_CNA	No_CNA	Loss	Gain	No_CNA	No_CNA	No_CNA	No_CNA	Gain	Gain	No_CNA	No_CNA	No_CNA	4.292021343	4.915112932	7.530013459	8.106078376	7.626013214	9.281752208	6.608461491	6.188524406	6.558302406	7.050176642	4.319201314	5.832923547	11.33725211	4.981804059	13.01111712	5.214477628	4.58739115	9.885010451	9.137498533	-1.095790574	-0.902119855
TCGA-24-1427	Null	146	G3	IIIC	>20_mm	Partial_Remission/Response	With_Tumor	III	Yes	No	W	Yes	0.564282907	High	High/III	High/Yes	High/No	High/W	-0.120199156	Low	Low/III	Low/Yes	Low/No	Low/W	-0.359381855	Low	Low/III	Low/Yes	Low/No	Low/W	C	Loss	No_CNA	Loss	No_CNA	Gain	Gain	Gain	Gain	Gain	Gain	Gain	Gain	Gain	Gain	No_CNA	Gain	Gain	Gain	Gain	Gain	Gain	Gain	Gain	Gain	No_CNA	Loss	No_CNA	No_CNA	No_CNA	No_CNA	No_CNA	Gain	No_CNA	No_CNA	No_CNA	No_CNA	No_CNA	No_CNA	No_CNA	No_CNA	No_CNA	No_CNA	No_CNA	No_CNA	No_CNA	No_CNA	Gain	Gain	No_CNA	Gain	No_CNA	No_CNA	No_CNA	Gain	No_CNA	Loss	No_CNA	Loss	No_CNA	Loss	3.562426909	4.986278933	7.60239248	7.074671167	8.898454145	8.888850156	6.581001582	4.782855675	5.791450281	7.370746464	3.411199335	5.084239458	11.99295105	5.467641834	14.04426014	5.831174827	4.608770095	8.307816695	7.159195468	-1.524287849	0.502959026
TCGA-24-1428	Null	528	G3	IIIC	1-10_mm	Complete_Remission	With_Tumor	III	Yes	CR	W	Yes	-0.382469782	Low	Low/III	Low/Yes	Low/CR	Low/W	0.319773624	High	High/III	High/Yes	High/CR	High/W	-0.307200117	Low	Low/III	Low/Yes	Low/CR	Low/W	B	No_CNA	No_CNA	No_CNA	Gain	No_CNA	Loss	Loss	No_CNA	Loss	Loss	No_CNA	No_CNA	No_CNA	No_CNA	Gain	No_CNA	No_CNA	No_CNA	No_CNA	No_CNA	Loss	Loss	Loss	Loss	Loss	Loss	Loss	Loss	No_CNA	No_CNA	No_CNA	No_CNA	No_CNA	No_CNA	No_CNA	Gain	Gain	Gain	Gain	Gain	Gain	Gain	Gain	Gain	Loss	Loss	Loss	No_CNA	No_CNA	Loss	No_CNA	No_CNA	No_CNA	Loss	No_CNA	No_CNA	Gain	Gain	No_CNA	No_CNA	3.877952748	3.975263643	6.883862713	8.576056406	7.690607619	9.140345815	5.309779692	4.835146977	7.347944359	6.25071362	4.778244906	5.293669997	10.93741691	5.194004305	13.23315176	5.427122953	4.605765915	8.60260714	7.257602321	-1.651460909	-0.771332374
TCGA-24-1431	583	583	G3	IIIC	1-10_mm	Null	With_Tumor	III	Yes	Null	W	Yes	-0.054790931	Low	Low/III	Low/Yes	Null	Low/W	0.242140337	High	High/III	High/Yes	Null	High/W	0.015971662	Low	Low/III	Low/Yes	Null	Low/W	B	Loss	No_CNA	No_CNA	No_CNA	No_CNA	No_CNA	No_CNA	No_CNA	No_CNA	Gain	No_CNA	No_CNA	No_CNA	No_CNA	No_CNA	No_CNA	No_CNA	No_CNA	No_CNA	No_CNA	No_CNA	No_CNA	No_CNA	No_CNA	No_CNA	No_CNA	No_CNA	No_CNA	No_CNA	No_CNA	No_CNA	Gain	No_CNA	No_CNA	No_CNA	No_CNA	No_CNA	No_CNA	No_CNA	No_CNA	No_CNA	No_CNA	No_CNA	No_CNA	No_CNA	No_CNA	No_CNA	No_CNA	No_CNA	No_CNA	No_CNA	No_CNA	No_CNA	No_CNA	No_CNA	No_CNA	No_CNA	No_CNA	No_CNA	No_CNA	4.348486793	4.335410664	7.868910513	7.851789447	7.39913043	8.061475026	4.939548637	5.043461067	7.801970182	6.558900265	3.432293898	6.827051513	12.18269296	5.64906084	14.03174376	6.067296412	4.82156274	5.55338019	5.356990161	-1.226002256	-0.225558638
TCGA-24-1464	379	379	G3	IIIC	>20_mm	Null	With_Tumor	III	Yes	Null	W	Yes	-0.634406286	Low	Low/III	Low/Yes	Null	Low/W	-0.015504849	Low	Low/III	Low/Yes	Null	Low/W	-0.029772399	Low	Low/III	Low/Yes	Null	Low/W	C	No_CNA	Gain	Loss	Loss	No_CNA	No_CNA	Loss	No_CNA	Loss	Loss	No_CNA	No_CNA	No_CNA	No_CNA	Loss	No_CNA	No_CNA	No_CNA	No_CNA	No_CNA	No_CNA	No_CNA	No_CNA	No_CNA	No_CNA	No_CNA	No_CNA	No_CNA	No_CNA	No_CNA	No_CNA	No_CNA	No_CNA	No_CNA	No_CNA	No_CNA	No_CNA	No_CNA	No_CNA	No_CNA	No_CNA	No_CNA	No_CNA	No_CNA	No_CNA	No_CNA	No_CNA	No_CNA	No_CNA	No_CNA	No_CNA	No_CNA	No_CNA	No_CNA	No_CNA	No_CNA	No_CNA	No_CNA	No_CNA	No_CNA	5.553645581	4.104262969	8.371611822	6.763033712	8.675828066	9.183948954	6.381794553	5.003703704	6.241297306	6.830571105	3.630809132	5.701145889	11.85317781	5.103652553	13.55241979	5.226761884	4.610369657	6.731511519	5.519660869	-1.207793285	-0.33367578
TCGA-24-1466	1373	1373	G3	IIIC	1-10_mm	Complete_Remission	With_Tumor	III	Yes	CR	W	Yes	0.447159076	High	High/III	High/Yes	High/CR	High/W	-0.225569178	Low	Low/III	Low/Yes	Low/CR	Low/W	0.01998989	Low	Low/III	Low/Yes	Low/CR	Low/W	C	Loss	No_CNA	No_CNA	No_CNA	No_CNA	No_CNA	Gain	No_CNA	No_CNA	No_CNA	No_CNA	No_CNA	No_CNA	No_CNA	No_CNA	No_CNA	No_CNA	No_CNA	No_CNA	No_CNA	Gain	Gain	Gain	No_CNA	No_CNA	Loss	No_CNA	No_CNA	No_CNA	No_CNA	No_CNA	Gain	No_CNA	No_CNA	No_CNA	Gain	Gain	Gain	Gain	No_CNA	No_CNA	No_CNA	No_CNA	No_CNA	No_CNA	No_CNA	No_CNA	No_CNA	No_CNA	No_CNA	No_CNA	Gain	No_CNA	No_CNA	No_CNA	No_CNA	No_CNA	No_CNA	No_CNA	No_CNA	3.930080293	4.5488252	7.442684874	7.609267692	8.698005142	9.201533181	5.873997777	4.578589674	6.731785026	6.783414337	3.427454032	5.030490299	12.51711999	5.453573993	14.16785919	5.930432375	4.578195756	7.828608374	7.417819584	-0.996435547	-0.723517541
TCGA-24-1469	Null	277	G3	IIIC	1-10_mm	Complete_Remission	Tumor_Free	III	Yes	CR	WO	Yes	-0.277376509	Low	Low/III	Low/Yes	Low/CR	Low/WO	-0.238407766	Low	Low/III	Low/Yes	Low/CR	Low/WO	-0.013546787	Low	Low/III	Low/Yes	Low/CR	Low/WO	C	Loss	No_CNA	No_CNA	No_CNA	No_CNA	No_CNA	No_CNA	No_CNA	No_CNA	No_CNA	No_CNA	No_CNA	No_CNA	No_CNA	Loss	No_CNA	No_CNA	Loss	No_CNA	No_CNA	No_CNA	No_CNA	No_CNA	No_CNA	No_CNA	No_CNA	No_CNA	No_CNA	No_CNA	No_CNA	No_CNA	No_CNA	No_CNA	No_CNA	No_CNA	No_CNA	No_CNA	No_CNA	No_CNA	No_CNA	No_CNA	No_CNA	No_CNA	No_CNA	Loss	Loss	No_CNA	No_CNA	No_CNA	No_CNA	No_CNA	No_CNA	No_CNA	No_CNA	No_CNA	No_CNA	No_CNA	No_CNA	No_CNA	No_CNA	4.69462697	4.038040179	7.730746559	8.904732366	8.567520143	8.532822584	5.944024969	5.491661441	7.24438721	8.460539137	4.249986793	5.970531478	11.7409043	5.157208267	13.61833262	5.716904403	4.765530665	8.325330803	6.932610898	-1.227405684	-0.911317772
TCGA-24-1471	Null	36	G3	IIIC	>20_mm	Null	Null	III	Yes	Null	Null	No	-0.248487987	Low	Low/III	Low/Yes	Null	Null	-0.117632689	Low	Low/III	Low/Yes	Null	Null	-0.012818871	Low	Low/III	Low/Yes	Null	Null	C	No_CNA	No_CNA	No_CNA	No_CNA	No_CNA	No_CNA	No_CNA	No_CNA	No_CNA	No_CNA	No_CNA	No_CNA	No_CNA	No_CNA	No_CNA	No_CNA	No_CNA	No_CNA	No_CNA	No_CNA	No_CNA	No_CNA	No_CNA	No_CNA	No_CNA	No_CNA	No_CNA	No_CNA	No_CNA	No_CNA	No_CNA	Gain	No_CNA	No_CNA	No_CNA	No_CNA	No_CNA	No_CNA	No_CNA	No_CNA	No_CNA	No_CNA	No_CNA	No_CNA	No_CNA	No_CNA	No_CNA	No_CNA	No_CNA	No_CNA	No_CNA	No_CNA	No_CNA	No_CNA	No_CNA	No_CNA	No_CNA	No_CNA	No_CNA	No_CNA	4.397842248	3.493448335	7.179044069	8.148914852	6.800355968	7.737097224	5.10373826	4.721156152	7.689939018	5.602471999	3.700082797	5.683182225	11.36713429	5.221040854	12.7474567	6.034204174	4.606871733	7.137070871	6.372015596	-1.520209798	-0.405024011
TCGA-24-1474	675	675	G3	IIIC	1-10_mm	Partial_Remission/Response	With_Tumor	III	Yes	No	W	Yes	-0.381819456	Low	Low/III	Low/Yes	Low/No	Low/W	-0.061253922	Low	Low/III	Low/Yes	Low/No	Low/W	0.156178099	High	High/III	High/Yes	High/No	High/W	B	Loss	No_CNA	No_CNA	No_CNA	No_CNA	No_CNA	No_CNA	No_CNA	Loss	No_CNA	No_CNA	No_CNA	No_CNA	No_CNA	Loss	No_CNA	No_CNA	No_CNA	No_CNA	No_CNA	No_CNA	No_CNA	No_CNA	No_CNA	No_CNA	No_CNA	No_CNA	No_CNA	No_CNA	Gain	No_CNA	Gain	No_CNA	No_CNA	No_CNA	No_CNA	No_CNA	No_CNA	No_CNA	No_CNA	No_CNA	No_CNA	No_CNA	No_CNA	No_CNA	No_CNA	No_CNA	No_CNA	No_CNA	No_CNA	No_CNA	No_CNA	No_CNA	No_CNA	No_CNA	No_CNA	No_CNA	No_CNA	No_CNA	No_CNA	4.265273945	4.113079534	8.17708416	7.90680052	8.40544352	7.941542261	6.612640863	5.176692558	7.575459037	8.014267412	3.257049251	6.618802319	12.13146465	5.353668697	13.49354344	6.29515415	4.748885484	9.155431139	5.99927249	-1.301216563	0.767960354
TCGA-24-1544	820	820	G3	IIIC	1-10_mm	Partial_Remission/Response	With_Tumor	III	Yes	No	W	Yes	0.526568888	High	High/III	High/Yes	High/No	High/W	-0.261494936	Low	Low/III	Low/Yes	Low/No	Low/W	-0.027159076	Low	Low/III	Low/Yes	Low/No	Low/W	C	No_CNA	No_CNA	No_CNA	No_CNA	Gain	Gain	Gain	Gain	Gain	Gain	Gain	Gain	Gain	Gain	Gain	Gain	Gain	Gain	No_CNA	No_CNA	No_CNA	No_CNA	No_CNA	No_CNA	No_CNA	No_CNA	No_CNA	No_CNA	No_CNA	No_CNA	No_CNA	Gain	No_CNA	No_CNA	No_CNA	No_CNA	No_CNA	No_CNA	No_CNA	No_CNA	No_CNA	No_CNA	No_CNA	No_CNA	No_CNA	No_CNA	No_CNA	No_CNA	No_CNA	No_CNA	No_CNA	No_CNA	No_CNA	No_CNA	No_CNA	No_CNA	No_CNA	No_CNA	No_CNA	No_CNA	4.866933832	4.379083894	7.821756079	8.36022514	8.321152038	8.212165946	5.081207747	5.076581417	6.930048431	6.625482	3.392340485	4.902502362	12.45642409	5.565191475	14.19500117	6.419791381	4.568939827	5.357663073	5.899654688	-1.326220593	-0.473895715
TCGA-24-1549	1721	1721	G3	IIIB	Null	Complete_Remission	With_Tumor	III	Null	CR	W	Yes	0.230393054	Low	Low/III	Null	Low/CR	Low/W	-0.189927571	Low	Low/III	Null	Low/CR	Low/W	0.096558752	High	High/III	Null	High/CR	High/W	B	Loss	No_CNA	No_CNA	No_CNA	No_CNA	No_CNA	No_CNA	No_CNA	No_CNA	Gain	No_CNA	No_CNA	No_CNA	No_CNA	Gain	No_CNA	No_CNA	No_CNA	No_CNA	No_CNA	No_CNA	No_CNA	No_CNA	No_CNA	No_CNA	No_CNA	No_CNA	No_CNA	No_CNA	No_CNA	No_CNA	No_CNA	No_CNA	No_CNA	No_CNA	No_CNA	No_CNA	No_CNA	No_CNA	No_CNA	No_CNA	No_CNA	No_CNA	No_CNA	No_CNA	No_CNA	No_CNA	No_CNA	No_CNA	No_CNA	No_CNA	No_CNA	No_CNA	No_CNA	No_CNA	No_CNA	No_CNA	No_CNA	No_CNA	No_CNA	5.860519549	4.278462503	7.271385372	8.673567232	8.46944458	8.694643759	6.003634056	5.577324057	6.818853826	7.753529959	3.270757702	5.317051635	11.24770634	5.20107805	13.37003341	5.712806526	4.627317938	8.396772164	5.63508111	-0.97139638	-0.886263198
TCGA-24-1550	1249	1249	G3	IIIC	1-10_mm	Complete_Remission	With_Tumor	III	Yes	CR	W	Yes	-0.441883509	Low	Low/III	Low/Yes	Low/CR	Low/W	0.310451109	High	High/III	High/Yes	High/CR	High/W	0.021421316	Low	Low/III	Low/Yes	Low/CR	Low/W	B	No_CNA	No_CNA	No_CNA	No_CNA	No_CNA	No_CNA	No_CNA	No_CNA	Loss	No_CNA	No_CNA	No_CNA	No_CNA	No_CNA	No_CNA	No_CNA	No_CNA	No_CNA	Loss	Loss	Loss	Loss	Loss	Loss	No_CNA	No_CNA	No_CNA	No_CNA	No_CNA	No_CNA	No_CNA	Gain	No_CNA	No_CNA	No_CNA	Loss	No_CNA	No_CNA	No_CNA	No_CNA	No_CNA	No_CNA	No_CNA	No_CNA	No_CNA	No_CNA	No_CNA	No_CNA	No_CNA	No_CNA	No_CNA	No_CNA	No_CNA	No_CNA	No_CNA	No_CNA	No_CNA	No_CNA	No_CNA	No_CNA	3.46563615	4.616626465	6.937349303	7.304031656	8.147721671	9.009516505	6.403765693	5.743107828	6.538143335	7.010922102	3.382713728	5.066196254	10.37430048	4.664139204	13.17809754	4.440864346	4.612539661	6.583697819	5.693012306	-1.12044221	-1.352131618
TCGA-24-1551	1579	1579	G3	IIIC	1-10_mm	Complete_Remission	With_Tumor	III	Yes	CR	W	Yes	-0.234790677	Low	Low/III	Low/Yes	Low/CR	Low/W	-0.311436717	Low	Low/III	Low/Yes	Low/CR	Low/W	-0.071072196	Low	Low/III	Low/Yes	Low/CR	Low/W	C	Loss	No_CNA	No_CNA	Loss	No_CNA	No_CNA	No_CNA	No_CNA	Loss	No_CNA	Loss	Loss	Loss	No_CNA	No_CNA	No_CNA	Loss	Loss	No_CNA	No_CNA	No_CNA	No_CNA	No_CNA	No_CNA	Gain	Gain	Gain	Gain	Gain	No_CNA	No_CNA	No_CNA	No_CNA	Gain	No_CNA	No_CNA	No_CNA	No_CNA	No_CNA	No_CNA	No_CNA	No_CNA	No_CNA	No_CNA	No_CNA	No_CNA	No_CNA	No_CNA	No_CNA	No_CNA	No_CNA	No_CNA	No_CNA	No_CNA	No_CNA	No_CNA	No_CNA	No_CNA	No_CNA	No_CNA	3.982760627	4.002013715	7.24809087	7.94145083	7.858065063	8.35386186	5.9366675	5.095343899	7.271736999	7.065924735	4.354332928	6.603931428	11.95965724	5.144605617	14.56533509	4.840355752	4.640340784	6.040107898	6.674682451	-1.184246029	-0.451959563
TCGA-24-1553	1767	1767	G3	IIIB	1-10_mm	Complete_Remission	With_Tumor	III	Yes	CR	W	Yes	-0.002727618	Low	Low/III	Low/Yes	Low/CR	Low/W	-0.16471102	Low	Low/III	Low/Yes	Low/CR	Low/W	0.087059896	High	High/III	High/Yes	High/CR	High/W	B	Loss	No_CNA	Loss	Loss	No_CNA	No_CNA	No_CNA	No_CNA	No_CNA	No_CNA	No_CNA	No_CNA	No_CNA	No_CNA	No_CNA	No_CNA	No_CNA	No_CNA	No_CNA	No_CNA	No_CNA	No_CNA	No_CNA	No_CNA	No_CNA	No_CNA	No_CNA	No_CNA	No_CNA	No_CNA	No_CNA	No_CNA	No_CNA	No_CNA	No_CNA	No_CNA	No_CNA	No_CNA	No_CNA	No_CNA	No_CNA	No_CNA	No_CNA	No_CNA	No_CNA	No_CNA	No_CNA	No_CNA	No_CNA	No_CNA	No_CNA	No_CNA	No_CNA	No_CNA	No_CNA	No_CNA	No_CNA	No_CNA	No_CNA	No_CNA	3.765424511	4.336934854	7.138411025	7.476863606	8.194555937	9.004832178	5.627196542	5.040284704	6.497406865	6.494539699	3.46335873	5.407088372	12.56711647	5.485872716	14.81715704	6.60304788	4.623270543	7.261841589	5.901430093	-1.363941286	-0.829620509
TCGA-24-1555	2692	2692	G3	IIIC	Null	Complete_Remission	With_Tumor	III	Null	CR	W	Yes	-0.72289622	Low	Low/III	Null	Low/CR	Low/W	-0.030864215	Low	Low/III	Null	Low/CR	Low/W	0.596716214	High	High/III	Null	High/CR	High/W	B	Loss	Gain	No_CNA	Loss	No_CNA	Loss	No_CNA	Loss	Loss	No_CNA	Loss	No_CNA	Loss	Loss	Loss	No_CNA	Loss	No_CNA	No_CNA	No_CNA	No_CNA	No_CNA	No_CNA	No_CNA	No_CNA	No_CNA	No_CNA	No_CNA	No_CNA	No_CNA	No_CNA	Gain	No_CNA	No_CNA	No_CNA	Loss	Loss	Loss	Loss	Loss	Loss	Loss	Loss	Loss	No_CNA	No_CNA	No_CNA	No_CNA	No_CNA	No_CNA	No_CNA	No_CNA	No_CNA	No_CNA	No_CNA	No_CNA	No_CNA	No_CNA	No_CNA	No_CNA	4.166156645	3.889973267	7.265630354	8.232004527	7.057319175	8.804270681	4.932344801	5.274834105	7.590222563	6.222478901	3.654383531	5.63596066	11.48940838	5.191989576	13.52758525	5.710239246	4.624674219	8.579883593	7.315431958	-0.816103563	-0.998684015
TCGA-24-1562	1384	1384	G3	IIIC	1-10_mm	Complete_Remission	With_Tumor	III	Yes	CR	W	Yes	-0.666793105	Low	Low/III	Low/Yes	Low/CR	Low/W	-0.160661387	Low	Low/III	Low/Yes	Low/CR	Low/W	0.006473494	Low	Low/III	Low/Yes	Low/CR	Low/W	C	Loss	No_CNA	No_CNA	No_CNA	Loss	Loss	Loss	Loss	Loss	Loss	Loss	Loss	Loss	Loss	No_CNA	Loss	Loss	No_CNA	No_CNA	No_CNA	No_CNA	No_CNA	No_CNA	No_CNA	No_CNA	No_CNA	No_CNA	No_CNA	No_CNA	No_CNA	No_CNA	Gain	No_CNA	No_CNA	No_CNA	Loss	No_CNA	No_CNA	No_CNA	No_CNA	No_CNA	No_CNA	No_CNA	No_CNA	No_CNA	No_CNA	No_CNA	No_CNA	No_CNA	No_CNA	No_CNA	No_CNA	No_CNA	No_CNA	No_CNA	No_CNA	No_CNA	No_CNA	No_CNA	No_CNA	4.360774495	3.72078585	6.300089977	6.960876825	7.291569809	8.955696373	5.723160855	5.162239645	6.554125551	5.650958157	4.907828078	5.731549172	10.6851371	4.692073351	12.89807122	5.064992238	4.627377748	7.10691457	6.489904241	-0.965246459	-0.906137892
TCGA-24-1564	787	787	G3	IIIC	1-10_mm	Complete_Remission	With_Tumor	III	Yes	CR	W	Yes	-0.170949346	Low	Low/III	Low/Yes	Low/CR	Low/W	-0.172021595	Low	Low/III	Low/Yes	Low/CR	Low/W	-0.030847806	Low	Low/III	Low/Yes	Low/CR	Low/W	C	Loss	No_CNA	No_CNA	No_CNA	No_CNA	No_CNA	No_CNA	No_CNA	No_CNA	No_CNA	No_CNA	No_CNA	No_CNA	No_CNA	No_CNA	No_CNA	No_CNA	No_CNA	No_CNA	No_CNA	No_CNA	No_CNA	No_CNA	No_CNA	No_CNA	No_CNA	No_CNA	No_CNA	No_CNA	No_CNA	No_CNA	No_CNA	No_CNA	No_CNA	No_CNA	No_CNA	No_CNA	No_CNA	No_CNA	No_CNA	No_CNA	No_CNA	No_CNA	No_CNA	No_CNA	No_CNA	No_CNA	No_CNA	No_CNA	No_CNA	No_CNA	No_CNA	No_CNA	No_CNA	No_CNA	No_CNA	No_CNA	No_CNA	No_CNA	No_CNA	3.796163812	4.728114204	7.438264441	8.282221958	8.764804485	8.28056619	7.313110136	5.796421197	6.845114715	6.752754871	4.623332743	5.511367058	12.40913443	5.321627592	13.83993892	5.753919163	4.638121341	8.025609394	6.376015017	-0.866874567	-0.988741808
TCGA-24-1603	2742	2742	G3	IIIB	Null	Complete_Remission	With_Tumor	III	Null	CR	W	Yes	-0.19874882	Low	Low/III	Null	Low/CR	Low/W	-0.12741444	Low	Low/III	Null	Low/CR	Low/W	0.010218677	Low	Low/III	Null	Low/CR	Low/W	C	Loss	No_CNA	No_CNA	Loss	No_CNA	No_CNA	No_CNA	No_CNA	No_CNA	No_CNA	No_CNA	No_CNA	No_CNA	No_CNA	Loss	No_CNA	No_CNA	No_CNA	No_CNA	No_CNA	No_CNA	No_CNA	No_CNA	No_CNA	No_CNA	No_CNA	No_CNA	No_CNA	No_CNA	No_CNA	No_CNA	Gain	No_CNA	No_CNA	No_CNA	No_CNA	No_CNA	No_CNA	No_CNA	No_CNA	No_CNA	No_CNA	No_CNA	No_CNA	No_CNA	No_CNA	No_CNA	No_CNA	No_CNA	No_CNA	No_CNA	No_CNA	No_CNA	No_CNA	No_CNA	No_CNA	No_CNA	No_CNA	No_CNA	No_CNA	3.570270103	4.356916552	7.83291058	9.020650902	7.82109575	9.142893884	5.81614461	5.352965722	7.632178848	7.515132421	3.863543539	5.039377541	12.06132106	5.454629399	14.08543999	5.692450768	4.593087817	7.761249563	6.611056588	-1.121465362	-0.578033185
TCGA-24-1604	2687	2687	G3	IIIC	Null	Complete_Remission	With_Tumor	III	Null	CR	W	Yes	-0.201384515	Low	Low/III	Null	Low/CR	Low/W	-0.202922555	Low	Low/III	Null	Low/CR	Low/W	-0.229639487	Low	Low/III	Null	Low/CR	Low/W	C	Loss	No_CNA	Loss	Loss	Gain	No_CNA	No_CNA	No_CNA	No_CNA	No_CNA	No_CNA	No_CNA	No_CNA	No_CNA	Loss	No_CNA	No_CNA	No_CNA	No_CNA	No_CNA	No_CNA	No_CNA	No_CNA	No_CNA	No_CNA	No_CNA	No_CNA	No_CNA	No_CNA	No_CNA	No_CNA	No_CNA	No_CNA	No_CNA	No_CNA	Gain	Gain	Gain	Gain	Gain	No_CNA	No_CNA	No_CNA	No_CNA	Loss	Loss	Loss	No_CNA	No_CNA	No_CNA	No_CNA	No_CNA	No_CNA	No_CNA	No_CNA	No_CNA	No_CNA	No_CNA	No_CNA	No_CNA	4.221366598	5.613044372	8.297380207	7.532460684	8.155960828	8.836060085	5.43392807	5.599637871	7.004978553	7.416244613	3.425178119	5.093123942	11.7522595	5.549137058	14.1373133	6.47254816	4.596065623	8.564524819	6.520267154	-0.768587062	-0.89917697
TCGA-24-1614	1470	1470	G3	IIIC	1-10_mm	Complete_Remission	With_Tumor	III	Yes	CR	W	Yes	0.690588378	High	High/III	High/Yes	High/CR	High/W	-0.575667869	Low	Low/III	Low/Yes	Low/CR	Low/W	0.025883661	Low	Low/III	Low/Yes	Low/CR	Low/W	C	Gain	No_CNA	No_CNA	No_CNA	Gain	Gain	Gain	Gain	Gain	Gain	Gain	Gain	Gain	Gain	Loss	Gain	Gain	Gain	No_CNA	Gain	Gain	Gain	Gain	No_CNA	No_CNA	No_CNA	No_CNA	No_CNA	No_CNA	No_CNA	No_CNA	No_CNA	No_CNA	No_CNA	No_CNA	No_CNA	No_CNA	No_CNA	No_CNA	No_CNA	No_CNA	No_CNA	No_CNA	No_CNA	No_CNA	No_CNA	No_CNA	No_CNA	No_CNA	No_CNA	No_CNA	No_CNA	No_CNA	No_CNA	No_CNA	No_CNA	No_CNA	No_CNA	No_CNA	No_CNA	5.784591017	4.666536524	7.236082532	8.294511657	8.0977875	8.348124878	5.947049993	4.375692271	7.215904724	7.427301845	3.321155893	5.596421445	11.26694144	5.261500289	13.98807677	5.979606572	4.600976139	7.633035184	6.568412813	-0.884646992	0.517529795
TCGA-24-1842	Null	253	G3	IIIC	1-10_mm	Complete_Remission	Tumor_Free	III	Yes	CR	WO	Yes	0.504013484	High	High/III	High/Yes	High/CR	High/WO	0.581638423	High	High/III	High/Yes	High/CR	High/WO	0.540299031	High	High/III	High/Yes	High/CR	High/WO	B	Loss	No_CNA	Loss	Loss	No_CNA	No_CNA	Gain	No_CNA	No_CNA	No_CNA	Gain	Gain	Gain	Gain	Gain	Gain	No_CNA	Gain	Loss	Loss	Loss	Loss	Loss	Loss	Loss	Loss	Loss	Loss	Loss	No_CNA	No_CNA	Gain	No_CNA	Gain	Gain	Gain	Gain	No_CNA	No_CNA	No_CNA	No_CNA	Loss	Loss	Loss	Loss	Loss	Loss	Loss	No_CNA	No_CNA	No_CNA	No_CNA	No_CNA	No_CNA	No_CNA	No_CNA	No_CNA	No_CNA	No_CNA	Gain	3.636464874	3.663984962	7.633032127	7.338560126	8.257423237	8.839974161	5.761499291	4.578071464	7.752382995	6.591448043	3.361737539	5.689494156	11.51375832	5.423772069	13.61590972	6.71651019	4.559520086	9.64441464	7.693906752	-1.670555748	-0.550403654
TCGA-24-1849	Null	175	G3	IIIC	1-10_mm	Complete_Remission	Tumor_Free	III	Yes	CR	WO	Yes	-0.012317479	Low	Low/III	Low/Yes	Low/CR	Low/WO	0.392121043	High	High/III	High/Yes	High/CR	High/WO	0.023132854	Low	Low/III	Low/Yes	Low/CR	Low/WO	B	Gain	No_CNA	No_CNA	No_CNA	No_CNA	No_CNA	No_CNA	No_CNA	No_CNA	Gain	No_CNA	No_CNA	No_CNA	No_CNA	No_CNA	No_CNA	No_CNA	No_CNA	Loss	Loss	Loss	Loss	Loss	Loss	Loss	Loss	Loss	Loss	Loss	Gain	Gain	No_CNA	No_CNA	No_CNA	No_CNA	No_CNA	No_CNA	No_CNA	No_CNA	No_CNA	No_CNA	No_CNA	No_CNA	No_CNA	No_CNA	No_CNA	No_CNA	No_CNA	No_CNA	No_CNA	No_CNA	No_CNA	No_CNA	No_CNA	No_CNA	No_CNA	No_CNA	No_CNA	No_CNA	No_CNA	3.372551986	4.402805983	6.557903735	7.009027102	8.209109434	8.486023459	7.409896776	5.109274007	6.657339059	5.634620418	3.81809911	5.193294572	9.373609372	4.672881218	11.89900939	4.813656787	4.598467065	8.444501521	7.024147669	-0.535226557	-0.283724194
TCGA-24-1850	Null	167	G3	IIIC	1-10_mm	Complete_Remission	Tumor_Free	III	Yes	CR	WO	Yes	0.662959657	High	High/III	High/Yes	High/CR	High/WO	0.069459058	High	High/III	High/Yes	High/CR	High/WO	-0.027680216	Low	Low/III	Low/Yes	Low/CR	Low/WO	C	Loss	No_CNA	No_CNA	Gain	Gain	Gain	Gain	Gain	Gain	Gain	Gain	Gain	Gain	Gain	Gain	Gain	Gain	Gain	No_CNA	No_CNA	No_CNA	No_CNA	No_CNA	No_CNA	No_CNA	No_CNA	No_CNA	No_CNA	Loss	Loss	No_CNA	Gain	No_CNA	Gain	Gain	No_CNA	No_CNA	No_CNA	No_CNA	No_CNA	No_CNA	No_CNA	No_CNA	No_CNA	No_CNA	No_CNA	No_CNA	No_CNA	No_CNA	No_CNA	No_CNA	No_CNA	No_CNA	No_CNA	No_CNA	No_CNA	No_CNA	No_CNA	No_CNA	No_CNA	3.606727801	3.703343248	7.310896056	7.733140518	8.982355643	8.393666315	6.820120225	5.012132267	6.600233935	7.512080712	3.57886765	5.294386232	12.03743228	5.325496091	14.36372302	4.981622555	7.959743025	5.682200037	5.618431574	-1.08324781	-0.455724482
TCGA-24-1852	2201	2201	G3	IIIC	1-10_mm	Complete_Remission	With_Tumor	III	Yes	CR	W	Yes	-0.045605418	Low	Low/III	Low/Yes	Low/CR	Low/W	0.164213091	High	High/III	High/Yes	High/CR	High/W	0.185787422	High	High/III	High/Yes	High/CR	High/W	A	Loss	No_CNA	No_CNA	No_CNA	Gain	Gain	No_CNA	Loss	Loss	No_CNA	Loss	Loss	Loss	No_CNA	Loss	No_CNA	Loss	Loss	No_CNA	No_CNA	No_CNA	Loss	No_CNA	No_CNA	No_CNA	No_CNA	No_CNA	No_CNA	No_CNA	No_CNA	No_CNA	Gain	No_CNA	No_CNA	No_CNA	No_CNA	No_CNA	No_CNA	No_CNA	No_CNA	No_CNA	No_CNA	No_CNA	No_CNA	No_CNA	No_CNA	No_CNA	No_CNA	No_CNA	No_CNA	No_CNA	No_CNA	No_CNA	No_CNA	No_CNA	No_CNA	No_CNA	No_CNA	No_CNA	No_CNA	3.610481388	3.969348752	7.950926758	7.352127638	8.265132558	9.137519033	6.074622827	5.439455032	8.058075976	8.397350705	3.19953142	7.418220263	12.13996112	5.585599175	14.29159042	6.099636347	4.587625287	4.807141564	4.256511094	-1.179613236	-1.12100443
TCGA-24-1927	499	499	G3	IIIC	1-10_mm	Complete_Remission	With_Tumor	III	Yes	CR	W	Yes	-0.08645203	Low	Low/III	Low/Yes	Low/CR	Low/W	0.322562913	High	High/III	High/Yes	High/CR	High/W	-0.730805148	Low	Low/III	Low/Yes	Low/CR	Low/W	B	Gain	No_CNA	No_CNA	Loss	No_CNA	No_CNA	Gain	Gain	Loss	No_CNA	No_CNA	No_CNA	No_CNA	No_CNA	No_CNA	No_CNA	No_CNA	No_CNA	Loss	Loss	Loss	Loss	Loss	Loss	No_CNA	No_CNA	No_CNA	No_CNA	No_CNA	No_CNA	No_CNA	Gain	No_CNA	No_CNA	No_CNA	Gain	Gain	Gain	Gain	Gain	Gain	Gain	Gain	Gain	Gain	Gain	Gain	Gain	Gain	Gain	Gain	Loss	Loss	Loss	Loss	Loss	Loss	Loss	Loss	Loss	Null	Null	Null	Null	Null	Null	Null	Null	Null	Null	Null	6.411683198	11.32728373	5.089140408	12.95889916	5.296146677	4.632662606	8.241298792	6.148404046	-1.272979542	-1.193502568
TCGA-24-1928	336	336	G3	IIIC	11-20_mm	Progressive_Disease	With_Tumor	III	Yes	No	W	Yes	0.589238836	High	High/III	High/Yes	High/No	High/W	-0.411796533	Low	Low/III	Low/Yes	Low/No	Low/W	-0.043507318	Low	Low/III	Low/Yes	Low/No	Low/W	C	No_CNA	No_CNA	No_CNA	Gain	Gain	Gain	Gain	Gain	Gain	Gain	Gain	Gain	Gain	Gain	Gain	Gain	Gain	Gain	No_CNA	No_CNA	No_CNA	No_CNA	No_CNA	No_CNA	No_CNA	No_CNA	No_CNA	No_CNA	No_CNA	No_CNA	No_CNA	Gain	No_CNA	No_CNA	No_CNA	No_CNA	No_CNA	No_CNA	No_CNA	No_CNA	No_CNA	No_CNA	No_CNA	No_CNA	No_CNA	No_CNA	No_CNA	No_CNA	No_CNA	No_CNA	No_CNA	No_CNA	No_CNA	No_CNA	No_CNA	No_CNA	No_CNA	No_CNA	No_CNA	No_CNA	3.901536277	5.171698008	7.694280405	8.120691136	8.641929579	8.472219565	5.885621534	5.217454121	7.124302934	6.30570233	3.245074779	7.009008184	12.2238574	4.969439274	13.74413611	5.439160577	4.567541393	8.05814047	7.032085525	Null	Null
TCGA-24-2029	439	439	G3	IIIC	>20_mm	Complete_Remission	With_Tumor	III	Yes	CR	W	Yes	0.332169457	Low	Low/III	Low/Yes	Low/CR	Low/W	-0.22597243	Low	Low/III	Low/Yes	Low/CR	Low/W	-0.114826009	Low	Low/III	Low/Yes	Low/CR	Low/W	C	No_CNA	No_CNA	No_CNA	No_CNA	No_CNA	No_CNA	No_CNA	No_CNA	No_CNA	Gain	No_CNA	No_CNA	No_CNA	Gain	Gain	No_CNA	No_CNA	No_CNA	No_CNA	No_CNA	No_CNA	No_CNA	No_CNA	No_CNA	No_CNA	No_CNA	No_CNA	No_CNA	No_CNA	No_CNA	No_CNA	Gain	No_CNA	No_CNA	No_CNA	No_CNA	No_CNA	No_CNA	No_CNA	No_CNA	No_CNA	No_CNA	No_CNA	No_CNA	No_CNA	No_CNA	No_CNA	No_CNA	No_CNA	No_CNA	No_CNA	No_CNA	No_CNA	No_CNA	No_CNA	No_CNA	No_CNA	No_CNA	No_CNA	No_CNA	3.356495493	4.130385172	7.135155333	7.428714267	7.567358824	8.332984964	6.030602314	4.739769796	6.185686372	6.263845993	4.357984564	5.712092615	11.4166625	4.783955383	13.10556445	5.267961286	4.624096688	7.213166876	6.1869606	-0.790856181	-1.121822779
TCGA-24-2036	1947	1947	G3	IIIA	1-10_mm	Complete_Remission	With_Tumor	III	Yes	CR	W	Yes	-0.203217743	Low	Low/III	Low/Yes	Low/CR	Low/W	-0.530688881	Low	Low/III	Low/Yes	Low/CR	Low/W	-0.02555109	Low	Low/III	Low/Yes	Low/CR	Low/W	C	Loss	No_CNA	No_CNA	No_CNA	No_CNA	No_CNA	No_CNA	No_CNA	No_CNA	No_CNA	No_CNA	No_CNA	No_CNA	No_CNA	Loss	No_CNA	No_CNA	No_CNA	Gain	Gain	Gain	Gain	Gain	Gain	Gain	Gain	Gain	Gain	No_CNA	No_CNA	No_CNA	No_CNA	No_CNA	No_CNA	No_CNA	No_CNA	No_CNA	Gain	No_CNA	No_CNA	No_CNA	No_CNA	No_CNA	No_CNA	No_CNA	No_CNA	No_CNA	No_CNA	No_CNA	No_CNA	No_CNA	No_CNA	No_CNA	No_CNA	No_CNA	No_CNA	No_CNA	No_CNA	No_CNA	No_CNA	4.08461021	4.352717392	7.196949053	9.120715653	8.223409905	8.404892991	7.200045632	4.686247774	8.106066871	6.913426245	3.410994849	5.734461126	12.00396647	4.969885378	13.83716074	5.650952683	4.649274301	7.196570657	5.75364795	-1.457118713	-0.021473113
TCGA-25-1313	819	819	G3	IV	1-10_mm	Complete_Remission	With_Tumor	IV	Yes	CR	W	Yes	-0.621917076	Low	Low/IV	Low/Yes	Low/CR	Low/W	0.303237094	High	High/IV	High/Yes	High/CR	High/W	0.417500111	High	High/IV	High/Yes	High/CR	High/W	A	No_CNA	No_CNA	No_CNA	No_CNA	No_CNA	Loss	Loss	No_CNA	Loss	No_CNA	No_CNA	No_CNA	No_CNA	No_CNA	No_CNA	No_CNA	No_CNA	Loss	No_CNA	No_CNA	No_CNA	Loss	Loss	Loss	Loss	Loss	Loss	Loss	Loss	No_CNA	No_CNA	Gain	No_CNA	No_CNA	No_CNA	No_CNA	No_CNA	No_CNA	No_CNA	No_CNA	No_CNA	No_CNA	No_CNA	No_CNA	No_CNA	No_CNA	Gain	Loss	Loss	Loss	Loss	No_CNA	No_CNA	No_CNA	No_CNA	No_CNA	No_CNA	Gain	Gain	Gain	4.845970159	4.499477565	6.994222816	7.662866527	7.717493713	9.639532595	6.145567133	5.661528261	7.4051651	6.377902094	3.368711998	7.270171604	12.4203502	5.117188155	13.88919411	4.83394823	4.63868409	9.514256527	7.949734297	-1.140031488	-0.909601231
TCGA-25-1315	1583	1553	G3	IIIC	1-10_mm	Partial_Remission/Response	With_Tumor	III	Yes	No	W	Yes	0.623580473	High	High/III	High/Yes	High/No	High/W	0.20696115	High	High/III	High/Yes	High/No	High/W	-0.076454962	Low	Low/III	Low/Yes	Low/No	Low/W	C	Loss	No_CNA	No_CNA	Loss	Gain	Gain	Gain	Gain	Gain	Gain	Gain	Gain	Gain	Gain	No_CNA	Gain	Gain	Gain	Loss	Loss	Loss	No_CNA	No_CNA	No_CNA	No_CNA	No_CNA	No_CNA	No_CNA	No_CNA	No_CNA	No_CNA	Gain	No_CNA	No_CNA	No_CNA	No_CNA	No_CNA	No_CNA	No_CNA	No_CNA	No_CNA	No_CNA	No_CNA	No_CNA	No_CNA	No_CNA	Loss	No_CNA	No_CNA	Gain	No_CNA	No_CNA	No_CNA	No_CNA	No_CNA	No_CNA	No_CNA	No_CNA	No_CNA	No_CNA	4.070120944	4.162834456	7.472178281	8.300643301	8.073716808	8.567225462	6.021149429	5.572759083	7.335008777	7.757622668	3.279979473	7.353745351	13.29507902	5.335877821	14.55023458	5.435749548	4.644397707	4.723928755	4.859009273	-1.085408997	-1.181975826
TCGA-25-1317	68	31	G3	IIIC	Null	Null	Null	III	Null	Null	Null	Yes	-0.712671487	Low	Low/III	Null	Null	Null	-0.091493791	Low	Low/III	Null	Null	Null	-0.015057848	Low	Low/III	Null	Null	Null	C	Gain	Gain	No_CNA	Loss	Loss	Loss	Loss	Loss	Loss	No_CNA	Loss	Loss	Loss	Loss	Loss	Loss	Loss	Loss	No_CNA	No_CNA	No_CNA	No_CNA	No_CNA	No_CNA	No_CNA	No_CNA	No_CNA	No_CNA	No_CNA	No_CNA	No_CNA	Gain	No_CNA	No_CNA	Gain	No_CNA	No_CNA	No_CNA	No_CNA	No_CNA	No_CNA	No_CNA	No_CNA	No_CNA	No_CNA	No_CNA	No_CNA	No_CNA	No_CNA	No_CNA	No_CNA	No_CNA	No_CNA	No_CNA	No_CNA	No_CNA	No_CNA	No_CNA	No_CNA	No_CNA	3.516540327	3.900196199	7.278657883	6.44544053	7.297270764	7.723036561	5.997248321	5.438453042	6.945426868	6.069932044	3.418239313	6.181675163	10.98994977	5.054941348	13.20658546	5.570635883	4.676381541	5.940514078	5.243892307	Null	Null
TCGA-25-1320	1154	1124	G3	IIIC	1-10_mm	Progressive_Disease	With_Tumor	III	Yes	No	W	Yes	-0.335901695	Low	Low/III	Low/Yes	Low/No	Low/W	-0.130050729	Low	Low/III	Low/Yes	Low/No	Low/W	-0.28390916	Low	Low/III	Low/Yes	Low/No	Low/W	C	Loss	No_CNA	Loss	No_CNA	No_CNA	No_CNA	No_CNA	No_CNA	Loss	Loss	Loss	No_CNA	Gain	Gain	Gain	No_CNA	No_CNA	Gain	No_CNA	No_CNA	Gain	No_CNA	No_CNA	No_CNA	No_CNA	No_CNA	No_CNA	No_CNA	No_CNA	No_CNA	No_CNA	Gain	No_CNA	No_CNA	No_CNA	No_CNA	No_CNA	No_CNA	No_CNA	No_CNA	No_CNA	No_CNA	No_CNA	No_CNA	No_CNA	No_CNA	No_CNA	No_CNA	No_CNA	No_CNA	No_CNA	No_CNA	No_CNA	No_CNA	No_CNA	No_CNA	No_CNA	No_CNA	No_CNA	Loss	3.792342702	4.540805827	7.180662827	7.969239565	9.686805802	7.981078585	6.350090474	4.795045997	7.225424285	6.984662437	3.915798158	6.644118064	10.27894711	4.656518942	12.64944251	4.773078291	4.647325468	5.701485371	5.213566789	-1.375540658	-0.701301521
TCGA-25-1321	1033	1033	G3	IIIC	No_Macroscopic_Disease	Complete_Remission	With_Tumor	III	No	CR	W	Yes	0.706587448	High	High/III	High/No	High/CR	High/W	0.375606177	High	High/III	High/No	High/CR	High/W	-0.001604794	Low	Low/III	Low/No	Low/CR	Low/W	C	Loss	No_CNA	No_CNA	No_CNA	Gain	Gain	Gain	Gain	Gain	Gain	Gain	Gain	Gain	Gain	No_CNA	Gain	Gain	Gain	No_CNA	No_CNA	No_CNA	No_CNA	No_CNA	No_CNA	No_CNA	No_CNA	No_CNA	No_CNA	No_CNA	No_CNA	No_CNA	Gain	Gain	Gain	Gain	No_CNA	No_CNA	No_CNA	No_CNA	No_CNA	No_CNA	No_CNA	No_CNA	No_CNA	No_CNA	No_CNA	No_CNA	No_CNA	No_CNA	No_CNA	No_CNA	No_CNA	No_CNA	No_CNA	No_CNA	No_CNA	No_CNA	No_CNA	No_CNA	No_CNA	3.974309638	4.833433015	7.765078354	7.421575246	8.215363545	8.335477726	5.711866068	5.010193261	7.392198832	7.599870516	3.813036934	4.782112102	13.05542359	6.285118565	14.76404651	7.288194625	4.523683405	6.174143035	5.565728659	-1.526624963	-0.144062221
TCGA-25-1322	91	91	G3	IV	>20_mm	Null	With_Tumor	IV	Yes	Null	W	Yes	0.417288862	High	High/IV	High/Yes	Null	High/W	0.192299172	High	High/IV	High/Yes	Null	High/W	-0.134975506	Low	Low/IV	Low/Yes	Null	Low/W	C	Loss	No_CNA	Loss	Loss	Gain	Gain	Gain	Gain	Gain	Gain	Gain	Gain	Gain	Gain	No_CNA	Gain	Gain	Gain	No_CNA	No_CNA	Loss	No_CNA	No_CNA	No_CNA	No_CNA	No_CNA	No_CNA	No_CNA	No_CNA	No_CNA	No_CNA	Gain	No_CNA	No_CNA	No_CNA	No_CNA	No_CNA	No_CNA	Gain	No_CNA	No_CNA	No_CNA	No_CNA	No_CNA	Gain	No_CNA	No_CNA	No_CNA	No_CNA	No_CNA	No_CNA	No_CNA	No_CNA	No_CNA	No_CNA	No_CNA	No_CNA	No_CNA	No_CNA	No_CNA	3.531427986	4.432096204	6.981489676	8.033931413	8.436718912	8.845567097	5.899504442	4.716544649	7.380912698	7.524938237	4.147860142	4.276903547	12.13554337	5.135216822	14.02499153	4.893024487	4.624599499	6.846427676	7.272504392	-1.580006764	0.306959109
TCGA-25-1323	395	365	G3	IIIC	1-10_mm	Complete_Remission	With_Tumor	III	Yes	CR	W	Yes	0.403439558	High	High/III	High/Yes	High/CR	High/W	-0.139659886	Low	Low/III	Low/Yes	Low/CR	Low/W	0.041893648	High	High/III	High/Yes	High/CR	High/W	C	Loss	No_CNA	No_CNA	No_CNA	Gain	No_CNA	Gain	No_CNA	No_CNA	Gain	No_CNA	No_CNA	No_CNA	Gain	Loss	Gain	No_CNA	Gain	Gain	No_CNA	No_CNA	No_CNA	No_CNA	No_CNA	No_CNA	No_CNA	No_CNA	No_CNA	No_CNA	No_CNA	No_CNA	Gain	No_CNA	Gain	No_CNA	No_CNA	No_CNA	No_CNA	No_CNA	No_CNA	No_CNA	No_CNA	No_CNA	No_CNA	No_CNA	No_CNA	No_CNA	No_CNA	No_CNA	No_CNA	No_CNA	No_CNA	No_CNA	No_CNA	No_CNA	No_CNA	No_CNA	No_CNA	No_CNA	No_CNA	3.728056061	3.898430802	7.261461828	7.617092888	7.966488114	9.110848547	5.769015358	5.179058044	7.868822178	7.615435106	3.345804113	4.717015807	12.1594425	5.252539332	13.8500501	9.337589718	4.580578409	5.995803916	5.355979318	-1.433272447	-0.981360786
TCGA-25-1325	976	976	G3	IV	>20_mm	Null	Null	IV	Yes	Null	Null	No	0.565829345	High	High/IV	High/Yes	Null	Null	0.626024944	High	High/IV	High/Yes	Null	Null	-0.351688499	Low	Low/IV	Low/Yes	Null	Null	C	Loss	No_CNA	Loss	Loss	Gain	Gain	Gain	Gain	No_CNA	No_CNA	No_CNA	Gain	Gain	Gain	No_CNA	Gain	Gain	Gain	Loss	Loss	Loss	Loss	Loss	Loss	Loss	Loss	Loss	Loss	Loss	No_CNA	No_CNA	Gain	Gain	Gain	Gain	No_CNA	No_CNA	No_CNA	Gain	No_CNA	No_CNA	No_CNA	Gain	Gain	Gain	Gain	Gain	No_CNA	No_CNA	Gain	Loss	Loss	Loss	Loss	Loss	Loss	No_CNA	No_CNA	No_CNA	No_CNA	4.74294835	5.382643023	7.900412553	7.439298778	8.334270421	9.740742613	4.803936676	5.475078929	7.893068272	7.432348192	3.469870569	4.267537464	12.85953492	5.617475843	14.46884446	6.183481717	4.602515646	9.782748355	8.48781903	-1.465025913	-0.453525861
TCGA-25-1623	565	565	G3	IV	No_Macroscopic_Disease	Complete_Remission	With_Tumor	IV	No	CR	W	Yes	0.352198506	High	High/IV	High/No	High/CR	High/W	-0.125080449	Low	Low/IV	Low/No	Low/CR	Low/W	0.013201117	Low	Low/IV	Low/No	Low/CR	Low/W	C	Gain	No_CNA	Loss	No_CNA	Gain	No_CNA	No_CNA	No_CNA	No_CNA	No_CNA	No_CNA	Gain	Gain	Gain	Loss	Gain	Gain	Gain	No_CNA	No_CNA	No_CNA	No_CNA	No_CNA	No_CNA	No_CNA	No_CNA	No_CNA	No_CNA	No_CNA	No_CNA	No_CNA	No_CNA	No_CNA	No_CNA	No_CNA	No_CNA	No_CNA	No_CNA	No_CNA	No_CNA	No_CNA	No_CNA	No_CNA	No_CNA	No_CNA	No_CNA	No_CNA	No_CNA	No_CNA	No_CNA	No_CNA	No_CNA	No_CNA	No_CNA	No_CNA	No_CNA	No_CNA	No_CNA	No_CNA	No_CNA	3.397375907	4.386745051	7.935593659	7.339709624	7.78155032	8.205352683	6.552946017	5.134677146	6.541747604	6.741636195	4.415287755	5.677964381	11.10093432	4.939727873	12.77680275	5.111375653	4.618869638	7.336875993	6.466851636	-1.293505104	-0.507705547
TCGA-25-1626	517	480	G3	IIIC	>20_mm	Partial_Remission/Response	With_Tumor	III	Yes	No	W	Yes	0.400038334	High	High/III	High/Yes	High/No	High/W	-0.132710787	Low	Low/III	Low/Yes	Low/No	Low/W	-0.0731413	Low	Low/III	Low/Yes	Low/No	Low/W	C	No_CNA	No_CNA	No_CNA	No_CNA	Gain	No_CNA	No_CNA	No_CNA	No_CNA	No_CNA	No_CNA	No_CNA	No_CNA	No_CNA	Gain	No_CNA	No_CNA	Gain	No_CNA	No_CNA	No_CNA	No_CNA	No_CNA	No_CNA	No_CNA	No_CNA	No_CNA	No_CNA	No_CNA	No_CNA	No_CNA	No_CNA	No_CNA	No_CNA	No_CNA	No_CNA	No_CNA	No_CNA	No_CNA	No_CNA	No_CNA	No_CNA	No_CNA	No_CNA	No_CNA	No_CNA	No_CNA	No_CNA	No_CNA	No_CNA	No_CNA	No_CNA	No_CNA	No_CNA	No_CNA	No_CNA	No_CNA	No_CNA	No_CNA	No_CNA	3.564431425	4.610534443	6.915442866	7.655990087	8.276139176	8.044256193	6.401478243	4.984919843	6.112858006	6.139856703	4.123617984	4.880718693	11.18034642	5.083648722	13.07607419	5.282970122	4.597545056	6.47051662	6.440546487	-1.144121194	-1.065621184
TCGA-25-1877	730	549	G3	IIIC	1-10_mm	Complete_Remission	With_Tumor	III	Yes	CR	W	Yes	-0.80292825	Low	Low/III	Low/Yes	Low/CR	Low/W	-0.116382727	Low	Low/III	Low/Yes	Low/CR	Low/W	-0.036215058	Low	Low/III	Low/Yes	Low/CR	Low/W	C	No_CNA	Gain	No_CNA	Loss	Loss	Loss	Loss	Loss	Loss	Loss	Loss	Loss	Loss	Loss	Loss	Loss	Loss	Loss	No_CNA	No_CNA	No_CNA	No_CNA	No_CNA	No_CNA	No_CNA	No_CNA	No_CNA	No_CNA	No_CNA	No_CNA	No_CNA	Gain	No_CNA	No_CNA	No_CNA	Loss	No_CNA	No_CNA	No_CNA	No_CNA	No_CNA	No_CNA	No_CNA	No_CNA	No_CNA	No_CNA	No_CNA	No_CNA	No_CNA	No_CNA	No_CNA	No_CNA	No_CNA	No_CNA	No_CNA	No_CNA	No_CNA	No_CNA	No_CNA	No_CNA	3.508638416	3.708248046	6.900086812	8.915337091	7.650763512	6.946241738	5.347136071	5.18886121	5.388706842	7.353203777	3.03633747	6.921292748	11.02952811	4.711420458	12.8472979	4.736523687	4.669171839	5.411065603	4.808912934	Null	Null
TCGA-25-2399	608	608	G3	IIIC	>20_mm	Partial_Remission/Response	With_Tumor	III	Yes	No	W	Yes	0.263254404	Low	Low/III	Low/Yes	Low/No	Low/W	0.091820388	High	High/III	High/Yes	High/No	High/W	-0.021150735	Low	Low/III	Low/Yes	Low/No	Low/W	B	Gain	No_CNA	No_CNA	No_CNA	No_CNA	No_CNA	No_CNA	No_CNA	No_CNA	No_CNA	No_CNA	No_CNA	No_CNA	Gain	No_CNA	No_CNA	No_CNA	No_CNA	No_CNA	No_CNA	No_CNA	No_CNA	No_CNA	No_CNA	No_CNA	No_CNA	No_CNA	No_CNA	No_CNA	No_CNA	No_CNA	Gain	No_CNA	Gain	Gain	No_CNA	No_CNA	No_CNA	No_CNA	No_CNA	No_CNA	No_CNA	No_CNA	No_CNA	No_CNA	No_CNA	No_CNA	No_CNA	No_CNA	No_CNA	No_CNA	No_CNA	No_CNA	No_CNA	No_CNA	No_CNA	No_CNA	No_CNA	No_CNA	No_CNA	4.364967531	3.766466935	7.574797108	7.089722663	7.677818552	8.509930089	5.991532139	5.30490733	7.346947992	6.667970284	3.871486234	6.083710075	10.92950443	5.060834349	12.89133939	6.022223316	4.558376629	8.25580837	5.819553343	-1.134908136	-1.293553407
TCGA-25-2408	942	942	G2	IV	1-10_mm	Partial_Remission/Response	With_Tumor	IV	Yes	No	W	Yes	-0.10811317	Low	Low/IV	Low/Yes	Low/No	Low/W	-0.192748294	Low	Low/IV	Low/Yes	Low/No	Low/W	-0.033784562	Low	Low/IV	Low/Yes	Low/No	Low/W	C	Loss	No_CNA	No_CNA	No_CNA	No_CNA	No_CNA	No_CNA	No_CNA	No_CNA	No_CNA	No_CNA	No_CNA	No_CNA	No_CNA	No_CNA	No_CNA	No_CNA	No_CNA	No_CNA	No_CNA	No_CNA	No_CNA	No_CNA	No_CNA	No_CNA	No_CNA	No_CNA	No_CNA	No_CNA	No_CNA	No_CNA	No_CNA	No_CNA	No_CNA	No_CNA	No_CNA	No_CNA	No_CNA	No_CNA	No_CNA	No_CNA	No_CNA	No_CNA	No_CNA	Loss	No_CNA	No_CNA	No_CNA	No_CNA	No_CNA	No_CNA	No_CNA	No_CNA	No_CNA	No_CNA	No_CNA	No_CNA	No_CNA	No_CNA	No_CNA	3.941448502	4.588678041	7.48083925	7.891237936	7.591170996	8.618283776	7.291915567	5.049942915	7.358253859	6.180956566	4.730284375	5.558748242	11.40959161	4.937261339	13.86580108	4.907408143	4.667052086	6.00911572	6.439483021	-0.75398999	-0.373095558
TCGA-29-1693	Null	3095	G3	IIIC	>20_mm	Complete_Remission	With_Tumor	III	Yes	CR	W	Yes	-0.26257668	Low	Low/III	Low/Yes	Low/CR	Low/W	-0.228413812	Low	Low/III	Low/Yes	Low/CR	Low/W	-0.020838162	Low	Low/III	Low/Yes	Low/CR	Low/W	C	Loss	No_CNA	No_CNA	No_CNA	No_CNA	No_CNA	Loss	No_CNA	Loss	No_CNA	No_CNA	No_CNA	No_CNA	No_CNA	No_CNA	No_CNA	No_CNA	No_CNA	No_CNA	Loss	Loss	Loss	Loss	No_CNA	Gain	Gain	Gain	Gain	Gain	No_CNA	No_CNA	No_CNA	No_CNA	Loss	Loss	Loss	No_CNA	No_CNA	No_CNA	No_CNA	No_CNA	No_CNA	No_CNA	No_CNA	No_CNA	No_CNA	No_CNA	No_CNA	No_CNA	No_CNA	No_CNA	No_CNA	No_CNA	No_CNA	No_CNA	No_CNA	No_CNA	No_CNA	No_CNA	No_CNA	3.625193907	3.616976044	7.244894536	8.238729224	7.776833392	8.815844705	5.366009184	5.208711102	7.234500836	6.428101352	3.690151154	6.439020251	11.6594245	5.240637494	13.55815937	5.585915054	4.662280655	6.923916536	5.774819711	-0.946305909	-0.86995506
TCGA-29-1704	Null	1587	G3	IIIC	11-20_mm	Complete_Remission	With_Tumor	III	Yes	CR	W	Yes	-0.551290345	Low	Low/III	Low/Yes	Low/CR	Low/W	-0.155492435	Low	Low/III	Low/Yes	Low/CR	Low/W	0.418952459	High	High/III	High/Yes	High/CR	High/W	B	Gain	No_CNA	No_CNA	No_CNA	No_CNA	Loss	Loss	Loss	Loss	Loss	Loss	Loss	Loss	No_CNA	Loss	No_CNA	No_CNA	No_CNA	No_CNA	No_CNA	No_CNA	Loss	No_CNA	No_CNA	No_CNA	No_CNA	No_CNA	No_CNA	Gain	Gain	No_CNA	No_CNA	No_CNA	No_CNA	No_CNA	No_CNA	No_CNA	No_CNA	No_CNA	No_CNA	No_CNA	No_CNA	No_CNA	No_CNA	Loss	No_CNA	No_CNA	No_CNA	No_CNA	No_CNA	No_CNA	No_CNA	No_CNA	No_CNA	No_CNA	No_CNA	No_CNA	No_CNA	No_CNA	No_CNA	3.397267133	3.59373954	6.621622319	8.789509964	7.503375932	10.01334568	6.442382288	5.748475622	6.798494148	6.492075418	5.136172421	3.969940738	11.93324706	5.437898011	14.22143313	5.97708038	4.652624274	9.565861855	8.335181748	Null	Null
TCGA-29-1711	Null	1053	G2	IIIC	No_Macroscopic_Disease	Complete_Remission	Tumor_Free	III	No	CR	WO	Yes	-0.379834109	Low	Low/III	Low/No	Low/CR	Low/WO	0.18829683	High	High/III	High/No	High/CR	High/WO	0.022348271	Low	Low/III	Low/No	Low/CR	Low/WO	B	Gain	No_CNA	No_CNA	No_CNA	Loss	Loss	Loss	No_CNA	No_CNA	No_CNA	No_CNA	No_CNA	No_CNA	No_CNA	Gain	No_CNA	No_CNA	No_CNA	No_CNA	No_CNA	No_CNA	No_CNA	No_CNA	No_CNA	No_CNA	No_CNA	No_CNA	No_CNA	No_CNA	No_CNA	No_CNA	No_CNA	No_CNA	Gain	Gain	Gain	No_CNA	No_CNA	No_CNA	No_CNA	No_CNA	No_CNA	No_CNA	No_CNA	No_CNA	No_CNA	No_CNA	No_CNA	No_CNA	No_CNA	No_CNA	No_CNA	No_CNA	No_CNA	No_CNA	No_CNA	No_CNA	No_CNA	No_CNA	No_CNA	3.490184098	4.324386864	7.670337271	7.046925317	8.250628478	9.040412475	6.090697343	5.781505998	6.520265458	5.580561178	4.269418644	7.295884934	11.51529911	5.032458573	13.86490795	4.672705719	4.606984898	9.036175224	8.074961761	-0.81558742	-0.959045606
TCGA-29-1771	Null	685	G2	IIIC	>20_mm	Complete_Remission	With_Tumor	III	Yes	CR	W	Yes	-0.052477413	Low	Low/III	Low/Yes	Low/CR	Low/W	-0.158693163	Low	Low/III	Low/Yes	Low/CR	Low/W	0.131586931	High	High/III	High/Yes	High/CR	High/W	B	Loss	No_CNA	No_CNA	No_CNA	No_CNA	No_CNA	No_CNA	No_CNA	No_CNA	No_CNA	No_CNA	No_CNA	No_CNA	No_CNA	No_CNA	No_CNA	No_CNA	No_CNA	No_CNA	No_CNA	No_CNA	No_CNA	No_CNA	No_CNA	No_CNA	No_CNA	No_CNA	No_CNA	No_CNA	No_CNA	No_CNA	Gain	No_CNA	No_CNA	No_CNA	Loss	No_CNA	No_CNA	No_CNA	No_CNA	No_CNA	No_CNA	No_CNA	No_CNA	No_CNA	No_CNA	No_CNA	No_CNA	No_CNA	No_CNA	No_CNA	No_CNA	No_CNA	No_CNA	No_CNA	No_CNA	No_CNA	No_CNA	No_CNA	No_CNA	3.492270319	4.286988032	7.99160099	8.705488961	8.29248355	9.051518138	7.441343447	5.057082139	7.636272578	5.107599422	3.63547801	4.318832231	11.49868983	5.010858435	13.72354648	5.496991043	4.58652776	6.415417824	6.140136296	-1.275483799	-0.519470098
TCGA-29-2427	Null	1900	G3	IIIC	>20_mm	Complete_Remission	With_Tumor	III	Yes	CR	W	Yes	-0.412561478	Low	Low/III	Low/Yes	Low/CR	Low/W	0.067925195	High	High/III	High/Yes	High/CR	High/W	0.005028749	Low	Low/III	Low/Yes	Low/CR	Low/W	B	No_CNA	No_CNA	No_CNA	No_CNA	Loss	Loss	Loss	No_CNA	No_CNA	No_CNA	No_CNA	No_CNA	No_CNA	No_CNA	Loss	No_CNA	No_CNA	No_CNA	No_CNA	No_CNA	Loss	Loss	Loss	No_CNA	No_CNA	No_CNA	No_CNA	No_CNA	No_CNA	No_CNA	No_CNA	No_CNA	No_CNA	No_CNA	No_CNA	No_CNA	No_CNA	No_CNA	No_CNA	No_CNA	No_CNA	No_CNA	No_CNA	No_CNA	Loss	No_CNA	No_CNA	No_CNA	No_CNA	No_CNA	No_CNA	No_CNA	No_CNA	No_CNA	No_CNA	No_CNA	No_CNA	No_CNA	No_CNA	No_CNA	3.534234123	5.600373356	7.92631337	7.942763079	7.759385664	8.79906458	6.072654378	5.126968299	6.898126946	5.746109559	3.356447	5.052428147	10.26966467	4.776529224	12.77335086	5.169924314	4.586817908	10.16706192	7.98831315	-1.179455341	-0.459494579
TCGA-29-2428	Null	1372	G3	IIIC	>20_mm	Complete_Remission	Tumor_Free	III	Yes	CR	WO	Yes	0.57633143	High	High/III	High/Yes	High/CR	High/WO	0.430521187	High	High/III	High/Yes	High/CR	High/WO	0.01032285	Low	Low/III	Low/Yes	Low/CR	Low/WO	C	Loss	No_CNA	No_CNA	No_CNA	Gain	Gain	Gain	Gain	Gain	Gain	Gain	Gain	Gain	Gain	No_CNA	Gain	Gain	Gain	Loss	Loss	Loss	Loss	Loss	Loss	Loss	No_CNA	No_CNA	No_CNA	No_CNA	No_CNA	No_CNA	No_CNA	No_CNA	No_CNA	No_CNA	No_CNA	No_CNA	No_CNA	No_CNA	No_CNA	No_CNA	No_CNA	No_CNA	No_CNA	No_CNA	No_CNA	No_CNA	No_CNA	No_CNA	No_CNA	No_CNA	No_CNA	No_CNA	No_CNA	No_CNA	No_CNA	No_CNA	No_CNA	No_CNA	No_CNA	3.431418027	4.018740975	7.126309825	7.726036112	8.405827039	9.127081375	6.051926648	4.726016669	7.653494028	7.173295437	3.66199974	5.472190818	12.769881	5.944337551	14.60765552	5.766001533	4.578114109	6.387121314	6.359517145	-1.468751043	-0.690379637
TCGA-29-2429	421	148	G3	IIIC	>20_mm	Null	With_Tumor	III	Yes	Null	W	Yes	-0.522061159	Low	Low/III	Low/Yes	Null	Low/W	-0.014452273	Low	Low/III	Low/Yes	Null	Low/W	-0.022161724	Low	Low/III	Low/Yes	Null	Low/W	C	Loss	No_CNA	Loss	Loss	No_CNA	Loss	No_CNA	Loss	Loss	No_CNA	Loss	Loss	Loss	Loss	No_CNA	Loss	Loss	No_CNA	No_CNA	No_CNA	No_CNA	No_CNA	No_CNA	No_CNA	No_CNA	No_CNA	No_CNA	No_CNA	No_CNA	No_CNA	No_CNA	No_CNA	No_CNA	Gain	Gain	No_CNA	No_CNA	No_CNA	No_CNA	No_CNA	No_CNA	No_CNA	No_CNA	No_CNA	No_CNA	No_CNA	No_CNA	No_CNA	No_CNA	No_CNA	No_CNA	No_CNA	No_CNA	No_CNA	No_CNA	No_CNA	No_CNA	No_CNA	No_CNA	No_CNA	4.011561178	4.70515966	7.785139028	8.727510857	7.816693657	9.508877022	8.901594553	5.415027868	7.927299004	6.82365169	3.46847216	4.757054514	11.31984322	5.250349564	12.91160568	6.091823679	4.645407301	6.464716652	5.122016168	-1.13714989	-0.986992914
TCGA-31-1959	Null	66	G2	IV	Null	Null	With_Tumor	IV	Null	Null	W	Yes	0.589328518	High	High/IV	Null	Null	High/W	-0.195737649	Low	Low/IV	Null	Null	Low/W	-0.479183398	Low	Low/IV	Null	Null	Low/W	C	Loss	No_CNA	No_CNA	Loss	Gain	Gain	Gain	Gain	Gain	Gain	Gain	Gain	Gain	Gain	Loss	Gain	No_CNA	No_CNA	No_CNA	No_CNA	No_CNA	No_CNA	No_CNA	No_CNA	No_CNA	No_CNA	No_CNA	No_CNA	No_CNA	No_CNA	No_CNA	Gain	No_CNA	No_CNA	No_CNA	Gain	Gain	Gain	Gain	Gain	Gain	Gain	Gain	Gain	No_CNA	No_CNA	No_CNA	No_CNA	No_CNA	No_CNA	No_CNA	No_CNA	No_CNA	No_CNA	No_CNA	No_CNA	No_CNA	No_CNA	No_CNA	No_CNA	3.447557737	4.600050705	7.694379462	7.762799492	8.294338608	8.784219269	7.214446009	5.361232868	7.051460884	7.095177271	5.309821455	5.006167623	13.19500791	5.837766445	14.63496763	5.709197869	4.583941385	6.26328375	5.964757271	Null	Null
TCGA-36-1580	737	737	G3	IIIC	>20_mm	Null	With_Tumor	III	Yes	Null	W	Yes	0.687493592	High	High/III	High/Yes	Null	High/W	-0.090052851	Low	Low/III	Low/Yes	Null	Low/W	-0.046471121	Low	Low/III	Low/Yes	Null	Low/W	C	Loss	No_CNA	Loss	Loss	Gain	Gain	Gain	Gain	Gain	Gain	Gain	Gain	Gain	Gain	No_CNA	Gain	Gain	Gain	No_CNA	No_CNA	No_CNA	No_CNA	No_CNA	No_CNA	No_CNA	No_CNA	No_CNA	No_CNA	No_CNA	No_CNA	No_CNA	No_CNA	No_CNA	No_CNA	No_CNA	No_CNA	No_CNA	No_CNA	No_CNA	No_CNA	No_CNA	No_CNA	No_CNA	No_CNA	No_CNA	No_CNA	No_CNA	No_CNA	No_CNA	No_CNA	No_CNA	No_CNA	No_CNA	No_CNA	No_CNA	No_CNA	No_CNA	No_CNA	No_CNA	No_CNA	3.664876591	4.293790577	7.783140929	8.208390661	8.315649883	8.213498374	5.908623232	4.882169955	6.826495052	5.568670781	3.777782747	5.526507066	12.16176524	5.422574796	14.11287791	5.530322256	4.610872842	6.162856882	6.240366996	-0.943546657	-0.671110874
TCGA-36-2545	Null	557	G3	IIIA	No_Macroscopic_Disease	Null	Tumor_Free	III	No	Null	WO	Yes	-0.683471657	Low	Low/III	Low/No	Null	Low/WO	0.260770818	High	High/III	High/No	Null	High/WO	0.598866139	High	High/III	High/No	Null	High/WO	A	Loss	Gain	Loss	Loss	No_CNA	No_CNA	No_CNA	Loss	Loss	No_CNA	Loss	No_CNA	Loss	No_CNA	No_CNA	No_CNA	Loss	No_CNA	Loss	Loss	Loss	Loss	Loss	No_CNA	No_CNA	No_CNA	No_CNA	No_CNA	No_CNA	No_CNA	No_CNA	Gain	No_CNA	No_CNA	No_CNA	No_CNA	Loss	No_CNA	Loss	No_CNA	No_CNA	No_CNA	No_CNA	No_CNA	No_CNA	No_CNA	No_CNA	Loss	Loss	Loss	Loss	Loss	Gain	Gain	Gain	Gain	Gain	Gain	Gain	Gain	3.212688587	3.628520855	8.362504247	10.40226655	7.788604937	9.820611478	6.475417536	5.411229081	8.104809239	7.68049152	7.04183876	5.541787372	10.9306052	5.163845176	13.42924112	5.697727896	4.648055383	8.483932962	6.561426642	-1.014364055	-1.127914619
TCGA-57-1586	Null	679	G3	IIIC	11-20_mm	Null	With_Tumor	III	Yes	Null	W	Yes	-0.452557325	Low	Low/III	Low/Yes	Null	Low/W	0.135379372	High	High/III	High/Yes	Null	High/W	-0.098638608	Low	Low/III	Low/Yes	Null	Low/W	B	Loss	No_CNA	No_CNA	No_CNA	No_CNA	No_CNA	No_CNA	No_CNA	No_CNA	No_CNA	No_CNA	No_CNA	No_CNA	No_CNA	No_CNA	No_CNA	No_CNA	No_CNA	No_CNA	No_CNA	No_CNA	No_CNA	No_CNA	No_CNA	No_CNA	No_CNA	No_CNA	No_CNA	No_CNA	No_CNA	No_CNA	No_CNA	No_CNA	Gain	Gain	Loss	No_CNA	No_CNA	No_CNA	No_CNA	No_CNA	No_CNA	No_CNA	No_CNA	No_CNA	No_CNA	No_CNA	No_CNA	No_CNA	No_CNA	No_CNA	No_CNA	No_CNA	No_CNA	No_CNA	No_CNA	No_CNA	No_CNA	No_CNA	No_CNA	4.087190233	4.027773064	6.962477021	7.010101725	8.26080729	8.516782798	6.325610013	4.866886681	10.02616763	6.282833776	3.375318025	4.943133545	12.26993303	5.176016082	14.31308546	5.803128617	4.548794112	7.338941914	6.101738326	-1.335640478	-0.751113614
TCGA-59-2351	Null	3532	G3	IIIC	1-10_mm	Complete_Remission	Tumor_Free	III	Yes	CR	WO	No	0.098663171	Low	Low/III	Low/Yes	Low/CR	Low/WO	0.369630371	High	High/III	High/Yes	High/CR	High/WO	0.371628558	High	High/III	High/Yes	High/CR	High/WO	A	No_CNA	No_CNA	Loss	Loss	No_CNA	No_CNA	No_CNA	No_CNA	No_CNA	No_CNA	No_CNA	No_CNA	No_CNA	No_CNA	No_CNA	No_CNA	No_CNA	No_CNA	No_CNA	Loss	Loss	Loss	Loss	Loss	Loss	No_CNA	No_CNA	No_CNA	No_CNA	No_CNA	No_CNA	No_CNA	No_CNA	No_CNA	No_CNA	No_CNA	No_CNA	No_CNA	No_CNA	No_CNA	No_CNA	No_CNA	No_CNA	No_CNA	Loss	Loss	No_CNA	Loss	No_CNA	No_CNA	Loss	Loss	No_CNA	No_CNA	No_CNA	No_CNA	No_CNA	Gain	Gain	Gain	4.823558888	5.676651941	8.231813856	7.3288665	8.096798141	8.876258285	6.221189122	5.040188032	8.15153347	7.077519377	3.318876374	4.495853226	11.75217036	5.128766061	14.03368882	5.156400804	4.593746235	7.312734336	5.826263718	-1.471096083	-0.912468847
TCGA-59-2352	286	286	G3	IIIC	Null	Null	With_Tumor	III	Null	Null	W	No	0.706759245	High	High/III	Null	Null	High/W	-0.071653941	Low	Low/III	Null	Null	Low/W	0.192327909	High	High/III	Null	Null	High/W	C	No_CNA	No_CNA	No_CNA	No_CNA	Gain	Gain	Gain	Gain	Gain	Gain	Gain	Gain	Gain	Gain	No_CNA	Gain	Gain	Gain	No_CNA	No_CNA	No_CNA	No_CNA	No_CNA	No_CNA	No_CNA	No_CNA	No_CNA	No_CNA	No_CNA	No_CNA	No_CNA	Gain	No_CNA	No_CNA	No_CNA	Gain	Gain	Gain	Gain	No_CNA	No_CNA	No_CNA	Loss	Loss	No_CNA	Loss	Loss	Loss	Loss	Loss	No_CNA	No_CNA	No_CNA	No_CNA	No_CNA	No_CNA	Gain	Gain	No_CNA	No_CNA	4.679458086	5.888702286	8.359090806	6.667712748	9.068498672	7.658479873	5.851323474	5.265037816	6.409550204	7.2261655	4.705109657	4.855586726	12.30510093	5.428297555	13.53412944	6.138480015	4.586928016	6.583891081	5.638566903	-1.245330263	-1.135471572
TCGA-59-2355	65	65	G3	IV	>20_mm	Null	With_Tumor	IV	Yes	Null	W	Yes	-0.548233358	Low	Low/IV	Low/Yes	Null	Low/W	-0.027428884	Low	Low/IV	Low/Yes	Null	Low/W	-0.017336853	Low	Low/IV	Low/Yes	Null	Low/W	C	No_CNA	No_CNA	Loss	Loss	No_CNA	No_CNA	No_CNA	No_CNA	Loss	Loss	Loss	No_CNA	No_CNA	No_CNA	Loss	No_CNA	No_CNA	No_CNA	No_CNA	No_CNA	No_CNA	No_CNA	No_CNA	No_CNA	No_CNA	No_CNA	No_CNA	No_CNA	No_CNA	No_CNA	No_CNA	Gain	No_CNA	No_CNA	No_CNA	No_CNA	No_CNA	No_CNA	No_CNA	No_CNA	No_CNA	No_CNA	No_CNA	No_CNA	Loss	No_CNA	No_CNA	No_CNA	No_CNA	No_CNA	No_CNA	No_CNA	No_CNA	No_CNA	No_CNA	No_CNA	No_CNA	No_CNA	No_CNA	No_CNA	3.877981758	4.240641121	7.250103064	7.487170144	8.352331345	8.903126562	6.517584454	5.507468872	7.26813961	5.599310061	3.447700741	4.651107649	11.63593943	5.167940788	13.59047081	5.474471797	4.629533152	7.340754821	7.10648071	Null	Null
TCGA-59-2363	Null	164	G3	IIIA	No_Macroscopic_Disease	Complete_Remission	Tumor_Free	III	No	CR	WO	Yes	0.330064406	Low	Low/III	Low/No	Low/CR	Low/WO	-0.195892866	Low	Low/III	Low/No	Low/CR	Low/WO	0.017626382	Low	Low/III	Low/No	Low/CR	Low/WO	C	No_CNA	No_CNA	Loss	Loss	Gain	Gain	Gain	Gain	Gain	Gain	Gain	Gain	Gain	Gain	Loss	Gain	Gain	Gain	Loss	Loss	No_CNA	No_CNA	Gain	No_CNA	No_CNA	No_CNA	No_CNA	No_CNA	No_CNA	No_CNA	No_CNA	Loss	No_CNA	No_CNA	No_CNA	No_CNA	No_CNA	No_CNA	No_CNA	No_CNA	No_CNA	No_CNA	No_CNA	No_CNA	No_CNA	No_CNA	No_CNA	No_CNA	No_CNA	No_CNA	No_CNA	No_CNA	No_CNA	No_CNA	No_CNA	No_CNA	No_CNA	No_CNA	No_CNA	No_CNA	4.082680199	5.264159507	8.304922087	8.636655041	9.19751383	9.078051915	5.581341624	5.478443649	6.121823264	8.297363553	4.610369302	5.370680264	11.07848879	4.851495291	13.50886311	5.154299769	4.607342407	7.996238133	5.389061364	-1.22301743	-1.174307711
TCGA-61-1916	475	475	G2	IIIC	1-10_mm	Null	Null	III	Yes	Null	Null	Yes	0.471647281	High	High/III	High/Yes	Null	Null	0.055522114	High	High/III	High/Yes	Null	Null	-0.030902648	Low	Low/III	Low/Yes	Null	Null	C	No_CNA	No_CNA	No_CNA	No_CNA	Gain	No_CNA	No_CNA	No_CNA	Gain	No_CNA	No_CNA	No_CNA	Gain	Gain	Loss	Gain	Gain	Gain	No_CNA	No_CNA	No_CNA	No_CNA	No_CNA	No_CNA	No_CNA	No_CNA	No_CNA	No_CNA	No_CNA	No_CNA	No_CNA	No_CNA	No_CNA	No_CNA	No_CNA	No_CNA	No_CNA	No_CNA	No_CNA	No_CNA	No_CNA	No_CNA	No_CNA	No_CNA	No_CNA	No_CNA	No_CNA	No_CNA	No_CNA	No_CNA	No_CNA	No_CNA	No_CNA	No_CNA	No_CNA	No_CNA	No_CNA	No_CNA	No_CNA	No_CNA	4.35135526	4.625182757	7.467299439	8.388697909	7.952811085	8.87612383	5.707752377	4.785057089	8.080681251	7.380280055	3.160161643	5.862787752	11.72039156	5.542503747	14.00251967	5.521566033	4.580164262	4.670432527	5.236659363	-1.48929989	-0.776736149
TCGA-61-2017	Null	1398	G1	IIIC	1-10_mm	Complete_Remission	With_Tumor	III	Yes	CR	W	Yes	-0.03606337	Low	Low/III	Low/Yes	Low/CR	Low/W	-0.021289515	Low	Low/III	Low/Yes	Low/CR	Low/W	-0.015133518	Low	Low/III	Low/Yes	Low/CR	Low/W	C	No_CNA	No_CNA	No_CNA	No_CNA	No_CNA	No_CNA	No_CNA	No_CNA	No_CNA	No_CNA	No_CNA	No_CNA	No_CNA	No_CNA	Loss	No_CNA	No_CNA	No_CNA	No_CNA	No_CNA	No_CNA	No_CNA	No_CNA	No_CNA	No_CNA	No_CNA	No_CNA	No_CNA	No_CNA	No_CNA	No_CNA	Gain	No_CNA	No_CNA	No_CNA	No_CNA	No_CNA	No_CNA	No_CNA	No_CNA	No_CNA	No_CNA	No_CNA	No_CNA	No_CNA	No_CNA	No_CNA	No_CNA	No_CNA	No_CNA	No_CNA	No_CNA	No_CNA	No_CNA	No_CNA	No_CNA	No_CNA	No_CNA	No_CNA	No_CNA	3.523897508	3.673421122	7.092128039	8.458402983	7.20734043	8.190566353	7.33854394	4.937191322	7.29314086	5.655159676	3.737911704	5.015454118	12.46136057	5.428820382	14.080103	5.903370956	4.611373844	7.582413588	6.329397472	-1.259010217	-1.169898972
TCGA-61-2092	Null	1573	G3	IIIC	No_Macroscopic_Disease	Complete_Remission	Tumor_Free	III	No	CR	WO	Yes	-0.057303905	Low	Low/III	Low/No	Low/CR	Low/WO	-0.143209747	Low	Low/III	Low/No	Low/CR	Low/WO	-0.017390143	Low	Low/III	Low/No	Low/CR	Low/WO	C	No_CNA	No_CNA	No_CNA	No_CNA	No_CNA	No_CNA	No_CNA	No_CNA	No_CNA	No_CNA	No_CNA	No_CNA	No_CNA	No_CNA	Loss	No_CNA	No_CNA	No_CNA	No_CNA	No_CNA	No_CNA	No_CNA	No_CNA	No_CNA	No_CNA	No_CNA	No_CNA	No_CNA	No_CNA	No_CNA	No_CNA	Gain	No_CNA	No_CNA	No_CNA	No_CNA	No_CNA	No_CNA	No_CNA	No_CNA	No_CNA	No_CNA	No_CNA	No_CNA	No_CNA	No_CNA	No_CNA	No_CNA	No_CNA	No_CNA	No_CNA	No_CNA	No_CNA	No_CNA	No_CNA	No_CNA	No_CNA	No_CNA	No_CNA	No_CNA	4.167227781	3.608496347	8.181945218	8.34027391	7.200108661	8.143724027	5.019462966	4.969072563	8.059622546	5.493092307	3.456664612	6.735622994	11.83509323	5.593665715	13.50976272	5.957951056	4.603697934	8.030627873	5.838952539	-1.261845216	-0.610277889
TCGA-61-2095	1875	1875	G2	IIIC	No_Macroscopic_Disease	Complete_Remission	With_Tumor	III	No	CR	W	Yes	-0.099563233	Low	Low/III	Low/No	Low/CR	Low/W	-0.117842631	Low	Low/III	Low/No	Low/CR	Low/W	-0.05478516	Low	Low/III	Low/No	Low/CR	Low/W	C	No_CNA	No_CNA	No_CNA	No_CNA	No_CNA	No_CNA	No_CNA	No_CNA	No_CNA	No_CNA	No_CNA	No_CNA	No_CNA	No_CNA	Loss	No_CNA	No_CNA	No_CNA	No_CNA	No_CNA	No_CNA	No_CNA	No_CNA	No_CNA	No_CNA	No_CNA	No_CNA	No_CNA	No_CNA	No_CNA	No_CNA	Gain	No_CNA	No_CNA	No_CNA	No_CNA	No_CNA	No_CNA	No_CNA	No_CNA	No_CNA	No_CNA	No_CNA	No_CNA	No_CNA	No_CNA	No_CNA	No_CNA	No_CNA	No_CNA	No_CNA	No_CNA	No_CNA	No_CNA	No_CNA	No_CNA	No_CNA	No_CNA	No_CNA	No_CNA	4.385771052	4.356873445	7.046183463	7.595711745	7.759436665	8.215847861	7.19228875	4.969638851	7.017769094	4.919463488	3.885913423	5.502374843	10.9781489	4.975125621	13.24662214	5.481816237	4.649174686	8.964452539	6.572800593	-0.940140587	-0.874741309
