# Supplementary material for: Tensor GSVD of Patient- and Platform-Matched Tumor and Normal DNA Copy-Number Profiles Uncovers Chromosome Arm-Wide Patterns of Tumor-Exclusive Platform-Consistent Alterations Encoding for Cell Transformation and Predicting Ovarian Cancer Survival
Source: PLoS One. 2015 Apr 15;10(4):e0121396. doi: 10.1371/journal.pone.0121396 (PMC4398562; doi:10.1371/journal.pone.0121396)
Supplement: S3 Dataset — A tab-delimited text format file tabulating the segments of the first, most tumor-exclusive tumor arraylets computed by tensor GSVD of the discovery set of patients across 6p+12p, 7p, or Xq. (TXT) [file pone.0121396.s005.txt]

Arraylet_1_Segments	Chromosome	Genomic_Start	Genomic_End	Genomic_Length	Probe_Start	Probe_End	Probe_Length	CBS_P-value	CBS_Segment_Mean	Segment_Median	Deviation_from_Arraylet_Median(SegMed-TotMedian)/SegMAD	Segment_CNA	Gain_(Patients)	No_CNA_(Patients)	Loss_(Patients)	Gain_Median_(Months)	No_CNA_Median_(Months)	Loss_Median_(Months)	KM_Median_Difference_(Months)	Log-Rank_P-value	#Genes
Segment_1	6p	204009	350724	146716	1	30	30	0	-0.003	-0.002871231	0.051423214	No_CNA	50	154	193	Null	44	40	4	0.74564274	1
Segment_2	6p	389423	46182785	45793363	31	6632	6602	0	-0.0046	-0.004726328	-1.977290732	Loss	22	370	5	Null	43	34	9	0.545869869	502
Segment_3	6p	46189105	57358724	11169620	6633	8187	1555	1.80E-158	-0.0023	-0.002354259	0.731814776	No_CNA	13	277	107	Null	45	36	9	0.074549408	62
Segment_4	6p	57360339	58614002	1253664	8188	8254	67	0	-0.0004	-0.000289843	4.031250325	Gain	21	243	133	50	45	Null	5	0.942537523	1
Segment_5	12p	198087	9632656	9434570	8255	9854	1600	0	0.0119	0.011950247	19.53448806	Gain	131	206	60	34	49	Null	15	4.33E-06	126
Segment_6	12p	9663914	12340110	2676197	9855	10220	366	0	0.014	0.014024242	21.57570736	Gain	129	190	78	38	45	Null	7	0.011356645	50
Segment_7	12p	12341398	16833308	4491911	10221	10937	717	0	0.0105	0.010597921	21.7950631	Gain	127	192	78	36	52	Null	16	1.57E-05	39
Segment_8	12p	16856408	23897140	7040733	10938	11748	811	4.56E-85	0.0131	0.013102288	18.41641668	Gain	123	195	79	37	44	Null	7	0.009742665	25
Segment_9	12p	23898794	23970001	71208	11749	11768	20	4.55E-33	0.0159	0.015986215	30.72169487	Gain	127	147	123	37	45	Null	8	0.010178329	1
Segment_10	12p	23979753	24034968	55216	11769	11785	17	2.31E-19	0.0188	0.018839693	20.85858136	Gain	143	180	74	36	49	Null	13	5.22E-05	1
Segment_11	12p	24041784	24412067	370284	11786	11908	123	0	0.0163	0.016241205	16.92500276	Gain	140	172	85	37	49	Null	12	0.002532304	1
Segment_12	12p	24413735	26656948	2243214	11909	12247	339	2.07E-156	0.0209	0.020837552	20.07736105	Gain	145	193	59	36	49	Null	13	0.000859626	10
Segment_13	12p	26661401	27058745	397345	12248	12340	93	1.85E-51	0.0174	0.017632289	23.84289611	Gain	154	177	66	36	49	Null	13	0.001563731	2
Segment_14	12p	27062525	27249416	186892	12341	12383	43	1.49E-06	0.0148	0.014885157	26.78845271	Gain	155	182	60	36	50	Null	14	0.005706923	5
Segment_15	12p	27252271	27261993	9723	12384	12385	2	1.88E-18	0.0106	0.005700074	2.158326517	Gain	91	167	139	38	41	Null	3	0.23797471	1
Segment_16	12p	27274049	29364366	2090318	12386	12648	263	1.83E-150	0.0122	0.012162553	18.47857805	Gain	131	205	61	36	48	Null	12	0.017035941	9
Segment_17	12p	29377210	31346238	1969029	12649	12897	249	4.62E-146	0.0103	0.010328328	16.61630811	Gain	119	210	68	36	45	Null	9	0.04871938	9
Segment_18	12p	31351261	34756150	3404890	12898	13293	396	Null	0.0087	0.008682885	18.93939965	Gain	127	216	54	38	45	Null	7	0.212960283	13
Segment_1	7p	65558	2473673	2408116	1	187	187	3.74E-15	-0.0257	-0.026447987	-7.522691318	Loss	25	292	80	Null	38	52	14	0.065108242	31
Segment_2	7p	2480513	5751089	3270577	188	536	349	2.67E-19	-0.0292	-0.029836226	-9.419415144	Loss	13	291	93	Null	38	49	11	0.057205457	21
Segment_3	7p	5755190	6737202	982013	537	638	102	2.15E-07	-0.0244	-0.024931079	-9.237577302	Loss	21	289	87	Null	39	49	10	0.12918938	16
Segment_4	7p	6777262	7839209	1061948	639	708	70	3.38E-05	-0.0211	-0.0211117	-9.23867311	Loss	16	287	94	Null	38	50	12	0.004787587	6
Segment_5	7p	7854632	8571494	716863	709	782	74	2.47E-11	-0.0235	-0.024018783	-10.68369613	Loss	18	293	86	Null	39	49	10	0.038328953	5
Segment_6	7p	8573058	11759531	3186474	783	1039	257	4.30E-54	-0.0209	-0.0208257	-10.0401177	Loss	11	296	90	Null	40	48	8	0.02946016	6
Segment_7	7p	11764347	15438118	3673772	1040	1439	400	1.84E-22	-0.0174	-0.017552497	-7.24021581	Loss	13	312	72	Null	41	49	8	0.010856932	8
Segment_8	7p	15439390	16301960	862571	1440	1512	73	1.94E-17	-0.014	-0.013824709	-6.787284208	Loss	17	309	71	Null	42	45	3	0.110384117	3
Segment_9	7p	16304367	17838736	1534370	1513	1675	163	1.67E-23	-0.0109	-0.011000981	-5.724932582	Loss	16	317	64	Null	43	42	1	0.39399856	9
Segment_10	7p	17842304	18538478	696175	1676	1737	62	3.37E-32	-0.0071	-0.00715021	-5.571034175	Loss	20	318	59	Null	41	49	8	0.281017392	3
Segment_11	7p	18539625	21476273	2936649	1738	2037	300	6.48E-113	-0.0027	-0.002791046	-2.241523574	Loss	18	334	45	Null	42	49	7	0.088299184	10
Segment_12	7p	21480545	30959046	9478502	2038	3522	1485	0	0.001	0.000970486	-0.597491896	No_CNA	18	367	12	38	44	Null	6	0.158916101	72
Segment_13	7p	30964143	38287485	7323343	3523	4545	1023	4.88E-12	0.0053	0.005355945	1.196521325	Gain	25	369	3	49	43	Null	6	0.623960373	34
Segment_14	7p	38315240	38380635	65396	4546	4564	19	1.83E-18	0.001	0.000931051	-0.708548874	No_CNA	280	111	6	42	49	Null	7	0.642209631	3
Segment_15	7p	38406167	55990578	17584412	4565	6606	2042	1.97E-13	0.0066	0.006577403	1.649410067	Gain	31	360	6	49	44	Null	5	0.519421313	78
Segment_16	7p	56001698	56299514	297817	6607	6648	42	8.30E-05	0.0034	0.003233543	0.437503332	No_CNA	105	280	12	40	44	Null	4	0.976623304	10
Segment_17	7p	56360113	57544659	1184547	6649	6697	49	Null	0.0061	0.006153777	1.285433148	Gain	73	299	25	49	44	Null	5	0.657374926	2
Segment_1	Xq	61931689	62405221	473533	1	7	7	0.085402857	-0.0197	-0.01799424	-4.435505373	Loss	56	245	96	Null	38	52	14	0.16398323	1
Segment_2	Xq	62473920	64202801	1728882	8	62	55	0.000231481	-0.0219	-0.022253353	-12.51552683	Loss	58	303	36	Null	44	44	0	0.882398509	5
Segment_3	Xq	64230106	64779227	549122	63	82	20	4.99E-05	-0.0247	-0.024737884	-12.08356042	Loss	63	292	42	Null	44	48	4	0.452311032	2
Segment_4	Xq	64800710	65250626	449917	83	113	31	0.006063428	-0.0218	-0.022182105	-15.40452032	Loss	64	294	39	Null	44	48	4	0.459231537	2
Segment_5	Xq	65257725	73206383	7948659	114	516	403	5.39E-08	-0.02	-0.019987807	-7.190531522	Loss	41	321	35	Null	41	59	18	0.39171027	56
Segment_6	Xq	73213827	74007608	793782	517	565	49	7.83E-09	-0.0175	-0.017787406	-7.545344441	Loss	34	318	45	Null	42	48	6	0.323552511	8
Segment_7	Xq	74041095	76708018	2666924	566	656	91	5.34E-17	-0.0147	-0.014850888	-4.662144498	Loss	31	325	41	Null	41	69	28	0.320978159	7
Segment_8	Xq	76710208	80499632	3789425	657	791	135	3.86E-39	-0.0121	-0.012200504	-5.831691075	Loss	27	331	39	Null	42	69	27	0.559743231	19
Segment_9	Xq	80512192	89299442	8787251	792	1056	265	1.21E-06	-0.0094	-0.009373751	-3.49208028	Loss	22	331	44	Null	44	69	25	0.485224665	14
Segment_10	Xq	89330088	90979291	1649204	1057	1070	14	9.68E-18	-0.0064	-0.006231656	-1.992954156	Loss	19	273	105	Null	39	58	19	0.032636533	1
Segment_11	Xq	91428554	93916886	2488333	1071	1127	57	2.79E-05	-0.0124	-0.012459636	-5.091841119	Loss	16	338	43	Null	44	43	1	0.48816481	2
Segment_12	Xq	93964861	94638543	673683	1128	1141	14	1.22E-10	-0.0092	-0.009002647	-3.298638011	Loss	21	319	57	Null	44	42	2	0.896499927	1
Segment_13	Xq	94714902	106097418	11382517	1142	1744	603	1.46E-24	-0.0065	-0.006534473	-1.704914828	Loss	11	362	24	Null	44	34	10	0.791705125	70
Segment_14	Xq	106109219	107580622	1471404	1745	1847	103	2.54E-05	-0.0088	-0.008944764	-2.898600207	Loss	16	357	24	Null	44	43	1	0.487364259	13
Segment_15	Xq	107586740	107977711	390972	1848	1875	28	7.56E-13	-0.0071	-0.006770709	-2.323037667	Loss	23	343	31	Null	44	43	1	0.826793399	3
Segment_16	Xq	107984064	111907840	3923777	1876	2081	206	3.72E-71	-0.0042	-0.004158431	-0.799631644	No_CNA	11	364	22	Null	44	43	1	0.513431029	16
Segment_17	Xq	111936510	118841218	6904709	2082	2378	297	5.52E-139	-0.0012	-0.001244311	0.851175558	No_CNA	10	369	18	Null	42	45	3	0.03504581	24
Segment_18	Xq	118863956	125307775	6443820	2379	2668	290	1.57E-08	0.003	0.002958331	2.91917724	Gain	28	359	10	34	44	Null	10	0.946946525	28
Segment_19	Xq	125315597	125801794	486198	2669	2689	21	1.49E-05	0.0061	0.0058379	3.447332517	Gain	38	325	34	69	44	Null	25	0.152756104	1
Segment_20	Xq	125829346	130550206	4720861	2690	2889	200	1.00E-52	0.0085	0.008567937	5.790229476	Gain	43	335	19	69	44	Null	25	0.735555009	18
Segment_21	Xq	130608952	132785125	2176174	2890	3019	130	1.76E-25	0.012	0.012243976	8.952515268	Gain	55	323	19	69	41	Null	28	0.064825761	12
Segment_22	Xq	132796480	136470785	3674306	3020	3266	247	1.68E-49	0.0147	0.014612806	8.003387509	Gain	57	322	18	69	41	Null	28	0.180494905	37
Segment_23	Xq	136495198	139909320	3414123	3267	3414	148	5.75E-21	0.0186	0.018554627	10.55304288	Gain	57	320	20	64	40	Null	24	0.154673452	6
Segment_24	Xq	139934474	143456100	3521627	3415	3533	119	3.87E-40	0.0218	0.022185789	9.488500841	Gain	56	313	28	64	42	Null	22	0.10861898	14
Segment_25	Xq	143621867	154908412	11286546	3534	4137	604	Null	0.0268	0.027297188	11.66687719	Gain	61	313	23	60	42	Null	18	0.25062518	107
