# Supplementary material for: Tensor GSVD of Patient- and Platform-Matched Tumor and Normal DNA Copy-Number Profiles Uncovers Chromosome Arm-Wide Patterns of Tumor-Exclusive Platform-Consistent Alterations Encoding for Cell Transformation and Predicting Ovarian Cancer Survival
Source: PLoS One. 2015 Apr 15;10(4):e0121396. doi: 10.1371/journal.pone.0121396 (PMC4398562; doi:10.1371/journal.pone.0121396)
Supplement: S4 Dataset — A tab-delimited text format file tabulating differential expression of 11,457 autosomal and X chromosome mRNAs in the 6p+12p, 7p, and Xq tensor GSVD classes. The mRNA expression profiles of 394 of the 397 patients in the discovery and validation sets are available in tab-delimited text format files at http://www.alterlab.org/OV_prognosis/. (TXT) [file pone.0121396.s006.txt]

Gene_Symbol	Chromosome	Chromosome_Start	Chromosome_End	6p+12p	7p	Xq	Cellular_Response_to_Ionizing_Radiation_GO:0071479	MHC_Protein_Complex_GO:0042611	DNA_Strand_Elongation_Involved_in_DNA_Replication_GO:0006271	Antigen_Processing_and_Presentation_of_Peptide_Antigen_GO:0048002
NOC2L	1p	879582	894679	None	None	None	N	N	N	N
ISG15	1p	948846	949919	None	Up	None	N	N	N	N
AGRN	1p	955502	991499	None	None	None	N	N	N	N
C1orf159	1p	1017197	1051736	None	None	None	N	N	N	N
TNFRSF4	1p	1146705	1149548	None	Up	None	N	N	N	N
SDF4	1p	1152287	1167447	None	None	None	N	N	N	N
SCNN1D	1p	1215815	1227409	None	None	None	N	N	N	N
CPSF3L	1p	1246964	1260067	None	None	None	N	N	N	N
DVL1	1p	1270657	1284492	None	None	None	N	N	N	N
MXRA8	1p	1288068	1294174	None	None	None	N	N	N	N
AURKAIP1	1p	1309109	1310818	None	Up	None	N	N	N	N
CCNL2	1p	1327667	1334718	None	None	None	N	N	N	N
MRPL20	1p	1337275	1342693	None	None	None	N	N	N	N
VWA1	1p	1370902	1378262	Down	None	None	N	N	N	N
ATAD3A	1p	1447522	1470067	None	Up	None	N	N	N	N
MMP23B	1p	1567559	1570030	Up	None	Down	N	N	N	N
CDC2L2	1p	1634169	1655791	None	None	None	N	N	N	N
SLC35E2	1p	1658823	1677438	None	None	None	N	N	N	N
NADK	1p	1682670	1709909	None	Up	None	N	N	N	N
GNB1	1p	1716723	1822556	None	None	None	N	N	N	N
GABRD	1p	1950767	1962192	None	None	None	N	N	N	N
SKI	1p	2160133	2241652	None	None	None	N	N	N	N
RER1	1p	2323213	2336885	None	Up	None	N	N	N	N
PEX10	1p	2336240	2344010	None	Up	None	N	N	N	N
PLCH2	1p	2407753	2436964	None	None	None	N	N	N	N
PANK4	1p	2439974	2458035	None	None	None	N	N	N	N
TNFRSF14	1p	2487804	2495267	None	Up	None	N	N	N	N
PRDM16	1p	2985741	3355185	Up	None	None	N	N	N	N
ARHGEF16	1p	3371146	3397677	None	None	None	N	N	N	N
MEGF6	1p	3404505	3528059	None	None	None	N	N	N	N
WDR8	1p	3547330	3566671	None	None	None	N	N	N	N
TP73	1p	3607235	3652765	None	None	None	N	N	N	N
KIAA0495	1p	3652547	3663937	None	None	None	N	N	N	N
LRRC47	1p	3696783	3713068	None	None	None	N	N	N	N
KIAA0562	1p	3728644	3773797	None	None	None	N	N	N	N
DFFB	1p	3773830	3801993	None	None	None	N	N	N	N
C1orf174	1p	3805696	3816857	None	Up	None	N	N	N	N
AJAP1	1p	4715104	4843851	Up	None	None	N	N	N	N
NPHP4	1p	5922869	6052533	None	None	None	N	N	N	N
KCNAB2	1p	6106173	6161253	None	Up	None	N	N	N	N
CHD5	1p	6161846	6240194	Up	Up	None	N	N	N	N
RPL22	1p	6245079	6259679	None	None	None	N	N	N	N
RNF207	1p	6266188	6281359	None	None	None	N	N	N	N
ICMT	1p	6281252	6296044	None	None	None	N	N	N	N
ACOT7	1p	6324331	6445883	None	Up	None	N	N	N	N
HES2	1p	6475293	6479979	None	None	None	N	N	N	N
TNFRSF25	1p	6521213	6526255	None	None	None	N	N	N	N
ZBTB48	1p	6640050	6649340	None	None	None	N	N	N	N
KLHL21	1p	6650783	6662929	None	None	None	N	N	N	N
THAP3	1p	6685209	6695646	None	None	None	N	N	N	N
CAMTA1	1p	6845383	7829766	Up	None	Down	N	N	N	N
VAMP3	1p	7831328	7841492	None	None	None	N	N	N	N
PER3	1p	7844488	7905240	None	Down	None	N	N	N	N
UTS2	1p	7907671	7913104	None	None	None	N	N	N	N
TNFRSF9	1p	7975930	8003225	None	None	None	N	N	N	N
PARK7	1p	8021713	8045342	None	None	None	N	N	N	N
RERE	1p	8412463	8877699	None	None	None	N	N	N	N
ENO1	1p	8921058	8931635	None	None	None	N	N	N	N
CA6	1p	9005892	9035148	None	None	Up	N	N	N	N
SLC2A5	1p	9101426	9129887	None	Up	None	N	N	N	N
GPR157	1p	9164475	9189229	None	None	None	N	N	N	N
H6PD	1p	9294862	9331394	None	None	None	N	N	N	N
SPSB1	1p	9352940	9429590	None	Up	None	N	N	N	N
PIK3CD	1p	9711789	9789172	None	None	None	N	N	N	N
CLSTN1	1p	9789078	9884550	None	None	None	N	N	N	N
CTNNBIP1	1p	9908333	9970316	None	None	None	N	N	N	N
UBE4B	1p	10093040	10241296	None	None	None	N	N	N	N
KIF1B	1p	10270763	10441661	Up	None	None	N	N	N	N
PGD	1p	10459084	10480201	None	None	None	N	N	N	N
APITD1	1p	10490803	10502872	None	None	None	N	N	N	N
DFFA	1p	10520602	10532613	Up	None	None	N	N	N	N
PEX14	1p	10535002	10690815	None	None	None	N	N	N	N
CASZ1	1p	10707262	10856733	None	Up	None	N	N	N	N
TARDBP	1p	11072678	11085549	None	None	None	N	N	N	N
MASP2	1p	11104854	11107296	None	None	None	N	N	N	N
SRM	1p	11114648	11120091	None	None	None	N	N	N	N
EXOSC10	1p	11126675	11159938	None	None	Down	N	N	N	N
FRAP1	1p	11166587	11322608	None	None	None	N	N	N	N
ANGPTL7	1p	11249345	11256038	Up	Down	None	N	N	N	N
UBIAD1	1p	11333254	11348491	Down	Up	None	N	N	N	N
FBXO2	1p	11708417	11714888	Up	Down	Down	N	N	N	N
MTHFR	1p	11845786	11866160	Up	None	None	N	N	N	N
CLCN6	1p	11866152	11903201	None	None	Down	N	N	N	N
NPPA	1p	11905766	11907840	None	None	None	N	N	N	N
NPPB	1p	11917520	11918992	None	None	None	N	N	N	N
PLOD1	1p	11994723	12035599	None	None	None	N	N	N	N
MFN2	1p	12040237	12073572	None	None	None	N	N	N	N
TNFRSF8	1p	12123433	12204264	None	None	None	N	N	N	N
TNFRSF1B	1p	12227059	12269277	None	None	None	N	N	N	N
VPS13D	1p	12290112	12572098	None	None	None	N	N	N	N
DHRS3	1p	12627938	12677820	None	None	None	N	N	N	N
PRAMEF12	1p	12834990	12838048	None	None	None	N	N	N	N
PRAMEF10	1p	12952726	12958094	None	None	None	N	N	N	N
PDPN	1p	13910251	13944452	Up	None	Down	N	N	N	N
PRDM2	1p	14031349	14114574	Up	None	None	N	N	N	N
TMEM51	1p	15479027	15546974	None	None	None	N	N	N	N
EFHD2	1p	15736390	15756839	Up	None	None	N	N	N	N
CTRC	1p	15764937	15773153	None	None	None	N	N	N	N
ELA2A	1p	15783222	15798586	None	None	None	N	N	N	N
ELA2B	1p	15802595	15817895	None	None	None	N	N	N	N
CASP9	1p	15817895	15850940	Up	None	None	N	N	N	N
DNAJC16	1p	15853307	15898228	None	None	None	N	N	N	N
PLEKHM2	1p	16010826	16061264	None	None	None	N	N	N	N
SPEN	1p	16174358	16266950	None	None	None	N	N	N	N
ZBTB17	1p	16268363	16302627	Up	None	None	N	N	N	N
HSPB7	1p	16340522	16345285	None	None	None	N	N	N	N
CLCNKB	1p	16375256	16383821	Up	None	None	N	N	N	N
EPHA2	1p	16450831	16482582	None	None	None	N	N	N	N
C1orf89	1p	16558181	16563659	None	None	None	N	N	N	N
NECAP2	1p	16767166	16786584	None	None	None	N	N	N	N
MSTP9	1p	17081128	17090975	None	None	Down	N	N	N	N
CROCC	1p	17248444	17299474	None	None	Down	N	N	N	N
MFAP2	1p	17300998	17307173	None	Down	None	N	N	N	N
ATP13A2	1p	17312452	17338423	None	None	None	N	N	N	N
SDHB	1p	17345224	17380665	Up	None	None	N	N	N	N
PADI2	1p	17393255	17445948	None	None	None	N	N	N	N
PADI1	1p	17531620	17572501	None	None	None	N	N	N	N
PADI3	1p	17575592	17610727	Up	None	None	N	N	N	N
PADI4	1p	17634689	17690495	None	None	None	N	N	N	N
ARHGEF10L	1p	17866329	18024370	None	None	None	N	N	N	N
ACTL8	1p	18081807	18153558	None	None	None	N	N	N	N
PAX7	1p	18957499	19062632	None	None	None	N	N	N	N
ALDH4A1	1p	19197923	19229293	Up	None	None	N	N	N	N
UBR4	1p	19400999	19536746	None	None	None	N	N	N	N
KIAA0090	1p	19542157	19578053	None	None	None	N	N	N	N
MRTO4	1p	19578074	19586622	None	None	None	N	N	N	N
AKR7A3	1p	19609056	19615280	None	None	None	N	N	N	N
AKR7A2	1p	19629201	19638640	None	None	None	N	N	N	N
CAPZB	1p	19665266	19812135	None	None	None	N	N	N	N
NBL1	1p	19972259	19984949	None	None	None	N	N	N	N
RNF186	1p	20140521	20141771	None	None	None	N	N	N	N
OTUD3	1p	20208887	20239437	None	None	None	N	N	N	N
PLA2G2E	1p	20246799	20250110	None	None	None	N	N	N	N
PLA2G2A	1p	20301923	20306152	None	None	None	N	N	N	N
PLA2G5	1p	20396700	20418394	None	None	None	N	N	N	N
PLA2G2D	1p	20439142	20446059	None	Up	None	N	N	N	N
PLA2G2F	1p	20465822	20476879	Up	None	None	N	N	N	N
CAMK2N1	1p	20808883	20812728	None	None	None	N	N	N	N
C1orf166	1p	20825940	20834674	None	None	None	N	N	N	N
CDA	1p	20915443	20945400	None	None	None	N	N	N	N
PINK1	1p	20959947	20978004	Up	None	None	N	N	N	N
DDOST	1p	20978259	20988037	None	None	None	N	N	N	N
KIF17	1p	20990506	21044510	Up	None	None	N	N	N	N
HP1BP3	1p	21069170	21113181	None	None	None	N	N	N	N
EIF4G3	1p	21132784	21503381	None	Down	None	N	N	N	N
ECE1	1p	21543739	21672034	None	None	None	N	N	N	N
NBPF3	1p	21766582	21811393	None	None	None	N	N	N	N
ALPL	1p	21835857	21904905	None	None	None	N	N	N	N
RAP1GAP	1p	21922707	21978348	None	None	None	N	N	N	N
USP48	1p	22004791	22109688	None	None	None	N	N	N	N
ELA3B	1p	22303417	22315847	None	None	None	N	N	N	N
ELA3A	1p	22328148	22339035	None	None	None	N	N	N	N
CDC42	1p	22379119	22417296	None	None	None	N	N	N	N
WNT4	1p	22443797	22469519	None	None	None	N	N	N	N
ZBTB40	1p	22778343	22857650	None	None	Down	N	N	N	N
C1QA	1p	22963117	22966175	None	Up	None	N	N	N	N
C1QB	1p	22979681	22988029	None	Up	None	N	N	N	N
EPHB2	1p	23037330	23241823	None	None	None	N	N	N	N
AOF2	1p	23345940	23410184	Up	None	None	N	N	N	N
HTR1D	1p	23518387	23521222	None	None	None	N	N	N	N
HNRNPR	1p	23636275	23670853	None	None	None	N	N	N	N
DDEFL1	1p	23755055	23810750	Up	Down	None	N	N	N	N
E2F2	1p	23832919	23857712	None	None	None	N	N	N	N
ID3	1p	23884420	23886285	None	None	None	N	N	N	N
RPL11	1p	24018268	24022915	Up	Down	None	N	N	N	N
TCEB3	1p	24069855	24088549	None	None	None	N	N	N	N
LYPLA2	1p	24117645	24122029	None	None	None	N	N	N	N
GALE	1p	24122088	24127294	None	None	None	N	N	N	N
HMGCL	1p	24128366	24151949	None	None	None	N	N	N	N
FUCA1	1p	24171571	24194859	None	None	None	N	N	N	N
CNR2	1p	24200459	24239817	Down	Up	None	N	N	N	N
PNRC2	1p	24286300	24289949	Up	Down	None	N	N	N	N
FUSIP1	1p	24292936	24306953	None	None	None	N	N	N	N
IL22RA1	1p	24446260	24469775	Up	None	None	N	N	N	N
NPAL3	1p	24742244	24799473	None	Down	None	N	N	N	N
RCAN3	1p	24840803	24863510	None	None	None	N	N	N	N
SRRM1	1p	24969593	24999772	None	None	None	N	N	N	N
CLIC4	1p	25071759	25170815	Up	None	None	N	N	N	N
RUNX3	1p	25226001	25256770	None	None	None	N	N	N	N
SYF2	1p	25548766	25559013	None	Down	None	N	N	N	N
RHD	1p	25598976	25656936	None	None	None	N	N	N	N
TMEM50A	1p	25664788	25688852	Up	None	None	N	N	N	N
RHCE	1p	25688739	25747363	Up	None	None	N	N	N	N
TMEM57	1p	25757348	25826698	None	None	None	N	N	N	N
LDLRAP1	1p	25870075	25895377	None	None	None	N	N	N	N
MAN1C1	1p	25943958	26112698	None	None	None	N	N	N	N
C1orf135	1p	26158403	26185949	None	None	None	N	N	N	N
C1orf2	1p	26210676	26232993	None	None	None	N	N	N	N
STMN1	1p	26210676	26232993	None	None	None	N	N	N	N
PAFAH2	1p	26286257	26324648	None	None	None	N	N	N	N
EXTL1	1p	26348270	26362954	None	Up	None	N	N	N	N
ZNF593	1p	26496387	26497364	None	None	None	N	N	N	N
CNKSR1	1p	26503980	26516375	None	None	Down	N	N	N	N
CCDC21	1p	26595773	26605529	None	None	None	N	N	N	N
SH3BGRL3	1p	26606212	26608013	None	None	None	N	N	N	N
CD52	1p	26644410	26647014	None	Up	None	N	N	N	N
LIN28	1p	26737268	26756219	None	None	None	N	N	N	N
DHDDS	1p	26758772	26797795	None	None	None	N	N	N	N
HMGN2	1p	26798901	26803133	None	None	None	N	N	N	N
RPS6KA1	1p	26856248	26901520	None	None	None	N	N	N	N
ARID1A	1p	27022521	27108601	Up	None	None	N	N	N	N
PIGV	1p	27114678	27124894	None	None	None	N	N	N	N
ZDHHC18	1p	27153200	27182211	None	None	None	N	N	N	N
SFN	1p	27189632	27190947	Down	None	None	N	N	N	N
ATPBD1B	1p	27205872	27216869	None	None	None	N	N	N	N
GPATCH3	1p	27216978	27226962	Up	None	None	N	N	N	N
NR0B2	1p	27237974	27240567	None	None	None	N	N	N	N
NUDC	1p	27248212	27273362	None	None	None	N	N	N	N
SLC9A1	1p	27425299	27481621	Up	None	None	N	N	N	N
WDTC1	1p	27561006	27635124	None	None	None	N	N	N	N
C1orf160	1p	27648635	27662891	None	None	None	N	N	N	N
MAP3K6	1p	27681669	27693337	None	None	None	N	N	N	N
FCN3	1p	27695600	27701315	None	None	None	N	N	N	N
GPR3	1p	27719147	27722317	None	None	None	N	N	N	N
SF4	1p	27730733	27816678	None	None	None	N	N	N	N
AHDC1	1p	27860755	27930143	None	None	None	N	N	N	N
FGR	1p	27938800	27952751	None	None	None	N	N	N	N
IFI6	1p	27992571	27998724	None	None	None	N	N	N	N
STX12	1p	28099693	28150963	None	None	None	N	N	N	N
PPP1R8	1p	28157324	28178183	None	None	None	N	N	N	N
C1orf38	1p	28199053	28213196	None	None	None	N	N	N	N
RPA2	1p	28218035	28241308	None	None	None	N	N	Y	N
SMPDL3B	1p	28261503	28282991	Up	None	None	N	N	N	N
XKR8	1p	28286503	28294604	None	None	None	N	N	N	N
EYA3	1p	28296854	28415148	Up	None	None	N	N	N	N
PTAFR	1p	28473676	28503455	None	None	None	N	N	N	N
DNAJC8	1p	28526789	28559542	None	None	None	N	N	N	N
ATPIF1	1p	28562601	28564616	None	None	None	N	N	N	N
MED18	1p	28655512	28662478	None	None	None	N	N	N	N
PHACTR4	1p	28696092	28826881	None	None	None	N	N	N	N
TRSPAP1	1p	28879528	28905057	None	None	None	N	N	N	N
TAF12	1p	28929608	28969604	None	None	None	N	N	N	N
GMEB1	1p	28995239	29042115	None	None	None	N	N	N	N
YTHDF2	1p	29063132	29096287	None	None	None	N	N	N	N
OPRD1	1p	29138653	29190208	None	None	None	N	N	N	N
EPB41	1p	29213602	29446558	None	None	None	N	N	N	N
SFRS4	1p	29474249	29508637	None	None	None	N	N	N	N
MECR	1p	29519168	29557470	None	None	None	N	N	N	N
PTPRU	1p	29563027	29653325	None	None	None	N	N	N	N
MATN1	1p	31184123	31196432	None	None	None	N	N	N	N
LAPTM5	1p	31205314	31230683	None	Up	None	N	N	N	N
SDC3	1p	31342312	31381480	None	None	None	N	N	N	N
PUM1	1p	31404352	31538564	None	None	None	N	N	N	N
FAM77C	1p	31652591	31712734	None	None	None	N	N	N	N
WDR57	1p	31732414	31769644	None	None	None	N	N	N	N
FABP3	1p	31838099	31845923	None	None	None	N	N	N	N
SERINC2	1p	31886659	31907527	None	None	None	N	N	N	N
TINAGL1	1p	32042085	32053287	None	None	None	N	N	N	N
HCRTR1	1p	32083300	32092919	None	None	None	N	N	N	N
PEF1	1p	32095462	32110838	None	None	None	N	N	N	N
COL16A1	1p	32117847	32169768	None	None	None	N	N	N	N
BAI2	1p	32192717	32229648	Up	None	None	N	N	N	N
PTP4A2	1p	32372021	32403988	None	None	None	N	N	N	N
KHDRBS1	1p	32479294	32509482	None	None	None	N	N	N	N
TMEM39B	1p	32538502	32568467	None	None	None	N	N	N	N
KPNA6	1p	32573643	32642168	None	None	None	N	N	N	N
TXLNA	1p	32645344	32663886	None	None	None	N	N	N	N
CCDC28B	1p	32666201	32670991	None	None	None	N	N	N	N
EIF3I	1p	32687970	32697205	None	None	None	N	N	N	N
LCK	1p	32716839	32751766	None	Up	None	N	N	N	N
HDAC1	1p	32757707	32799224	Up	None	None	N	N	N	N
MARCKSL1	1p	32799429	32801840	None	None	None	N	N	N	N
RBBP4	1p	33116748	33151812	None	None	None	N	N	N	N
SYNC1	1p	33145506	33168361	None	None	None	N	N	N	N
YARS	1p	33240839	33283633	None	None	None	N	N	N	N
S100PBP	1p	33283118	33324480	None	None	Down	N	N	N	N
HPCA	1p	33352097	33360247	None	None	None	N	N	N	N
RNF19B	1p	33402049	33430286	None	Up	None	N	N	N	N
AK2	1p	33473540	33502512	None	Up	None	N	N	N	N
TRIM62	1p	33611002	33647671	None	None	None	N	N	N	N
PHC2	1p	33789223	33841194	None	Up	None	N	N	N	N
GJB5	1p	35220647	35224113	Down	None	None	N	N	N	N
GJB3	1p	35246789	35251965	None	None	None	N	N	N	N
GJA4	1p	35258598	35261348	None	None	None	N	N	N	N
ZMYM6	1p	35451766	35497569	None	None	None	N	N	N	N
ZMYM1	1p	35544963	35581459	None	None	None	N	N	N	N
SFPQ	1p	35649200	35658743	None	None	None	N	N	N	N
ZMYM4	1p	35734567	35887545	None	None	None	N	N	N	N
KIAA0319L	1p	35899090	36023037	None	None	None	N	N	N	N
NCDN	1p	36023392	36032380	None	None	None	N	N	N	N
PSMB2	1p	36065142	36107445	None	Up	None	N	N	N	Y
CLSPN	1p	36197712	36235551	None	None	None	N	N	N	N
EIF2C4	1p	36273827	36323490	Down	Up	None	N	N	N	N
EIF2C3	1p	36396682	36522063	None	None	None	N	N	N	N
TEKT2	1p	36549675	36553876	None	None	None	N	N	N	N
COL8A2	1p	36560843	36565850	None	None	None	N	N	N	N
TRAPPC3	1p	36602169	36621654	None	None	None	N	N	N	N
MAP7D1	1p	36621565	36646451	None	None	None	N	N	N	N
THRAP3	1p	36690016	36770957	None	None	None	N	N	N	N
C1orf78	1p	36787631	36789755	None	None	None	N	N	N	N
MRPS15	1p	36921361	36930040	None	Up	None	N	N	N	N
CSF3R	1p	36931643	36948915	None	Up	None	N	N	N	N
GRIK3	1p	37261127	37499844	None	None	None	N	N	N	N
ZC3H12A	1p	37940118	37949978	Down	Up	None	N	N	N	N
C1orf149	1p	37955560	37980420	None	None	None	N	N	N	N
SNIP1	1p	38000049	38019945	None	None	None	N	N	N	N
DNALI1	1p	38022519	38032458	None	None	None	N	N	N	N
GNL2	1p	38032412	38061586	None	Up	None	N	N	N	N
CDCA8	1p	38158072	38175391	None	Up	None	N	N	N	N
YRDC	1p	38268613	38273865	None	None	None	N	N	N	N
MTF1	1p	38275238	38325292	None	None	None	N	N	N	N
INPP5B	1p	38326368	38412729	None	None	None	N	N	N	N
SF3A3	1p	38422651	38455761	None	None	None	N	N	N	N
FHL3	1p	38462441	38471187	Down	None	None	N	N	N	N
UTP11L	1p	38478383	38490497	None	None	None	N	N	N	N
POU3F1	1p	38509522	38512450	None	None	None	N	N	N	N
RRAGC	1p	39303868	39325495	None	None	None	N	N	N	N
MYCBP	1p	39328161	39339050	None	None	None	N	N	N	N
GJA9	1p	39339738	39347298	None	None	None	N	N	N	N
C1orf108	1p	39456915	39471737	Up	None	None	N	N	N	N
NDUFS5	1p	39491966	39500308	None	None	None	N	N	N	N
MACF1	1p	39549838	39952810	None	None	None	N	N	N	N
BMP8A	1p	39957317	39995541	None	None	None	N	N	N	N
PABPC4	1p	40026484	40042521	None	None	None	N	N	N	N
HEYL	1p	40089102	40105348	None	None	None	N	N	N	N
HPCAL4	1p	40144319	40157382	None	Up	Down	N	N	N	N
PPIE	1p	40204516	40222441	None	None	None	N	N	N	N
BMP8B	1p	40223902	40254533	None	Up	None	N	N	N	N
OXCT2	1p	40235196	40237020	None	None	None	N	N	N	N
TRIT1	1p	40306705	40349177	None	None	None	N	N	N	N
MYCL1	1p	40361095	40367687	None	Up	None	N	N	N	N
CAP1	1p	40506254	40538321	None	None	None	N	N	N	N
PPT1	1p	40538381	40563142	None	None	None	N	N	N	N
RLF	1p	40627040	40706593	None	None	None	N	N	N	N
ZMPSTE24	1p	40723721	40759856	None	None	None	N	N	N	N
COL9A2	1p	40766162	40782939	Up	None	Down	N	N	N	N
ZNF643	1p	40916336	40929390	None	None	None	N	N	N	N
C1orf176	1p	40974432	40982214	Down	None	None	N	N	N	N
RIMS3	1p	41086351	41131324	Up	None	None	N	N	N	N
NFYC	1p	41157241	41237275	None	None	None	N	N	N	N
KCNQ4	1p	41249683	41306124	None	None	None	N	N	N	N
CTPS	1p	41445006	41478235	None	None	None	N	N	N	N
SCMH1	1p	41492870	41628689	None	None	None	N	N	N	N
EDN2	1p	41944445	41950344	None	None	None	N	N	N	N
HIVEP3	1p	41972035	42384378	Down	None	None	N	N	N	N
GUCA2B	1p	42619091	42621495	None	None	Up	N	N	N	N
GUCA2A	1p	42628361	42630395	None	None	None	N	N	N	N
FOXJ3	1p	42642209	42800903	None	None	None	N	N	N	N
PPCS	1p	42922164	42926901	None	None	None	N	N	N	N
PPIH	1p	43124047	43142429	None	None	None	N	N	N	N
CSDA	1p	43148065	43168020	Up	None	None	N	N	N	N
YBX1	1p	43148065	43168020	None	None	None	N	N	N	N
LEPRE1	1p	43212005	43232755	None	None	None	N	N	N	N
ERMAP	1p	43291248	43310660	None	None	None	N	N	N	N
SLC2A1	1p	43391045	43424847	None	None	None	N	N	N	N
EBNA1BP2	1p	43629844	43638241	None	None	None	N	N	N	N
TIE1	1p	43766565	43788781	None	None	None	N	N	N	N
MPL	1p	43803474	43820135	None	None	None	N	N	N	N
CDC20	1p	43824625	43828873	None	Up	None	N	N	N	N
ELOVL1	1p	43829067	43833745	Down	None	None	N	N	N	N
MED8	1p	43849578	43855483	None	None	None	N	N	N	N
KIAA0467	1p	43855555	43919918	None	None	None	N	N	N	N
PTPRF	1p	43996546	44089343	None	None	None	N	N	N	N
JMJD2A	1p	44115796	44171189	None	None	None	N	N	N	N
ARTN	1p	44398991	44402912	None	Up	None	N	N	N	N
IPO13	1p	44412477	44433694	None	Up	None	N	N	N	N
DPH2	1p	44435652	44439043	None	Up	None	N	N	N	N
ATP6V0B	1p	44440601	44443972	None	None	None	N	N	N	N
B4GALT2	1p	44444873	44456843	Down	None	None	N	N	N	N
SLC6A9	1p	44462154	44483012	None	None	None	N	N	N	N
PRNPIP	1p	44686741	44820939	None	Up	None	N	N	N	N
C1orf164	1p	44870959	45117396	None	None	None	N	N	N	N
TMEM53	1p	45119500	45140099	None	None	None	N	N	N	N
KIF2C	1p	45205489	45233438	None	Up	None	N	N	N	Y
RPS8	1p	45241245	45244412	None	None	None	N	N	N	N
PLK3	1p	45266035	45271667	None	None	None	N	N	N	N
PTCH2	1p	45285515	45308616	None	None	None	N	N	N	N
EIF2B3	1p	45316193	45452394	None	None	None	N	N	N	N
HECTD3	1p	45468219	45477027	None	None	None	N	N	N	N
UROD	1p	45477804	45481341	None	None	None	N	N	N	N
MUTYH	1p	45794913	45805787	None	Up	None	N	N	N	N
TOE1	1p	45805341	45809650	None	Up	None	N	N	N	N
TESK2	1p	45809554	45956840	None	None	None	N	N	N	N
MMACHC	1p	45965855	45976739	None	None	None	N	N	N	N
PRDX1	1p	45976706	45987610	None	None	None	N	N	N	N
AKR1A1	1p	46016454	46035723	None	None	None	N	N	N	N
NASP	1p	46049659	46084578	None	None	None	N	N	N	N
GPBP1L1	1p	46092975	46152302	None	None	None	N	N	N	N
IPP	1p	46164406	46216485	None	None	None	N	N	N	N
MAST2	1p	46269284	46501796	None	Up	None	N	N	N	N
PIK3R3	1p	46505811	46598708	None	None	None	N	N	N	N
TSPAN1	1p	46640748	46651634	None	None	None	N	N	N	N
POMGNT1	1p	46654352	46685977	Down	None	None	N	N	N	N
RAD54L	1p	46713366	46744145	None	Up	None	N	N	N	N
LRRC41	1p	46744071	46769038	None	None	None	N	N	N	N
FAAH	1p	46859938	46879520	None	None	None	N	N	N	N
MKNK1	1p	47023078	47069966	Down	None	None	N	N	N	N
KIAA0494	1p	47140830	47184736	None	None	None	N	N	N	N
CYP4B1	1p	47264669	47285021	None	Up	Up	N	N	N	N
CYP4A11	1p	47394845	47407156	None	None	None	N	N	N	N
PDZK1IP1	1p	47649260	47655771	None	None	None	N	N	N	N
TAL1	1p	47681961	47695443	None	None	None	N	N	N	N
STIL	1p	47715810	47779819	None	Up	None	N	N	N	N
CMPK	1p	47799468	47844511	None	None	None	N	N	N	N
FOXE3	1p	47881743	47883724	None	None	None	N	N	N	N
FOXD2	1p	47901688	47906363	None	None	None	N	N	N	N
SPATA6	1p	48761043	48937880	None	None	None	N	N	N	N
C1orf165	1p	49193539	49242547	Up	Down	None	N	N	N	N
ELAVL4	1p	50574593	50667540	None	None	None	N	N	N	N
FAF1	1p	50906934	51425936	None	None	None	N	N	N	N
UBXD1	1p	50906934	51425936	None	None	None	N	N	N	N
CDKN2C	1p	51434366	51440306	None	None	None	N	N	N	N
RNF11	1p	51701944	51739119	None	None	None	N	N	N	N
C1orf34	1p	51752929	51787938	None	Down	None	N	N	N	N
EPS15	1p	51819934	51984995	None	None	None	N	N	N	N
MLL	1p	51819934	51984995	None	None	None	N	N	N	N
OSBPL9	1p	52082545	52254891	None	None	None	N	N	N	N
NRD1	1p	52254865	52344609	None	None	None	N	N	N	N
RAB3B	1p	52373627	52456436	None	None	None	N	N	N	N
ZFYVE9	1p	52607765	52812358	None	None	None	N	N	N	N
ORC1L	1p	52838500	52870143	None	Up	None	N	N	N	N
PARC	1p	52838500	52870143	Down	None	None	N	N	N	N
ZCCHC11	1p	52888947	53018762	None	None	None	N	N	N	N
GPX7	1p	53068042	53074723	Up	None	None	N	N	N	N
C1orf163	1p	53152013	53164038	None	None	None	N	N	N	N
ECHDC2	1p	53361581	53387446	None	None	None	N	N	N	N
SCP2	1p	53392900	53517289	None	None	None	N	N	N	N
SLC1A7	1p	53552850	53608304	None	Up	None	N	N	N	N
CPT2	1p	53662100	53679869	None	None	None	N	N	N	N
C1orf123	1p	53679771	53686289	None	None	None	N	N	N	N
MAGOH	1p	53692563	53704282	None	None	None	N	N	N	N
LRP8	1p	53708040	53793821	Down	Up	None	N	N	N	N
TMEM48	1p	54231133	54304225	Down	None	None	N	N	N	N
YIPF1	1p	54317391	54355487	None	None	None	N	N	N	N
DIO1	1p	54359860	54376759	None	Up	None	N	N	N	N
C1orf41	1p	54387233	54411288	None	Up	None	N	N	N	N
TMEM59	1p	54497348	54519111	None	None	None	N	N	N	N
SSBP3	1p	54691103	54872068	None	None	None	N	N	N	N
ACOT11	1p	55013806	55076005	None	Down	None	N	N	N	N
C1orf175	1p	55107426	55175939	Up	None	None	N	N	N	N
DHCR24	1p	55315299	55352921	None	None	None	N	N	N	N
USP24	1p	55532031	55681039	None	None	None	N	N	N	N
PPAP2B	1p	56960418	57045257	None	None	None	N	N	N	N
PRKAA2	1p	57110989	57181008	None	None	None	N	N	N	N
C8A	1p	57320442	57383894	None	None	None	N	N	N	N
C8B	1p	57394882	57431813	None	None	None	N	N	N	N
DAB1	1p	57463578	58716211	None	Up	None	N	N	N	N
TACSTD2	1p	59041094	59043166	None	None	None	N	N	N	N
JUN	1p	59246462	59249785	None	None	None	N	N	N	N
HOOK1	1p	60280532	60342050	None	None	None	N	N	N	N
CYP2J2	1p	60358979	60392423	None	None	None	N	N	N	N
TM2D1	1p	62146718	62191095	None	None	None	N	N	N	N
INADL	1p	62208148	62629591	None	None	None	N	N	N	N
USP1	1p	62902382	62917475	Down	Up	None	N	N	N	N
ANGPTL3	1p	63063157	63071976	None	None	None	N	N	N	N
FOXD3	1p	63788729	63790797	None	None	None	N	N	N	N
ALG6	1p	63833260	63904233	None	None	None	N	N	N	N
ITGB3BP	1p	63906440	63988944	None	None	None	N	N	N	N
PGM1	1p	64059479	64125916	None	None	None	N	N	N	N
ROR1	1p	64239689	64647179	None	None	None	N	N	N	N
JAK1	1p	65298905	65432187	None	None	None	N	N	N	N
AK3L1	1p	65613231	65697828	None	None	None	N	N	N	N
DNAJC6	1p	65730376	65881552	None	None	Down	N	N	N	N
LEPROT	1p	65886130	65901690	None	None	None	N	N	N	N
LEPR	1p	65991371	66091917	None	None	None	N	N	N	N
PDE4B	1p	66258855	66840262	None	None	None	N	N	N	N
INSL5	1p	67263423	67266942	None	None	None	N	N	N	N
SLC35D1	1p	67465014	67520080	None	None	None	N	N	N	N
IL12RB2	1p	67773046	67862583	None	None	None	N	N	N	N
SERBP1	1p	67873492	67896123	None	None	None	N	N	N	N
GADD45A	1p	68150859	68154021	Down	None	None	Y	N	N	N
GNG12	1p	68167148	68299155	None	None	None	N	N	N	N
DIRAS3	1p	68511644	68516460	None	None	Down	N	N	N	N
GPR177	1p	68591040	68698229	None	None	Down	N	N	N	N
RPE65	1p	68894506	68915642	None	Down	None	N	N	N	N
DEPDC1	1p	68939834	68962904	None	Up	None	N	N	N	N
SFRS11	1p	70671364	70717701	Down	None	None	N	N	N	N
HHLA3	1p	70820492	70833705	None	None	None	N	N	N	N
CTH	1p	70876900	70905534	Down	None	None	N	N	N	N
PTGER3	1p	71318035	71513491	None	None	None	N	N	N	N
FPGT	1p	74663895	74674386	None	None	None	N	N	N	N
TNNI3K	1p	74701070	75010116	None	None	None	N	N	N	N
CRYZ	1p	75171171	75199092	None	None	None	N	N	N	N
ACADM	1p	76190031	76229363	None	None	None	N	N	N	N
RABGGTB	1p	76251878	76260775	None	None	None	N	N	N	N
MSH4	1p	76262555	76378923	None	None	None	N	N	N	N
ST6GALNAC5	1p	77333185	77529737	None	None	None	N	N	N	N
PIGK	1p	77554666	77685132	None	None	None	N	N	N	N
AK5	1p	77747661	78025654	Down	None	None	N	N	N	N
ZZZ3	1p	78030189	78148343	Down	None	None	N	N	N	N
USP33	1p	78161673	78225564	None	Up	None	N	N	N	N
FUBP1	1p	78413590	78444777	None	None	None	N	N	N	N
DNAJB4	1p	78470635	78482995	None	None	None	N	N	N	N
GIPC2	1p	78511588	78603112	None	None	None	N	N	N	N
PTGFR	1p	78956727	79006386	None	None	None	N	N	N	N
IFI44L	1p	79086087	79111830	None	Up	None	N	N	N	N
IFI44	1p	79115476	79129763	None	Up	None	N	N	N	N
ELTD1	1p	79355448	79472495	Down	None	None	N	N	N	N
LPHN2	1p	82266081	82458107	None	None	None	N	N	N	N
TTLL7	1p	84335056	84464833	None	None	None	N	N	N	N
PRKACB	1p	84543744	84704181	None	None	None	N	N	N	N
DNASE2B	1p	84874033	84880691	None	None	Down	N	N	N	N
BXDC5	1p	84944919	84964033	None	None	None	N	N	N	N
GNG5	1p	84964005	84972262	Down	None	None	N	N	N	N
CTBS	1p	85018803	85040163	None	Up	None	N	N	N	N
SSX2IP	1p	85109389	85156151	None	None	None	N	N	N	N
EDG7	1p	85279085	85358896	None	Up	None	N	N	N	N
MCOLN3	1p	85483764	85514223	None	None	None	N	N	N	N
BCL10	1p	85731459	85742587	Down	None	None	N	N	N	N
DDAH1	1p	85784167	86044046	None	None	None	N	N	N	N
CYR61	1p	86046443	86049648	None	None	None	N	N	N	N
C1orf181	1p	86115105	86174116	None	None	None	N	N	N	N
CLCA2	1p	86889768	86922240	None	None	None	N	N	N	N
CLCA1	1p	86934525	86965974	None	None	Down	N	N	N	N
CLCA4	1p	87012758	87046432	None	None	None	N	N	N	N
CLCA3	1p	87099958	87121059	None	None	None	N	N	N	N
SH3GLB1	1p	87170252	87213867	None	None	None	N	N	N	N
15-Sep	1p	87328127	87380107	None	None	None	N	N	N	N
HS2ST1	1p	87380334	87564125	None	Down	None	N	N	N	N
LMO4	1p	87794150	87814607	Down	Up	None	N	N	N	N
PKN2	1p	89149921	89301938	None	None	None	N	N	N	N
GTF2B	1p	89318320	89357301	None	None	None	N	N	N	N
CCBL2	1p	89401455	89458643	None	None	None	N	N	N	N
GBP1	1p	89517986	89531043	None	Up	Up	N	N	N	N
GBP2	1p	89571815	89591842	Down	Up	Up	N	N	N	N
LRRC8D	1p	90286572	90401989	Down	None	None	N	N	N	N
CDC7	1p	91966664	91991321	None	Up	None	N	N	N	N
TGFBR3	1p	92145899	92371559	None	None	None	N	N	N	N
BRDT	1p	92414927	92479985	None	Up	None	N	N	N	N
GLMN	1p	92711954	92764566	None	None	None	N	N	N	N
RPAP2	1p	92764521	92853732	None	None	None	N	N	N	N
GFI1	1p	92940317	92951628	None	None	None	N	N	N	N
EVI5	1p	92974252	93257961	None	None	None	N	N	N	N
RPL5	1p	93297593	93307481	None	None	None	N	N	N	N
MTF2	1p	93544791	93604638	None	None	None	N	N	N	N
TMED5	1p	93615298	93646246	None	None	None	N	N	N	N
DR1	1p	93811477	93828148	Down	None	None	N	N	N	N
FNBP1L	1p	93913687	94020218	None	None	None	N	N	N	N
BCAR3	1p	94027342	94147394	None	None	None	N	N	N	N
DNTTIP2	1p	94335013	94344762	Down	None	None	N	N	N	N
GCLM	1p	94352589	94375012	None	None	None	N	N	N	N
ABCA4	1p	94458393	94586705	None	None	None	N	N	N	N
ARHGAP29	1p	94634462	94703307	None	None	None	N	N	N	N
ABCD3	1p	94883932	94944260	None	None	None	N	N	N	N
F3	1p	94994731	95007413	Down	None	None	N	N	N	N
CNN3	1p	95362504	95392779	None	None	None	N	N	N	N
RWDD3	1p	95699710	95712781	Down	None	None	N	N	N	N
PTBP2	1p	97187174	97280605	None	None	None	N	N	N	N
DPYD	1p	98185313	98386615	Down	None	None	N	N	N	N
SNX7	1p	99127235	99226056	None	None	None	N	N	N	N
LPPR4	1p	99729847	99775138	None	None	None	N	N	N	N
PALMD	1p	100111430	100160097	None	None	None	N	N	N	N
AGL	1p	100315639	100389579	None	None	None	N	N	N	N
SLC35A3	1p	100435991	100492534	None	None	None	N	N	N	N
CCDC76	1p	100598705	100616054	None	None	None	N	N	N	N
DBT	1p	100652477	100715409	None	None	None	N	N	N	N
RTCD1	1p	100731713	100758325	None	None	None	N	N	N	N
CDC14A	1p	100818022	100950926	None	None	None	N	N	N	N
GPR88	1p	101003727	101007583	Up	None	None	N	N	N	N
VCAM1	1p	101185195	101204601	None	None	None	N	N	N	N
EXTL2	1p	101337927	101360735	None	Down	Down	N	N	N	N
DPH5	1p	101455179	101491362	None	None	None	N	N	N	N
COL11A1	1p	103342022	103574052	None	None	None	N	N	N	N
NTNG1	1p	107682628	108024475	None	None	None	N	N	N	N
VAV3	1p	108113781	108507545	Down	Up	None	N	N	N	N
SLC25A24	1p	108677343	108742980	None	None	None	N	N	N	N
PRPF38B	1p	109234931	109244422	None	None	None	N	N	N	N
STXBP3	1p	109289284	109352148	None	None	None	N	N	N	N
GPSM2	1p	109419602	109473044	None	None	None	N	N	N	N
CLCC1	1p	109472129	109506121	Down	Up	None	N	N	N	N
WDR47	1p	109512837	109584850	None	None	None	N	N	N	N
TAF13	1p	109606997	109618624	None	None	None	N	N	N	N
KIAA1324	1p	109656584	109749403	None	None	None	N	N	N	N
SARS	1p	109756514	109780804	None	None	None	N	N	N	N
CELSR2	1p	109792640	109818378	None	None	None	N	N	N	N
PSRC1	1p	109822175	109825790	None	Up	None	N	N	N	N
SORT1	1p	109852187	109935979	None	Up	None	N	N	N	N
PSMA5	1p	109941652	109969081	None	None	Up	N	N	N	Y
GNAI3	1p	110091185	110138454	Down	None	Up	N	N	N	N
GNAT2	1p	110145888	110155705	None	Up	None	N	N	N	N
AMPD2	1p	110163202	110174677	Down	None	None	N	N	N	N
GSTM4	1p	110198697	110204331	None	None	None	N	N	N	N
GSTM5	1p	110254863	110260890	None	None	None	N	N	N	N
GSTM3	1p	110276553	110283660	Up	None	None	N	N	N	N
EPS8L3	1p	110292701	110306644	None	None	None	N	N	N	N
CSF1	1p	110453232	110473616	None	Up	None	N	N	N	N
AHCYL1	1p	110543548	110566364	None	None	None	N	N	N	N
ALX3	1p	110602996	110613322	None	None	None	N	N	N	N
KCNC4	1p	110753335	110776674	None	None	None	N	N	N	N
RBM15	1p	110881944	110889303	None	None	None	N	N	N	N
SLC16A4	1p	110905472	110933704	None	None	None	N	N	N	N
HBXIP	1p	110943876	110950546	None	None	None	N	N	N	N
KCNA10	1p	111059838	111061797	None	None	None	N	N	N	N
KCNA2	1p	111136201	111174096	None	None	Up	N	N	N	N
KCNA3	1p	111215073	111217655	None	None	None	N	N	N	N
CD53	1p	111415721	111442558	None	Up	None	N	N	N	N
C1orf103	1p	111489811	111506566	None	None	None	N	N	N	N
CEPT1	1p	111682832	111727724	Down	None	None	N	N	N	N
DENND2D	1p	111728590	111743325	Down	None	None	N	N	N	N
CHI3L2	1p	111770280	111786062	None	None	None	N	N	N	N
CHIA	1p	111833473	111863188	None	None	None	N	N	N	N
OVGP1	1p	111956936	111970399	None	Up	None	N	N	N	N
WDR77	1p	111982511	111991830	Down	None	None	N	N	N	N
ATP5F1	1p	111991742	112004525	Down	None	None	N	N	N	N
ADORA3	1p	112025969	112106597	None	Up	None	N	N	N	N
RAP1A	1p	112162404	112256101	Down	None	None	N	N	N	N
KCND3	1p	112318453	112531777	None	None	None	N	N	N	N
WNT2B	1p	113010039	113063910	None	None	None	N	N	N	N
ST7L	1p	113084412	113162040	None	None	None	N	N	N	N
CAPZA1	1p	113162074	113214241	None	None	None	N	N	N	N
RHOC	1p	113243748	113250025	None	None	None	N	N	N	N
SLC16A1	1p	113454469	113498685	None	None	None	N	N	N	N
LRIG2	1p	113615830	113667342	None	None	None	N	N	N	N
PHTF1	1p	114239823	114301777	None	None	None	N	N	N	N
RSBN1	1p	114304453	114355070	None	None	None	N	N	N	N
PTPN22	1p	114356432	114414375	None	None	None	N	N	N	N
DCLRE1B	1p	114447914	114456708	None	Up	None	N	N	N	N
HIPK1	1p	114471995	114514698	None	None	None	N	N	N	N
OLFML3	1p	114522012	114524876	None	None	None	N	N	N	N
TRIM33	1p	114935398	115053781	None	None	None	N	N	N	N
BCAS2	1p	115110180	115124265	None	None	None	N	N	N	N
AMPD1	1p	115215719	115238239	None	None	None	N	N	N	N
NRAS	1p	115247084	115259515	None	None	None	N	N	N	N
CSDE1	1p	115259533	115300671	None	Down	None	N	N	N	N
SIKE	1p	115312104	115323308	None	None	None	N	N	N	N
SYCP1	1p	115397423	115537990	None	None	None	N	N	N	N
TSHB	1p	115572444	115576930	None	None	None	N	N	N	N
TSPAN2	1p	115590632	115632121	None	None	None	N	N	N	N
NGFB	1p	115828536	115880857	None	None	None	N	N	N	N
VANGL1	1p	116185249	116240845	None	Up	None	N	N	N	N
CASQ2	1p	116242625	116311426	None	None	None	N	N	N	N
NHLH2	1p	116378998	116383747	None	None	None	N	N	N	N
ATP1A1	1p	116915794	116947396	None	None	None	N	N	N	N
CD58	1p	117057155	117113715	Down	None	None	N	N	N	N
IGSF3	1p	117117019	117210377	None	None	None	N	N	N	N
CD2	1p	117297085	117311851	None	Up	None	N	N	N	N
IGSF2	1p	117544371	117579173	None	None	None	N	N	N	N
TTF2	1p	117602948	117645491	None	None	None	N	N	N	N
TRIM45	1p	117653676	117664411	None	None	None	N	N	N	N
VTCN1	1p	117686208	117753582	Down	Up	None	N	N	N	N
MAN1A2	1p	117910084	118068320	None	None	None	N	N	N	N
GDAP2	1p	118406106	118472302	None	None	None	N	N	N	N
WDR3	1p	118472371	118503049	Down	None	None	N	N	N	N
WARS2	1p	119573838	119683295	None	None	None	N	N	N	N
HAO2	1p	119911401	119936751	None	None	Up	N	N	N	N
HSD3B2	1p	119957742	119965662	None	None	None	N	N	N	N
HSD3B1	1p	120049825	120057681	None	None	None	N	N	N	N
PHGDH	1p	120254418	120286849	None	None	None	N	N	N	N
HMGCS2	1p	120290618	120311555	None	None	None	N	N	N	N
ADAM30	1p	120436155	120439147	None	None	None	N	N	N	N
NOTCH2	1p	120454175	120612317	None	Down	None	N	N	N	N
PDE4DIP	1q	144851423	144995033	None	None	None	N	N	N	N
SEC22B	1q	145096406	145116997	None	None	None	N	N	N	N
TXNIP	1q	145438437	145442628	None	Down	None	N	N	N	N
RBM8A	1q	145507556	145513535	None	Down	None	N	N	N	N
PEX11B	1q	145516164	145523732	None	None	None	N	N	N	N
ITGA10	1q	145524989	145543868	None	None	Down	N	N	N	N
PIAS3	1q	145575987	145586546	None	Down	None	N	N	N	N
POLR3C	1q	145592604	145610884	Down	None	None	N	N	N	N
ZNF364	1q	145610989	145689005	None	None	None	N	N	N	N
CD160	1q	145695797	145715639	None	None	None	N	N	N	N
PDZK1	1q	145727665	145764206	None	None	None	N	N	N	N
PRKAB2	1q	146626684	146644168	None	None	None	N	N	N	N
FMO5	1q	146655883	146697230	None	Down	None	N	N	N	N
CHD1L	1q	146714290	146767447	None	None	None	N	N	N	N
BCL9	1q	147013270	147098020	None	None	None	N	N	N	N
ACP6	1q	147119167	147142634	None	None	None	N	N	N	N
GJA5	1q	147228331	147245466	None	None	None	N	N	N	N
GJA8	1q	147374945	147381395	Up	None	None	N	N	N	N
FCGR1A	1q	149754249	149764074	None	Up	None	N	N	N	Y
HIST2H2BE	1q	149856009	149858232	None	None	None	N	N	N	N
BOLA1	1q	149871154	149872348	Down	None	None	N	N	N	N
SV2A	1q	149874871	149878543	None	None	None	N	N	N	N
SF3B4	1q	149895208	149900144	None	None	None	N	N	N	N
MTMR11	1q	149900542	149908266	None	Down	None	N	N	N	N
OTUD7B	1q	149912228	149982686	None	None	None	N	N	N	N
VPS45	1q	150039349	150117505	None	None	None	N	N	N	N
PLEKHO1	1q	150122169	150131825	None	Up	None	N	N	N	N
ANP32E	1q	150190716	150208504	Down	Up	None	N	N	N	N
CA14	1q	150230217	150237480	None	None	None	N	N	N	N
APH1A	1q	150237798	150241609	None	None	None	N	N	N	N
C1orf54	1q	150245182	150253335	None	None	None	N	N	N	N
PRPF3	1q	150293927	150325704	Down	None	None	N	N	N	N
KIAA0460	1q	150336989	150449041	None	None	None	N	N	N	N
TARS2	1q	150459839	150480085	None	None	None	N	N	N	N
ECM1	1q	150480486	150486265	None	None	None	N	N	N	N
MCL1	1q	150547026	150552214	Down	None	None	N	N	N	N
ARPP-19	1q	150599521	150602098	None	None	None	N	N	N	N
ENSA	1q	150599521	150602098	None	None	None	N	N	N	N
GOLPH3L	1q	150618700	150669672	None	Down	None	N	N	N	N
CTSS	1q	150702671	150738433	Down	None	None	N	N	N	Y
CTSK	1q	150768683	150780917	None	None	None	N	N	N	N
ARNT	1q	150782180	150849244	None	Down	None	N	N	N	N
SETDB1	1q	150898814	150917797	Down	None	None	N	N	N	N
LASS2	1q	150937648	150947479	None	None	None	N	N	N	N
ANXA9	1q	150954498	150968114	None	None	None	N	N	N	N
FAM63A	1q	150969300	150979273	Down	Down	None	N	N	N	N
PRUNE	1q	150980972	151008189	None	None	None	N	N	N	N
C1orf56	1q	151020258	151023871	None	None	None	N	N	N	N
MLLT11	1q	151032150	151040973	None	None	None	N	N	N	N
GABPB2	1q	151043079	151091007	None	None	Down	N	N	N	N
SEMA6C	1q	151104162	151119140	None	None	None	N	N	N	N
SCNM1	1q	151138497	151142773	None	None	None	N	N	N	N
VPS72	1q	151148775	151162689	None	None	None	N	N	N	N
PIP5K1A	1q	151171020	151222007	None	None	None	N	N	N	N
PSMD4	1q	151227196	151239954	None	None	None	N	N	N	Y
PI4KB	1q	151264272	151300133	Down	None	None	N	N	N	N
RFX5	1q	151313115	151319769	Down	None	None	N	N	N	N
SELENBP1	1q	151336777	151345210	Up	None	None	N	N	N	N
PSMB4	1q	151372040	151374412	None	None	None	N	N	N	Y
POGZ	1q	151375199	151431941	None	Down	None	N	N	N	N
TUFT1	1q	151512780	151556059	None	None	None	N	N	N	N
SNX27	1q	151584661	151671559	None	Down	None	N	N	N	N
TNRC4	1q	151672533	151689290	None	None	None	N	N	N	N
MRPL9	1q	151732122	151736040	Down	None	None	N	N	N	N
OAZ3	1q	151739130	151743806	None	None	None	N	N	N	N
TDRKH	1q	151745954	151763010	None	None	None	N	N	N	N
RORC	1q	151778546	151804348	None	None	None	N	N	N	N
S100A10	1q	151955385	151966714	None	Down	None	N	N	N	N
S100A11	1q	152004981	152009511	None	None	None	N	N	N	N
TCHH	1q	152078792	152087930	None	None	None	N	N	N	N
FLG	1q	152274650	152297679	None	None	None	N	N	N	N
CRNN	1q	152381718	152386750	None	None	None	N	N	N	N
LCE2B	1q	152658598	152659876	None	Up	Up	N	N	N	N
SMCP	1q	152850797	152857523	None	None	None	N	N	N	N
IVL	1q	152881038	152884362	None	Up	None	N	N	N	N
SPRR1A	1q	152956563	152958290	Up	None	None	N	N	N	N
SPRR3	1q	152974222	152976332	None	None	None	N	N	N	N
SPRR1B	1q	153003678	153005376	None	None	None	N	N	N	N
LOR	1q	153232178	153234600	None	None	None	N	N	N	N
PGLYRP4	1q	153302596	153321022	None	None	None	N	N	N	N
S100A9	1q	153330329	153333503	None	None	Up	N	N	N	N
S100A12	1q	153346183	153348075	None	None	None	N	N	N	N
S100A8	1q	153362507	153363664	None	None	Up	N	N	N	N
S100A7	1q	153430219	153433137	None	Up	Up	N	N	N	N
S100A6	1q	153507075	153508717	Down	None	None	N	N	N	N
S100A5	1q	153509622	153514241	None	None	None	N	N	N	N
S100A4	1q	153516097	153518282	None	None	None	N	N	N	N
S100A3	1q	153519808	153521734	Down	None	None	N	N	N	N
S100A2	1q	153533584	153538306	Down	None	None	N	N	N	N
S100A14	1q	153586731	153588808	Down	None	Up	N	N	N	N
S100A13	1q	153591275	153599524	None	None	None	N	N	N	N
S100A1	1q	153600872	153604513	None	None	None	N	N	N	N
C1orf77	1q	153606457	153618782	None	None	None	N	N	N	N
ILF2	1q	153634263	153643504	None	None	None	N	N	N	N
NPR1	1q	153651163	153666468	None	None	None	N	N	N	N
INTS3	1q	153700566	153746555	None	None	None	N	N	N	N
SLC27A3	1q	153747767	153752633	Down	None	None	N	N	N	N
DENND4B	1q	153901976	153919154	None	None	None	N	N	N	N
SLC39A1	1q	153931574	153940208	None	None	None	N	N	N	N
JTB	1q	153946744	153950451	None	None	None	N	N	N	N
RAB13	1q	153954092	153957842	None	None	None	N	N	N	N
RPS27	1q	153963238	153964631	None	None	None	N	N	N	N
TPM3	1q	154127779	154155725	None	None	None	N	N	N	N
C1orf43	1q	154179182	154193273	Down	None	None	N	N	N	N
UBAP2L	1q	154193324	154235981	Down	None	None	N	N	N	N
HAX1	1q	154245038	154248355	None	None	None	N	N	N	N
ATP8B2	1q	154300275	154323780	None	None	None	N	N	N	N
IL6R	1q	154377668	154441926	Down	Up	Up	N	N	N	N
UBE2Q1	1q	154521050	154531120	None	None	None	N	N	N	N
CHRNB2	1q	154540256	154552353	None	Up	None	N	N	N	N
ADAR	1q	154554533	154578776	None	None	None	N	N	N	N
KCNN3	1q	154669941	154832338	None	None	None	N	N	N	N
PMVK	1q	154897207	154909484	None	None	None	N	N	N	N
PBXIP1	1q	154916558	154928567	None	Down	None	N	N	N	N
SHC1	1q	154934773	154946959	Down	None	None	N	N	N	N
CKS1B	1q	154947117	154951725	None	None	None	N	N	N	N
FLAD1	1q	154955769	154965587	None	None	None	N	N	N	N
LENEP	1q	154966061	154966791	None	Up	None	N	N	N	N
ZBTB7B	1q	154975105	154991001	Down	Up	None	N	N	N	N
ADAM15	1q	155023747	155035252	None	Up	None	N	N	N	N
EFNA4	1q	155036212	155042029	None	None	None	N	N	N	N
EFNA3	1q	155051347	155060014	None	None	None	N	N	N	N
EFNA1	1q	155100348	155107386	None	None	None	N	N	N	N
RAG1AP1	1q	155108287	155111334	None	Up	None	N	N	N	N
DPM3	1q	155112366	155112883	None	None	None	N	N	N	N
TRIM46	1q	155146262	155157447	Up	None	None	N	N	N	N
MUC1	1q	155158299	155162706	Down	None	None	N	N	N	N
THBS3	1q	155165378	155177772	None	None	Down	N	N	N	N
MTX1	1q	155178489	155183614	None	None	None	N	N	N	N
GBA	1q	155204238	155211066	Down	None	None	N	N	N	N
SCAMP3	1q	155225769	155232176	Down	None	None	N	N	N	N
CLK2	1q	155232658	155243281	None	None	Down	N	N	N	N
HCN3	1q	155247217	155259639	None	None	None	N	N	N	N
PKLR	1q	155259083	155270792	None	None	None	N	N	N	N
RUSC1	1q	155290639	155300909	None	None	None	N	N	N	N
ASH1L	1q	155305051	155532324	None	None	None	N	N	N	N
YY1AP1	1q	155629232	155658823	Down	None	None	N	N	N	N
DAP3	1q	155658884	155708800	None	None	None	N	N	N	N
SYT11	1q	155829259	155854990	Up	None	Down	N	N	N	N
RIT1	1q	155867598	155881193	None	None	None	N	N	N	N
KIAA0907	1q	155882835	155904188	None	None	None	N	N	N	N
ARHGEF2	1q	155916629	155948336	None	None	None	N	N	N	N
SSR2	1q	155978838	155990758	None	Down	None	N	N	N	N
MAPBPIP	1q	156024516	156028301	None	None	None	N	N	N	N
RAB25	1q	156030965	156040295	Down	Down	None	N	N	N	N
LMNA	1q	156084460	156109880	Down	None	None	N	N	N	N
SEMA4A	1q	156123321	156147542	Down	Up	None	N	N	N	N
SLC25A44	1q	156163722	156182587	None	None	None	N	N	N	N
PMF1	1q	156182778	156209868	None	None	None	N	N	N	N
BGLAP	1q	156211950	156213123	None	None	None	N	N	N	N
PAQR6	1q	156213111	156217908	None	None	None	N	N	N	N
SMG5	1q	156219014	156252620	None	None	None	N	N	N	N
CCT3	1q	156278751	156308206	None	None	None	N	N	N	N
RHBG	1q	156338979	156355013	None	None	None	N	N	N	N
C1orf61	1q	156374054	156399184	None	None	None	N	N	N	N
MEF2D	1q	156433512	156470634	None	None	None	N	N	N	N
GPATCH4	1q	156564099	156571279	None	None	None	N	N	N	N
HAPLN2	1q	156589085	156595517	None	None	None	N	N	N	N
BCAN	1q	156611739	156629324	None	Up	None	N	N	N	N
NES	1q	156638555	156647189	None	None	None	N	N	N	N
CRABP2	1q	156669399	156675608	None	Up	None	N	N	N	N
ISG20L2	1q	156692412	156697705	None	None	None	N	N	N	N
C1orf66	1q	156698262	156706752	None	None	None	N	N	N	N
MRPL24	1q	156707093	156710923	None	None	None	N	N	N	N
HDGF	1q	156711898	156721543	None	None	None	N	N	N	N
PRCC	1q	156737273	156770609	None	None	None	N	N	N	N
SH2D2A	1q	156776034	156786640	None	Up	None	N	N	N	N
INSRR	1q	156810664	156828712	None	None	None	N	N	N	N
NTRK1	1q	156830670	156851642	Up	None	None	N	N	N	N
ARHGEF11	1q	156904631	157015162	None	None	None	N	N	N	N
ETV3	1q	157102975	157108177	None	Down	None	N	N	N	N
FCRL2	1q	157715522	157746922	Up	None	None	N	N	N	N
CD5L	1q	157800703	157811634	None	None	None	N	N	N	N
KIRREL	1q	157963062	158070052	None	None	None	N	N	N	N
CD1D	1q	158149736	158156216	None	None	None	N	N	N	N
CD1A	1q	158223926	158228058	Down	None	None	N	N	N	N
CD1C	1q	158259562	158264564	None	None	None	N	N	N	N
CD1B	1q	158297739	158301321	None	None	None	N	N	N	N
CD1E	1q	158323485	158327343	None	None	None	N	N	N	N
SPTA1	1q	158580495	158656506	None	None	None	N	N	N	N
MNDA	1q	158801167	158819270	None	None	None	N	N	N	N
PYHIN1	1q	158901336	158946849	None	None	None	N	N	N	N
IFI16	1q	158979681	159024945	Down	None	None	Y	N	N	N
AIM2	1q	159032274	159046647	None	None	None	N	N	N	N
CADM3	1q	159141413	159172932	None	None	None	N	N	N	N
DARC	1q	159175048	159176290	None	None	None	N	N	N	N
FCER1A	1q	159259503	159278014	None	None	None	N	N	N	N
OR10J1	1q	159409511	159410600	None	None	Up	N	N	N	N
APCS	1q	159557615	159558661	None	None	None	N	N	N	N
CRP	1q	159682078	159684379	None	None	None	N	N	N	N
SLAMF8	1q	159796478	159807282	Down	Up	None	N	N	N	N
CCDC19	1q	159842153	159869906	None	None	None	N	N	N	N
TAGLN2	1q	159887896	159895332	None	None	None	N	N	N	N
KCNJ10	1q	160007256	160040051	None	None	Up	N	N	N	N
KCNJ9	1q	160051359	160059212	None	None	None	N	N	N	N
ATP1A2	1q	160085519	160113374	Up	None	None	N	N	N	N
CASQ1	1q	160160284	160171676	None	None	None	N	N	N	N
PEA15	1q	160175124	160185162	None	None	None	N	N	N	N
WDR42A	1q	160209011	160232277	None	None	None	N	N	N	N
PEX19	1q	160246598	160254941	None	None	None	N	N	N	N
COPA	1q	160258376	160313354	None	None	None	N	N	N	N
NCSTN	1q	160313062	160328742	Down	None	None	N	N	N	N
NHLH1	1q	160336860	160342638	None	None	None	N	N	N	N
CD84	1q	160510883	160549306	None	Up	None	N	N	N	N
SLAMF1	1q	160579608	160617101	None	None	Up	N	N	N	N
CD48	1q	160648535	160681641	None	Up	None	N	N	N	N
SLAMF7	1q	160708846	160724608	None	Up	None	N	N	N	N
LY9	1q	160765863	160798045	None	Up	None	N	N	N	N
CD244	1q	160799949	160832692	Down	None	None	N	N	N	N
F11R	1q	160965000	160991133	None	None	None	N	N	N	N
PFDN2	1q	161070345	161087866	None	Down	None	N	N	N	N
NIT1	1q	161087861	161095235	None	None	None	N	N	N	N
DEDD	1q	161090768	161102478	None	None	None	N	N	N	N
UFC1	1q	161123533	161128646	None	Up	None	N	N	N	N
USP21	1q	161129253	161135516	None	None	None	N	N	N	N
PPOX	1q	161136180	161141010	None	None	None	N	N	N	N
B4GALT3	1q	161141099	161147758	None	None	None	N	N	N	N
NDUFS2	1q	161171936	161184184	None	None	None	N	N	N	N
FCER1G	1q	161185086	161189038	None	Up	None	N	N	N	Y
APOA2	1q	161192082	161193418	None	None	None	N	N	N	N
NR1I3	1q	161199455	161208000	None	None	Up	N	N	N	N
MPZ	1q	161274524	161279762	None	None	None	N	N	N	N
SDHC	1q	161284165	161334535	None	None	None	N	N	N	N
FCGR2A	1q	161475204	161489360	None	Up	None	N	N	N	N
HSPA6	1q	161494035	161496687	None	None	None	N	N	N	N
FCGR2C	1q	161551128	161571010	None	None	None	N	N	N	N
FCGR3B	1q	161592987	161600837	None	None	None	N	N	N	N
FCGR2B	1q	161632904	161648444	None	Up	None	N	N	N	N
DUSP12	1q	161719580	161726952	None	None	None	N	N	N	N
ATF6	1q	161736033	161933860	None	None	None	N	N	N	N
OLFML2B	1q	161952981	161993644	None	None	None	N	N	N	N
NOS1AP	1q	162039580	162339813	None	None	None	N	N	N	N
UAP1	1q	162531295	162569633	None	None	None	N	N	N	N
DDR2	1q	162602227	162750247	None	Down	None	N	N	N	N
RGS4	1q	163041694	163046592	None	None	None	N	N	N	N
RGS5	1q	163112088	163291581	None	None	None	N	N	N	N
PBX1	1q	164528596	164821060	None	Up	None	N	N	N	N
RXRG	1q	165406164	165414592	None	None	None	N	N	N	N
MGST3	1q	165600109	165625372	Up	None	None	N	N	N	N
ALDH9A1	1q	165631448	165667900	None	None	None	N	N	N	N
TMCO1	1q	165693527	165738159	None	None	None	N	N	N	N
UCK2	1q	165796731	165880855	Down	Up	None	N	N	N	N
POGK	1q	166808723	166823709	None	None	None	N	N	N	N
GPA33	1q	167022081	167059868	None	None	None	N	N	N	N
POU2F1	1q	167298280	167396582	None	None	None	N	N	N	N
CD247	1q	167399876	167487847	None	Up	None	N	N	N	N
CREG1	1q	167510250	167523056	None	None	None	N	N	N	N
MPZL1	1q	167691186	167761156	None	None	None	N	N	N	N
BRP44	1q	167885912	167906307	None	None	None	N	N	N	N
IQWD1	1q	167905796	168045083	None	None	None	N	N	N	N
GPR161	1q	168048779	168106811	None	None	None	N	N	N	N
TIPRL	1q	168148082	168171351	None	Down	None	N	N	N	N
SFT2D2	1q	168195254	168212088	Down	None	None	N	N	N	N
TBX19	1q	168250277	168283664	None	None	None	N	N	N	N
XCL1	1q	168545710	168551315	None	None	None	N	N	N	N
DPT	1q	168664694	168698442	None	None	None	N	N	N	N
ATP1B1	1q	169075946	169101960	None	None	None	N	N	N	N
NME7	1q	169101767	169337201	None	Down	None	N	N	N	N
BLZF1	1q	169337193	169365780	Down	None	None	N	N	N	N
C1orf114	1q	169364113	169396670	Up	None	None	N	N	N	N
SLC19A2	1q	169433148	169455208	None	Down	None	N	N	N	N
F5	1q	169481191	169555769	Down	None	None	N	N	N	N
SELP	1q	169558087	169599377	None	None	None	N	N	N	N
SELL	1q	169659805	169680843	None	None	None	N	N	N	N
SELE	1q	169691780	169703220	None	None	None	N	N	N	N
C1orf156	1q	169761669	169764061	None	Down	None	N	N	N	N
SCYL3	1q	169822214	169863100	None	None	None	N	N	N	N
KIFAP3	1q	169890469	170038056	None	None	None	N	N	N	Y
PRRX1	1q	170633312	170708541	None	None	None	N	N	N	N
FMO3	1q	171060017	171086959	None	None	None	N	N	N	N
FMO2	1q	171154387	171181822	None	None	None	N	N	N	N
FMO1	1q	171217609	171255117	None	None	None	N	N	N	N
FMO4	1q	171283485	171311223	None	None	Down	N	N	N	N
BAT2D1	1q	171454665	171562650	None	None	None	N	N	N	N
MYOC	1q	171604556	171621773	None	None	None	N	N	N	N
VAMP4	1q	171669295	171711379	None	None	None	N	N	N	N
KIAA0859	1q	171750760	171766856	None	None	None	N	N	N	N
DNM3	1q	171810617	172381857	None	Down	None	N	N	N	N
PIGC	1q	172410596	172413230	None	None	None	N	N	N	N
C1orf9	1q	172502257	172580975	None	None	None	N	N	N	N
FASLG	1q	172628184	172636012	None	None	None	N	N	N	N
TNFSF18	1q	173010359	173020103	None	None	None	N	N	N	N
TNFSF4	1q	173152869	173176471	None	None	None	N	N	N	N
PRDX6	1q	173446485	173457946	None	None	None	N	N	N	N
KLHL20	1q	173684079	173755840	None	Down	None	N	N	N	N
DARS2	1q	173793796	173827682	None	None	None	N	N	N	N
SERPINC1	1q	173872941	173886516	None	None	None	N	N	N	N
GPR52	1q	174417211	174418683	Up	None	None	N	N	N	N
RABGAP1L	1q	174769034	174964445	None	None	None	N	N	N	N
CACYBP	1q	174968891	174981163	Down	None	None	N	N	N	N
MRPS14	1q	174982093	174992591	None	None	None	N	N	N	N
TNN	1q	175036993	175117202	Down	None	Down	N	N	N	N
TNR	1q	175291934	175712752	None	None	None	N	N	N	N
PAPPA2	1q	176432306	176660341	None	None	None	N	N	N	N
ASTN1	1q	176826440	177134040	None	None	None	N	N	N	N
FAM5B	1q	177140632	177251558	None	None	None	N	N	N	N
RASAL2	1q	178062863	178448648	None	None	None	N	N	N	N
RALGPS2	1q	178694281	178890977	None	None	None	N	N	N	N
FAM20B	1q	178995073	179045702	None	None	None	N	N	N	N
TOR3A	1q	179051111	179065129	Down	None	None	N	N	N	N
ABL2	1q	179079715	179198819	None	None	None	N	N	N	N
SOAT1	1q	179262848	179327814	Down	None	None	N	N	N	N
NPHS2	1q	179519673	179545084	None	None	None	N	N	N	N
C1orf76	1q	179712297	179785333	Up	None	None	N	N	N	N
TOR1AIP1	1q	179851176	179889212	None	None	None	N	N	N	N
CEP350	1q	179923907	180084015	None	None	None	N	N	N	N
QSOX1	1q	180123967	180167169	Down	None	Up	N	N	N	N
STX6	1q	180941849	180992257	Down	None	None	N	N	N	N
MR1	1q	181002560	181031074	None	None	None	N	Y	N	Y
CACNA1E	1q	181452685	181775921	None	None	None	N	N	N	N
GLUL	1q	182350838	182361341	None	None	None	N	N	N	N
RGSL1	1q	182419255	182529732	None	None	None	N	N	N	N
RNASEL	1q	182542768	182558394	None	None	None	N	N	N	N
RGS16	1q	182567757	182573548	None	None	Down	N	N	N	N
NPL	1q	182758583	182799519	None	Up	None	N	N	N	N
DHX9	1q	182808438	182857117	None	None	None	N	N	N	N
LAMC1	1q	182992594	183114727	None	None	None	N	N	N	N
LAMC2	1q	183155173	183210406	Down	None	None	N	N	N	N
NMNAT2	1q	183217371	183274009	None	None	None	N	N	N	N
SMG7	1q	183441505	183523328	None	None	None	N	N	N	N
NCF2	1q	183524696	183559739	None	Up	None	N	N	N	Y
ARPC5	1q	183595327	183605076	None	None	None	N	N	N	N
RGL1	1q	183605207	183897666	None	None	None	N	N	N	N
GLT25D2	1q	183904965	184006863	None	None	None	N	N	N	N
EDEM3	1q	184659624	184724041	None	None	None	N	N	N	N
FAM129A	1q	184760158	184943718	None	None	None	N	N	N	N
RNF2	1q	185014550	185071740	None	Down	None	N	N	N	N
C1orf25	1q	185087217	185126116	None	None	None	N	N	N	N
IVNS1ABP	1q	185265521	185286461	None	Down	None	N	N	N	N
TPR	1q	186280785	186344457	None	None	None	N	N	N	N
C1orf27	1q	186344889	186390503	Down	None	None	N	N	N	N
OCLM	1q	186369703	186370587	None	None	None	N	N	N	N
PDC	1q	186412697	186430240	None	None	None	N	N	N	N
PTGS2	1q	186640943	186649559	None	None	None	N	N	N	N
PLA2G4A	1q	186798031	186958113	None	None	None	N	N	N	N
FAM5C	1q	190066796	190446759	None	None	None	N	N	N	N
RGS1	1q	192544856	192549159	None	None	None	N	N	N	N
RGS13	1q	192605267	192629440	None	None	None	N	N	N	N
RGS2	1q	192778168	192781407	None	None	None	N	N	N	N
UCHL5	1q	192987534	193028523	Down	None	None	N	N	N	N
TROVE2	1q	193028551	193055115	None	None	None	N	N	N	N
GLRX2	1q	193065594	193074608	Down	Up	None	N	N	N	N
CDC73	1q	193091087	193223942	Down	None	None	N	N	N	N
B3GALT2	1q	193147859	193155743	Up	None	None	N	N	N	N
CFH	1q	196621007	196716634	None	None	None	N	N	N	N
CFHR2	1q	196912933	196928356	None	Down	None	N	N	N	N
CFHR5	1q	196946666	196978803	None	None	None	N	N	N	N
F13B	1q	197008320	197036397	None	None	None	N	N	N	N
ASPM	1q	197053256	197115824	None	None	None	N	N	N	N
CRB1	1q	197237333	197447585	None	None	None	N	N	N	N
C1orf218	1q	197521384	197744623	Down	None	None	N	N	N	N
PTPRC	1q	198608097	198726605	None	Up	None	N	N	N	N
NR5A2	1q	199996729	200146550	None	None	None	N	N	N	N
ZNF281	1q	200374074	200379186	None	None	Down	N	N	N	N
KIF14	1q	200520624	200589862	None	None	None	N	N	N	N
CAMSAP1L1	1q	200708685	200829831	None	Down	Down	N	N	N	N
GPR25	1q	200842082	200843306	None	None	None	N	N	N	N
KIF21B	1q	200938513	200992828	None	None	None	N	N	N	N
CACNA1S	1q	201008639	201081694	None	None	None	N	N	N	N
PKP1	1q	201252579	201302121	None	None	None	N	N	N	N
TNNT2	1q	201328135	201346828	Up	None	Down	N	N	N	N
LAD1	1q	201349965	201368669	None	None	None	N	N	N	N
TNNI1	1q	201372894	201390874	None	None	None	N	N	N	N
PHLDA3	1q	201434621	201438299	None	None	Down	N	N	N	N
CSRP1	1q	201452657	201465701	None	None	None	N	N	N	N
IPO9	1q	201798287	201853422	None	Down	Down	N	N	N	N
LMOD1	1q	201865583	201915716	None	None	None	N	N	N	N
TIMM17A	1q	201924618	201939789	None	None	None	N	N	N	N
RNPEP	1q	201951765	201975275	None	None	None	N	N	N	N
ELF3	1q	201979689	201986315	None	None	None	N	N	N	N
GPR37L1	1q	202092028	202098634	None	None	None	N	N	N	N
PTPN7	1q	202116140	202129119	None	Up	None	N	N	N	N
PPP1R12B	1q	202317829	202557697	None	Down	None	N	N	N	N
JARID1B	1q	202696531	202777549	None	Down	Down	N	N	N	N
RABIF	1q	202847409	202858385	Down	None	None	N	N	N	N
KLHL12	1q	202860229	202896371	None	None	None	N	N	N	N
ADIPOR1	1q	202909959	202927700	None	None	Down	N	N	N	N
CYB5R1	1q	202931000	202936404	Down	None	None	N	N	N	N
PPFIA4	1q	203020310	203047864	None	None	None	N	N	N	N
MYOG	1q	203052256	203055166	None	None	None	N	N	N	N
ADORA1	1q	203096835	203136533	None	None	None	N	N	N	N
MYBPH	1q	203136938	203144942	None	None	None	N	N	N	N
CHI3L1	1q	203148058	203155922	None	None	None	N	N	N	N
CHIT1	1q	203185206	203198860	None	None	None	N	N	N	N
BTG2	1q	203274663	203278729	None	None	None	N	N	N	N
FMOD	1q	203309748	203320557	Up	Down	Down	N	N	N	N
PRELP	1q	203444882	203460479	None	None	None	N	N	N	N
ATP2B4	1q	203595914	203713209	None	None	Down	N	N	N	N
LAX1	1q	203734283	203745480	None	None	None	N	N	N	N
ZC3H11A	1q	203764750	203823256	None	Down	Down	N	N	N	N
SNRPE	1q	203830739	203840280	None	None	None	N	N	N	N
SOX13	1q	204042245	204096871	None	None	Down	N	N	N	N
ETNK2	1q	204100189	204121307	None	None	None	N	N	N	N
REN	1q	204123943	204135465	None	None	None	N	N	N	N
KISS1	1q	204159468	204165619	None	None	None	N	N	N	N
PIK3C2B	1q	204391757	204459474	None	None	None	N	N	N	N
MDM4	1q	204485506	204527248	None	None	None	N	N	N	N
LRRN2	1q	204586302	204654597	None	None	None	N	N	N	N
NFASC	1q	204797781	204946274	None	None	None	N	N	N	N
CNTN2	1q	205012339	205047171	None	None	None	N	N	N	N
RBBP5	1q	205055269	205091150	None	Down	Down	N	N	N	N
RIPK5	1q	205111630	205180727	None	None	None	N	N	N	N
TMCC2	1q	205198058	205242471	None	None	Down	N	N	N	N
NUAK2	1q	205271190	205290883	None	None	Down	N	N	N	N
PCTK3	1q	205473683	205501921	None	None	None	N	N	N	N
ELK4	1q	205588395	205602000	Down	None	None	N	N	N	N
NUCKS1	1q	205681946	205719372	None	None	None	N	N	N	N
RAB7L1	1q	205737113	205744610	None	Down	Down	N	N	N	N
AVPR1B	1q	206224282	206231482	None	Up	None	N	N	N	N
CTSE	1q	206317458	206332104	None	None	None	N	N	N	Y
IKBKE	1q	206643585	206670223	Down	None	None	N	N	N	N
DYRK3	1q	206808880	206822542	None	None	None	N	N	N	N
MAPKAPK2	1q	206858364	206907630	None	Down	None	N	N	N	N
IL10	1q	206940947	206945839	None	None	None	N	N	N	N
IL19	1q	206972214	207016326	None	None	None	N	N	N	N
IL24	1q	207070787	207077484	None	None	None	N	N	N	N
FAIM3	1q	207076630	207095235	None	None	None	N	N	N	N
PIGR	1q	207101866	207119811	None	None	None	N	N	N	N
C1orf116	1q	207191865	207206101	None	None	None	N	N	N	N
YOD1	1q	207217193	207226325	None	Down	None	N	N	N	N
PFKFB2	1q	207226619	207251162	None	Down	None	N	N	N	N
C4BPB	1q	207262583	207273337	None	None	None	N	N	N	N
C4BPA	1q	207277606	207318317	None	None	None	N	N	N	N
CD55	1q	207494816	207534311	Down	None	None	N	N	N	N
CR2	1q	207627644	207663240	None	None	None	N	N	N	N
CR1	1q	207669472	207815110	None	None	None	N	N	N	N
CD46	1q	207925382	207968861	None	None	None	N	N	N	N
CD34	1q	208059882	208084683	None	None	None	N	N	N	N
PLXNA2	1q	208195587	208417665	None	None	None	N	N	N	N
CAMK1G	1q	209757044	209787284	None	None	None	N	N	N	N
LAMB3	1q	209788217	209825674	None	Down	None	N	N	N	N
G0S2	1q	209848669	209849735	Down	None	None	N	N	N	N
HSD11B1	1q	209859524	209908295	None	None	None	N	N	N	N
TRAF3IP3	1q	209941832	209953002	None	Up	None	N	N	N	N
C1orf107	1q	210001311	210030910	None	Down	None	N	N	N	N
HHAT	1q	210501595	210849638	None	None	None	N	N	N	N
KCNH1	1q	210851656	211307457	None	None	None	N	N	N	N
RCOR3	1q	211432707	211489725	None	Down	Down	N	N	N	N
TRAF5	1q	211519705	211548286	None	Down	Down	N	N	N	N
NEK2	1q	211839772	211848972	None	None	None	N	N	N	N
LPGAT1	1q	211916798	212004114	None	Down	Down	N	N	N	N
INTS7	1q	212113740	212209002	Down	None	None	Y	N	N	N
DTL	1q	212208894	212278348	Down	None	None	N	N	N	N
PPP2R5A	1q	212458878	212535205	None	None	None	N	N	N	N
NENF	1q	212606228	212619721	None	None	None	N	N	N	N
ATF3	1q	212781969	212794119	None	None	None	N	N	N	N
SNFT	1q	212859758	212873327	None	None	None	N	N	N	N
NSL1	1q	212899494	212965139	None	None	None	N	N	N	N
VASH2	1q	213123886	213164927	None	Down	None	N	N	N	N
RPS6KC1	1q	213224574	213446808	None	Down	None	N	N	N	N
PROX1	1q	214161843	214214847	Up	None	None	N	N	N	N
SMYD2	1q	214454564	214510477	None	Down	Down	N	N	N	N
PTPN14	1q	214522038	214725024	None	Down	Down	N	N	N	N
CENPF	1q	214776531	214837914	None	None	None	N	N	N	N
KCNK2	1q	215256559	215410436	None	None	None	N	N	N	N
KCTD3	1q	215740734	215795149	None	Down	Down	N	N	N	N
USH2A	1q	215796235	216596738	None	None	None	N	N	N	N
ESRRG	1q	216676587	217311097	None	Down	None	N	N	N	N
GPATCH2	1q	217603833	217804409	Down	None	Down	N	N	N	N
RRP15	1q	218458628	218511325	None	Down	None	N	N	N	N
TGFB2	1q	218518675	218617961	None	None	None	N	N	N	N
SLC30A10	1q	220087605	220101993	None	None	None	N	N	N	N
EPRS	1q	220141941	220220000	None	Down	None	N	N	N	N
IARS2	1q	220267454	220321383	None	None	None	N	N	N	N
RAB3GAP2	1q	220321609	220445843	None	Down	None	N	N	N	N
MARK1	1q	220701524	220756240	None	None	None	N	N	N	N
C1orf115	1q	220863627	220872499	None	None	None	N	N	N	N
MOSC2	1q	220921675	220957596	None	Up	None	N	N	N	N
MOSC1	1q	220960038	220987741	None	None	None	N	N	N	N
HLX	1q	221052742	221058400	None	None	None	N	N	N	N
DUSP10	1q	221874763	221915516	Down	None	None	N	N	N	N
KIAA1822L	1q	222695601	222721444	None	None	None	N	N	N	N
TAF1A	1q	222731243	222763275	None	None	None	N	N	N	N
MIA3	1q	222791443	222841351	None	Down	None	N	N	N	N
C1orf80	1q	222841354	222885864	None	None	None	N	N	N	N
TLR5	1q	223282747	223316624	None	None	None	N	N	N	N
SUSD4	1q	223394160	223537544	None	None	None	N	N	N	N
CAPN2	1q	223889294	223963720	None	None	None	N	N	N	N
TP53BP2	1q	223967594	224033674	None	Down	Down	N	N	N	N
DEGS1	1q	224370909	224381142	None	None	None	N	N	N	N
NVL	1q	224415035	224517891	None	None	None	N	N	N	N
CNIH4	1q	224544512	224564586	Down	None	None	N	N	N	N
WDR26	1q	224572844	224622001	Down	None	None	N	N	N	N
CNIH3	1q	224804178	224928249	None	None	None	N	N	N	N
LBR	1q	225589203	225616557	None	None	None	N	N	N	N
ENAH	1q	225674533	225840845	Up	Down	Down	N	N	N	N
SRP9	1q	225965514	225978168	None	None	None	N	N	N	N
EPHX1	1q	226013001	226033262	None	None	None	N	N	N	N
TMEM63A	1q	226033232	226070420	Down	None	None	N	N	N	N
LEFTY1	1q	226073981	226076846	Up	None	None	N	N	N	N
LEFTY2	1q	226124297	226129083	None	Down	None	N	N	N	N
ACBD3	1q	226332379	226374423	Down	None	None	N	N	N	N
PARP1	1q	226548391	226595801	None	None	None	N	N	N	N
ITPKB	1q	226819390	226926876	None	None	None	N	N	N	N
PSEN2	1q	227058272	227083804	None	None	None	N	N	N	N
CABC1	1q	227127937	227175246	Down	None	None	N	N	N	N
CDC42BPA	1q	227177565	227505826	None	None	None	N	N	N	N
ARF1	1q	228270360	228286913	None	None	None	N	N	N	Y
C1orf35	1q	228288427	228291022	Down	None	None	N	N	N	N
GUK1	1q	228327784	228336655	None	None	None	N	N	N	N
GJA12	1q	228337414	228347527	None	None	None	N	N	N	N
C1orf69	1q	228353428	228369958	None	None	None	N	N	N	N
OBSCN	1q	228395830	228566575	None	None	None	N	N	N	N
TRIM17	1q	228595635	228604583	Down	None	None	N	N	N	N
HIST3H3	1q	228612545	228613026	None	None	None	N	N	N	N
HIST3H2A	1q	228645064	228645560	None	None	Up	N	N	N	N
RAB4A	1q	229406808	229441640	Down	None	None	N	N	N	N
ACTA1	1q	229566992	229569843	None	None	None	N	N	N	N
NUP133	1q	229577043	229644088	None	None	None	N	N	N	N
TAF5L	1q	229728865	229761794	None	None	None	N	N	N	N
KIAA0133	1q	229761980	229795946	Down	None	None	N	N	N	N
GALNT2	1q	230202955	230417875	None	None	None	N	N	N	N
PGBD5	1q	230457391	230561674	None	None	None	N	N	N	N
COG2	1q	230778201	230829731	None	None	None	N	N	N	N
AGT	1q	230838271	230850336	None	None	None	N	N	N	N
CAPN9	1q	230883129	230937518	None	Up	None	N	N	N	N
GNPAT	1q	231376918	231413719	None	Down	Down	N	N	N	N
EGLN1	1q	231499496	231560790	None	None	None	N	N	N	N
TSNAX	1q	231664398	231702269	None	None	None	N	N	N	N
DISC1	1q	231762560	231886365	Down	Down	None	N	N	N	N
PCNXL2	1q	233119881	233431459	None	None	Down	N	N	N	N
KCNK1	1q	233749749	233808258	None	None	None	N	N	N	N
TARBP1	1q	234527058	234614849	None	None	Down	N	N	N	N
TOMM20	1q	235272657	235292256	Down	None	None	N	N	N	N
RBM34	1q	235315802	235324571	Down	None	None	N	N	N	N
ARID4B	1q	235330209	235490802	None	Down	None	N	N	N	N
GGPS1	1q	235491752	235507844	None	None	None	N	N	N	N
TBCE	1q	235530674	235612283	None	None	None	N	N	N	N
GNG4	1q	235710984	235813293	None	None	None	N	N	N	N
LYST	1q	235824330	236030227	None	None	None	N	N	N	N
NID1	1q	236139131	236228481	None	None	None	N	N	N	N
GPR137B	1q	236305831	236372209	None	None	Down	N	N	N	N
ERO1LB	1q	236378421	236445339	None	None	None	N	N	N	N
LGALS8	1q	236686738	236716279	None	None	None	N	N	N	N
HEATR1	1q	236712304	236767841	None	None	None	N	N	N	N
ACTN2	1q	236849753	236927927	Up	None	None	N	N	N	N
MTR	1q	236958580	237067281	None	None	None	N	N	N	N
RYR2	1q	237205701	237997288	Up	Down	None	N	N	N	N
GREM2	1q	240652872	240775462	None	None	None	N	N	N	N
RGS7	1q	240938813	241520530	None	None	None	N	N	N	N
FH	1q	241660856	241683085	None	None	None	N	N	N	N
KMO	1q	241695433	241758949	None	Up	None	N	N	N	N
CHML	1q	241792166	241799232	Down	None	None	N	N	N	N
EXO1	1q	242012032	242053241	Down	Up	None	N	N	N	N
MAP1LC3C	1q	242158791	242162385	None	None	None	N	N	N	N
CEP170	1q	243287729	243418708	None	None	None	N	N	N	N
SDCCAG8	1q	243419306	243663393	None	None	None	N	N	N	N
AKT3	1q	243663020	244006886	None	None	None	N	N	N	N
ZNF238	1q	244214560	244220778	Down	None	None	N	N	N	N
ADSS	1q	244571793	244615436	Down	None	None	N	N	N	N
C1orf121	1q	244816351	244872334	None	None	None	N	N	N	N
HNRNPU	1q	245013601	245027827	None	None	None	N	N	N	N
EFCAB2	1q	245133630	245288530	None	None	None	N	N	N	N
KIF26B	1q	245318286	245866428	None	None	None	N	N	N	N
SMYD3	1q	245912641	246580714	None	Down	None	N	N	N	N
TFB2M	1q	246703862	246729565	None	None	None	N	N	N	N
SCCPDH	1q	246887377	246931440	None	None	None	N	N	N	N
AHCTF1	1q	247002401	247094726	Down	None	None	N	N	N	N
ZNF695	1q	247148624	247171395	None	None	None	N	N	N	N
ZNF669	1q	247263263	247267674	None	None	None	N	N	N	N
ZNF124	1q	247285276	247335318	Down	None	None	N	N	N	N
NLRP3	1q	247581350	247612406	None	None	None	N	N	N	N
TRIM58	1q	248020500	248043438	None	None	None	N	N	N	N
ZNF672	1q	249132529	249143714	None	None	None	N	N	N	N
ZNF692	1q	249144202	249153315	None	None	None	N	N	N	N
SH3YL1	2p	218135	264097	None	None	None	N	N	N	N
ACP1	2p	264868	278282	None	None	None	N	N	N	N
SNTG2	2p	946553	1371384	None	None	None	N	N	N	N
TPO	2p	1417232	1546499	None	Up	None	N	N	N	N
PXDN	2p	1635658	1748291	None	None	None	N	N	N	N
MYT1L	2p	1792884	2335045	None	None	None	N	N	N	N
TTC15	2p	3383445	3483342	None	Down	None	N	N	N	N
ADI1	2p	3501689	3523350	None	None	None	N	N	N	N
RNASEH1	2p	3592481	3605961	None	None	None	N	N	N	N
RPS7	2p	3622852	3628509	None	None	None	N	N	N	N
COLEC11	2p	3642421	3692234	None	None	None	N	N	N	N
ALLC	2p	3705785	3750260	None	None	None	N	N	N	N
SOX11	2p	5832798	5841517	Up	Down	None	N	N	N	N
RSAD2	2p	7017795	7038363	None	Up	None	N	N	N	N
RNF144A	2p	7057522	7184309	None	None	None	N	N	N	N
ID2	2p	8822112	8824583	None	None	None	N	N	N	N
KIDINS220	2p	8868986	8977755	None	Down	None	N	N	N	N
DDEF2	2p	9346893	9545812	None	Down	None	N	N	N	N
ITGB1BP1	2p	9545814	9563643	None	None	None	N	N	N	N
ADAM17	2p	9629410	9695917	None	None	None	N	N	N	N
YWHAQ	2p	9724095	9771184	None	None	None	N	N	N	N
TAF1B	2p	9983570	10074545	None	None	None	N	N	N	N
KLF11	2p	10183955	10194963	None	Down	None	N	N	N	N
RRM2	2p	10262862	10271546	None	Up	None	N	N	N	N
HPCAL1	2p	10443825	10567743	Up	None	None	N	N	N	N
ODC1	2p	10580496	10588680	None	None	None	N	N	N	N
NOL10	2p	10710891	10830113	None	None	None	N	N	N	N
PDIA6	2p	10923516	10952965	None	None	None	N	N	N	N
KCNF1	2p	11052062	11054351	None	None	None	N	N	N	N
ROCK2	2p	11321777	11484711	Up	None	None	N	N	N	N
E2F6	2p	11584500	11606303	None	None	None	N	N	N	N
GREB1	2p	11680079	11728355	None	None	None	N	N	N	N
NTSR2	2p	11798303	11810329	None	None	None	N	N	N	N
LPIN1	2p	11886721	11967533	None	None	None	N	N	N	N
TRIB2	2p	12856997	12882858	None	Down	None	N	N	N	N
DDX1	2p	15731744	15771235	None	Down	None	N	N	N	N
MYCN	2p	16080682	16087129	None	None	None	N	N	N	N
FAM49A	2p	16730729	16847134	None	None	None	N	N	N	N
VSNL1	2p	17721806	17837706	None	None	None	N	N	N	N
SMC6	2p	17845078	17935096	Down	None	None	N	N	N	N
KCNS3	2p	18059923	18114225	None	None	None	N	N	N	N
RDH14	2p	18735988	18741959	None	None	None	N	N	N	N
MATN3	2p	20191812	20212455	Up	Down	None	N	N	N	N
LAPTM4A	2p	20232410	20251789	None	Down	None	N	N	N	N
SDC1	2p	20400557	20424927	None	None	None	N	N	N	N
PUM2	2p	20448452	20527147	None	Down	None	N	N	N	N
RHOB	2p	20646834	20649201	None	None	None	Y	N	N	N
HS1BP3	2p	20817563	20850864	None	None	None	N	N	N	N
APOB	2p	21224300	21266945	None	None	None	N	N	N	N
ATAD2B	2p	23971533	24149936	None	Down	None	N	N	N	N
FKBP1B	2p	24272583	24286550	None	None	None	N	N	N	N
TP53I3	2p	24300302	24308085	None	None	None	N	N	N	N
ITSN2	2p	24425734	24583397	None	None	None	N	N	N	N
NCOA1	2p	24807345	24993570	None	None	None	N	N	N	N
POMC	2p	25383721	25391559	None	None	Up	N	N	N	N
DNMT3A	2p	25504320	25565459	None	None	None	N	N	N	N
DTNB	2p	25600111	25896516	None	None	None	N	N	N	N
ASXL2	2p	25962252	26101312	None	Down	None	N	N	N	N
KIF3C	2p	26149454	26205443	None	Down	Down	N	N	N	Y
HADHA	2p	26413503	26467594	None	Down	None	N	N	N	N
HADHB	2p	26467615	26513333	None	Down	None	N	N	N	N
OTOF	2p	26680070	26781566	None	None	None	N	N	N	N
KCNK3	2p	26915580	26954066	Up	None	Up	N	N	N	N
C2orf18	2p	26987141	27004099	None	None	None	N	N	N	N
CENPA	2p	27008881	27017455	None	Up	None	N	N	N	N
MAPRE3	2p	27193524	27250087	None	None	None	N	N	N	N
AGBL5	2p	27274490	27293490	None	None	None	N	N	N	N
EMILIN1	2p	27301434	27309265	None	None	None	N	N	N	N
KHK	2p	27309610	27323619	None	Up	None	N	N	N	N
CGREF1	2p	27322220	27333970	None	None	None	N	N	N	N
PREB	2p	27353624	27357542	None	None	None	N	N	N	N
SLC5A6	2p	27422454	27435175	None	None	Down	N	N	N	N
C2orf28	2p	27434898	27440046	None	None	None	N	N	N	N
CAD	2p	27440257	27466654	None	None	None	N	N	N	N
SLC30A3	2p	27477439	27485960	None	None	None	N	N	N	N
UCN	2p	27530264	27531130	None	None	None	N	N	N	N
MPV17	2p	27532359	27545969	None	None	None	N	N	N	N
GTF3C2	2p	27548715	27579901	None	None	None	N	N	N	N
EIF2B4	2p	27587218	27593324	Down	None	None	N	N	N	N
SNX17	2p	27593362	27600400	None	None	None	N	N	N	N
PPM1G	2p	27604065	27632550	None	None	None	N	N	N	N
NRBP1	2p	27651472	27665124	None	None	None	N	N	N	N
FNDC4	2p	27714749	27718126	None	None	None	N	N	N	N
GCKR	2p	27719705	27746550	None	None	None	N	N	N	N
XAB1	2p	27851514	27873713	None	None	None	N	N	N	N
SUPT7L	2p	27873675	27886707	None	None	None	N	N	N	N
SLC4A1AP	2p	27886337	27917847	None	Down	None	N	N	N	N
MRPL33	2p	27994583	28002608	None	None	None	N	N	N	N
RBKS	2p	28004230	28113263	None	None	None	N	N	N	N
BRE	2p	28113481	28561767	None	Down	None	N	N	N	N
FOSL2	2p	28615778	28637516	None	None	None	N	N	N	N
PPP1CB	2p	28974625	29025806	None	None	None	N	N	N	N
ALK	2p	29415639	30144477	None	Down	None	N	N	N	N
LBH	2p	30454396	30482899	None	None	Down	N	N	N	N
GALNT14	2p	31133330	31361592	None	None	None	N	N	N	N
EHD3	2p	31456879	31491260	None	None	None	N	N	N	N
XDH	2p	31557187	31637611	None	None	Up	N	N	N	N
SRD5A2	2p	31749655	31806040	None	None	None	N	N	N	N
MEMO1	2p	32092893	32235698	None	None	None	N	N	N	N
SPAST	2p	32288679	32382706	None	None	None	N	N	N	N
YIPF4	2p	32502957	32531658	None	None	None	N	N	N	N
TTC27	2p	32853086	33046118	None	None	None	N	N	N	N
LTBP1	2p	33359663	33624575	None	Down	None	N	N	N	N
RASGRP3	2p	33661415	33789798	Down	Up	None	N	N	N	N
FAM98A	2p	33808728	33824362	None	Down	None	N	N	N	N
CRIM1	2p	36583369	36778278	None	Down	None	N	N	N	N
FEZ2	2p	36779403	36825332	Down	None	None	N	N	N	N
STRN	2p	37064840	37193615	None	None	None	N	N	N	N
EIF2AK2	2p	37332283	37374965	None	Up	None	N	N	N	N
CEBPZ	2p	37428774	37458740	Down	None	None	N	N	N	N
C2orf56	2p	37458773	37476303	None	None	None	N	N	N	N
PRKD3	2p	37477645	37544222	None	Down	None	N	N	N	N
QPCT	2p	37571752	37600465	None	None	None	N	N	N	N
CDC42EP3	2p	37869024	37899342	None	None	None	N	N	N	N
CYP1B1	2p	38294745	38303323	None	None	None	N	N	N	N
SFRS7	2p	38970740	38978636	Up	None	None	N	N	N	N
GEMIN6	2p	39005326	39009106	None	None	None	N	N	N	N
DHX57	2p	39024875	39103021	None	Down	None	N	N	N	N
MAP4K3	2p	39476406	39664453	None	None	None	N	N	N	N
THUMPD2	2p	39963199	40006416	Down	None	None	N	N	N	N
SLC8A1	2p	40339285	40739575	None	None	None	N	N	N	N
EML4	2p	42396489	42559688	None	None	None	N	N	N	N
COX7A2L	2p	42577644	42588356	None	None	None	N	N	N	N
HAAO	2p	42994228	43019751	None	None	None	N	N	N	N
ZFP36L2	2p	43449540	43453745	None	None	None	N	N	N	N
DYNC2LI1	2p	44001177	44022316	None	Down	Down	N	N	N	Y
ABCG5	2p	44039610	44065958	None	None	None	N	N	N	N
LRPPRC	2p	44113362	44223144	None	None	None	N	N	N	N
PPM1B	2p	44395999	44458611	None	None	None	N	N	N	N
PREPL	2p	44544747	44589001	None	Down	None	N	N	N	N
C2orf34	2p	44589042	44999731	None	Down	None	N	N	N	N
SIX3	2p	45169036	45173216	None	None	None	N	N	N	N
SIX2	2p	45232323	45236542	None	None	None	N	N	N	N
SRBD1	2p	45615818	45838433	None	None	None	N	N	N	N
PRKCE	2p	45879042	46415129	None	None	Up	N	N	N	N
EPAS1	2p	46524540	46613842	Down	None	None	N	N	N	N
RHOQ	2p	46769866	46811827	None	None	None	N	N	N	N
PIGF	2p	46808412	46844251	None	None	None	N	N	N	N
CRIPT	2p	46844310	46857315	None	None	None	N	N	N	N
SOCS5	2p	46926098	46989927	None	Down	None	N	N	N	N
MCFD2	2p	47129008	47143251	None	None	None	N	N	N	N
TACSTD1	2p	47596286	47614167	None	None	None	N	N	N	N
MSH2	2p	47630205	47710367	None	None	None	N	N	N	N
KCNK12	2p	47747914	47797470	Up	None	None	N	N	N	N
MSH6	2p	48010220	48034092	None	None	None	N	N	N	N
FBXO11	2p	48034058	48132932	None	None	None	N	N	N	N
FOXN2	2p	48541794	48606434	None	None	None	N	N	N	N
STON1	2p	48757307	48825654	None	None	Down	N	N	N	N
LHCGR	2p	48913912	48982880	None	None	None	N	N	N	N
FSHR	2p	49189295	49381666	None	None	Up	N	N	N	N
NRXN1	2p	50145642	51259674	None	None	None	N	N	N	N
GPR75	2p	54080049	54087170	None	None	Down	N	N	N	N
PSME4	2p	54091203	54197977	None	None	None	N	N	N	Y
ACYP2	2p	54342409	54532435	None	None	None	N	N	N	N
SPTBN1	2p	54785530	54889445	None	None	None	N	N	N	N
RTN4	2p	55199326	55237470	None	Down	None	N	N	N	N
RPS27A	2p	55459540	55462989	None	None	None	N	N	N	Y
MTIF2	2p	55463755	55496384	None	None	None	N	N	N	N
CCDC88A	2p	55514977	55647057	None	None	None	N	N	N	N
EFEMP1	2p	56093096	56151298	None	Down	None	N	N	N	N
BCL11A	2p	60678301	60780633	None	None	None	N	N	N	N
PAPOLG	2p	60983364	61029221	None	None	None	N	N	N	N
REL	2p	61108751	61150178	None	None	None	N	N	N	N
PEX13	2p	61244811	61279125	Down	None	None	N	N	N	N
USP34	2p	61414589	61697849	None	None	None	N	N	N	N
XPO1	2p	61705068	61765418	None	None	None	N	N	N	N
CCT4	2p	62095261	62115806	None	None	None	N	N	N	N
B3GNT2	2p	62423261	62451866	None	None	None	N	N	N	N
EHBP1	2p	62900985	63273621	None	None	None	N	N	N	N
MDH1	2p	63815742	63834330	None	None	None	N	N	N	N
UGP2	2p	64069013	64118696	None	None	None	N	N	N	N
VPS54	2p	64119666	64246214	None	None	None	N	N	N	N
PELI1	2p	64319785	64371605	None	None	None	N	N	N	N
AFTPH	2p	64751438	64820138	None	None	None	N	N	N	N
SERTAD2	2p	64858754	64881046	None	Down	Down	N	N	N	N
SLC1A4	2p	65216494	65251000	None	Up	None	N	N	N	N
CEP68	2p	65283494	65314142	None	None	None	N	N	N	N
RAB1A	2p	65313987	65357435	None	None	None	N	N	N	N
ACTR2	2p	65454828	65498390	None	None	None	N	N	N	N
SPRED2	2p	65537984	65659656	None	None	None	N	N	N	N
MEIS1	2p	66662531	66799891	None	None	None	N	N	N	N
ETAA1	2p	67624441	67637533	None	None	None	N	N	N	N
C1D	2p	68269331	68290159	None	None	None	N	N	N	N
PNO1	2p	68385004	68403094	None	None	None	N	N	N	N
PPP3R1	2p	68405988	68479651	None	None	Down	N	N	N	N
PLEK	2p	68592321	68624585	None	Up	None	N	N	N	N
ARHGAP25	2p	68961912	69053957	None	Up	None	N	N	N	N
BMP10	2p	69092612	69098649	None	None	None	N	N	N	N
GKN1	2p	69201704	69208112	None	None	None	N	N	N	N
ANTXR1	2p	69240275	69399689	None	None	None	N	N	N	N
GFPT1	2p	69546900	69614386	None	None	None	N	N	N	N
NFU1	2p	69623244	69664760	None	None	None	N	N	N	N
AAK1	2p	69685126	69870977	None	None	None	N	N	N	N
ANXA4	2p	69969126	70053596	Up	None	Down	N	N	N	N
MXD1	2p	70142172	70170076	None	None	None	N	N	N	N
PCBP1	2p	70314584	70316334	None	None	None	N	N	N	N
TIA1	2p	70436575	70475779	None	None	Down	N	N	N	N
PCYOX1	2p	70485230	70508317	None	None	None	N	N	N	N
SNRPG	2p	70508505	70520869	None	None	None	N	N	N	N
FAM136A	2p	70523107	70529220	Down	None	None	N	N	N	N
TGFA	2p	70674411	70781147	None	None	None	N	N	N	N
ADD2	2p	70889215	70995375	Up	None	None	N	N	N	N
CD207	2p	71057342	71062953	None	None	None	N	N	N	Y
VAX2	2p	71127719	71160575	None	Up	None	N	N	N	N
ATP6V1B1	2p	71162997	71192561	None	None	None	N	N	N	N
TEX261	2p	71213067	71222001	None	None	None	N	N	N	N
NAGK	2p	71295407	71305998	None	None	None	N	N	N	N
MPHOSPH10	2p	71357443	71377232	None	None	None	N	N	N	N
PAIP2B	2p	71409867	71454233	Up	None	Down	N	N	N	N
ZNF638	2p	71558884	71662191	None	None	None	N	N	N	N
DYSF	2p	71693831	71913893	None	Up	None	N	N	N	N
CYP26B1	2p	72356366	72374991	None	None	None	N	N	N	N
EXOC6B	2p	72406443	73053177	None	None	None	N	N	N	N
SPR	2p	73114511	73119289	None	None	None	N	N	N	N
EMX1	2p	73144603	73162020	None	None	None	N	N	N	N
RAB11FIP5	2p	73300509	73340146	None	None	Down	N	N	N	N
SMYD5	2p	73441365	73454355	None	None	Down	N	N	N	N
CCT7	2p	73461363	73480150	None	None	None	N	N	N	N
EGR4	2p	73518056	73520829	None	None	None	N	N	N	N
ALMS1	2p	73612885	73837046	None	None	None	N	N	N	N
NAT8	2p	73867849	73869537	None	None	None	N	N	N	N
NAT8B	2p	73927635	73928467	None	None	None	N	N	N	N
TPRKB	2p	73956956	73964517	None	None	None	N	N	N	N
DUSP11	2p	73989324	74007284	None	None	None	N	N	N	N
STAMBP	2p	74056042	74094295	None	None	None	N	N	N	N
ACTG2	2p	74120092	74146780	None	None	None	N	N	N	N
DGUOK	2p	74153952	74186088	None	None	None	N	N	N	N
MOBKL1B	2p	74383210	74405995	None	None	None	N	N	N	N
MTHFD2	2p	74425689	74442424	None	None	None	N	N	N	N
SLC4A5	2p	74448560	74542152	None	None	None	N	N	N	N
DCTN1	2p	74588280	74607482	None	None	None	N	N	N	Y
ZNHIT4	2p	74682149	74685087	None	None	None	N	N	N	N
GCS1	2p	74688183	74692537	Down	None	None	N	N	N	N
PCGF1	2p	74732169	74734821	None	None	None	N	N	N	N
TLX2	2p	74741595	74744275	None	None	None	N	N	N	N
AUP1	2p	74753774	74756974	None	Up	None	N	N	N	N
HTRA2	2p	74756531	74760683	None	None	None	N	N	N	N
DOK1	2p	74776146	74784678	None	None	None	N	N	N	N
SEMA4F	2p	74881354	74910981	None	None	None	N	N	N	N
HK2	2p	75059781	75120481	None	Down	None	N	N	N	N
TACR1	2p	75273589	75426645	None	None	None	N	N	N	N
MRPL19	2p	75873908	75889334	None	None	None	N	N	N	N
C2orf3	2p	75889831	75938111	None	None	None	N	N	N	N
LRRTM4	2p	76974849	77749502	None	None	Down	N	N	N	N
REG1B	2p	79312148	79315150	None	None	None	N	N	N	N
REG1A	2p	79347583	79350545	None	None	None	N	N	N	N
REG3A	2p	79384131	79386879	None	None	None	N	N	N	N
CTNNA2	2p	79740059	80875988	None	None	None	N	N	N	N
SUCLG1	2p	84650646	84686586	None	None	None	N	N	N	N
TMSB10	2p	85132762	85133799	None	None	None	N	N	N	N
KCMF1	2p	85198230	85286595	None	None	None	N	N	N	N
TCF7L1	2p	85360582	85537511	Up	None	Down	N	N	N	N
TGOLN2	2p	85545140	85555419	None	Down	None	N	N	N	N
RETSAT	2p	85569077	85581821	None	None	None	N	N	N	N
CAPG	2p	85621870	85637820	Down	None	None	N	N	N	N
MAT2A	2p	85766100	85772403	None	None	None	N	N	N	N
GGCX	2p	85771977	85788657	None	None	None	N	N	N	N
VAMP8	2p	85804613	85809156	None	None	None	N	N	N	N
VAMP5	2p	85811530	85820511	None	None	None	N	N	N	N
USP39	2p	85829964	85876407	None	None	Down	N	N	N	N
SFTPB	2p	85884439	85895864	None	None	None	N	N	N	N
GNLY	2p	85921413	85925875	None	None	None	N	N	N	N
ST3GAL5	2p	86066270	86116157	None	Down	None	N	N	N	N
PTCD3	2p	86333304	86369280	None	None	None	N	N	N	N
IMMT	2p	86371054	86422893	None	None	None	N	N	N	N
MRPL35	2p	86426555	86440477	None	None	None	N	N	N	N
REEP1	2p	86441119	86564777	None	None	Down	N	N	N	N
JMJD1A	2p	86668270	86719839	Up	Down	Down	N	N	N	N
VPS24	2p	86730552	86790620	None	Down	None	N	N	N	N
RNF103	2p	86830515	86851000	None	None	None	N	N	N	N
CD8B	2p	87042459	87089047	None	None	None	N	N	N	N
FABP1	2p	88422507	88427650	None	None	None	N	N	N	N
THNSL2	2p	88469813	88486156	None	None	None	N	N	N	N
EIF2AK3	2p	88856258	88927094	None	None	None	N	N	N	N
RPIA	2p	88991175	89050452	None	None	None	N	N	N	N
MAL	2q	95691399	95719737	Up	None	None	N	N	N	N
FAHD2A	2q	96068447	96078879	None	None	None	N	N	N	N
ADRA2B	2q	96778622	96781888	None	None	None	N	N	N	N
DUSP2	2q	96808907	96811179	None	None	None	N	N	N	N
STARD7	2q	96850602	96874573	None	None	None	N	N	N	N
TMEM127	2q	96915945	96931751	None	None	None	N	N	N	N
CIAO1	2q	96931883	96939900	None	None	None	N	N	N	N
ASCC3L1	2q	96940073	96971307	None	None	None	N	N	N	N
NCAPH	2q	97001478	97042833	None	Up	None	N	N	N	N
ARID5A	2q	97202463	97218371	None	None	None	N	N	N	N
LMAN2L	2q	97371666	97405813	None	None	None	N	N	N	N
CNNM4	2q	97426638	97477628	None	None	None	N	N	N	N
CNNM3	2q	97481990	97501121	None	None	None	N	N	N	N
SEMA4C	2q	97525472	97535735	Down	None	None	N	N	N	N
COX5B	2q	98262520	98264657	None	None	None	N	N	N	N
ACTR1B	2q	98272401	98280561	None	None	None	N	N	N	Y
ZAP70	2q	98330030	98356323	None	Up	None	N	N	N	N
TMEM131	2q	98372800	98612354	None	None	None	N	N	N	N
CNGA3	2q	98962617	99015064	None	None	None	N	N	N	N
INPP4A	2q	99061320	99198284	None	None	None	N	N	N	N
UNC50	2q	99225041	99234977	None	None	None	N	N	N	N
MGAT4A	2q	99235568	99279936	Down	None	None	N	N	N	N
TSGA10	2q	99613723	99771187	None	None	None	N	N	N	N
LIPT1	2q	99771417	99779613	None	None	None	N	N	N	N
TXNDC9	2q	99935486	99952860	None	None	None	N	N	N	N
EIF5B	2q	99953833	100016728	None	None	None	N	N	N	N
REV1	2q	100016937	100106480	None	None	None	N	N	N	N
AFF3	2q	100163715	100722045	None	None	None	N	N	N	N
CHST10	2q	101008321	101034130	None	None	Down	N	N	N	N
PDCL3	2q	101179417	101193201	None	None	None	N	N	N	N
NPAS2	2q	101436612	101613287	None	None	None	N	N	N	N
RPL31	2q	101618690	101636155	None	Down	None	N	N	N	N
TBC1D8	2q	101623689	101767846	None	None	None	N	N	N	N
MAP4K4	2q	102314164	102511152	None	Down	None	N	N	N	N
IL1R2	2q	102608305	102641218	None	None	None	N	N	N	N
IL1R1	2q	102686835	102796334	None	None	None	N	N	N	N
IL1RL2	2q	102803432	102855811	None	None	None	N	N	N	N
IL1RL1	2q	102927961	102968497	None	Up	None	N	N	N	N
IL18R1	2q	102972742	103015235	None	None	None	N	N	N	N
IL18RAP	2q	103035253	103069024	Down	None	None	N	N	N	N
SLC9A2	2q	103236165	103327809	None	None	None	N	N	N	N
POU3F3	2q	105471968	105473471	None	None	None	N	N	N	N
GPR45	2q	105858199	105859924	None	None	None	N	N	N	N
TGFBRAP1	2q	105880846	105946171	None	None	None	N	N	N	N
C2orf49	2q	105953815	105965271	None	None	None	N	N	N	N
FHL2	2q	105977282	106055230	None	None	None	N	N	N	N
NCK2	2q	106361519	106510730	None	None	None	N	N	N	N
UXS1	2q	106709758	106810795	None	None	None	N	N	N	N
SLC5A7	2q	108602994	108630443	None	None	None	N	N	N	N
SULT1C2	2q	108905094	108926371	None	None	None	N	N	N	N
GCC2	2q	109065576	109125854	None	Down	None	N	N	N	N
LIMS1	2q	109150810	109303702	None	None	None	N	N	N	N
RANBP2	2q	109335936	109402267	None	None	None	N	N	N	N
EDAR	2q	109510926	109605828	Down	None	None	N	N	N	N
10-Sep	2q	110300373	110371783	None	None	None	N	N	N	N
MALL	2q	110841446	110874143	Down	None	Up	N	N	N	N
NPHP1	2q	110880913	110962639	None	None	None	N	N	N	N
BUB1	2q	111395274	111435684	None	Up	None	N	N	N	N
ACOXL	2q	111490149	111875799	None	None	None	N	N	N	N
BCL2L11	2q	111878490	111926022	None	Up	None	N	N	N	N
ANAPC1	2q	112525213	112641741	None	None	None	N	N	N	N
MERTK	2q	112656190	112786945	None	None	None	N	N	N	N
POLR1B	2q	113299491	113334729	None	None	None	N	N	N	N
SLC20A1	2q	113403433	113421400	None	None	None	N	N	N	N
IL1A	2q	113531491	113542971	None	None	None	N	N	N	N
IL1B	2q	113587336	113594356	None	None	None	N	N	N	N
IL1F7	2q	113670547	113676458	None	None	None	N	N	N	N
IL1F9	2q	113735595	113743249	None	None	None	N	N	N	N
IL1F6	2q	113763448	113765621	Up	None	None	N	N	N	N
IL1F5	2q	113816214	113822320	None	None	None	N	N	N	N
IL1RN	2q	113875469	113891593	None	None	None	N	N	N	N
PSD4	2q	113931559	113960677	None	None	None	N	N	N	N
PAX8	2q	113973573	114036498	None	None	None	N	N	N	N
ACTR3	2q	114647510	114719129	None	None	None	N	N	N	N
DDX18	2q	118572254	118589953	None	None	None	N	N	N	N
INSIG2	2q	118846049	118867597	None	Down	None	N	N	N	N
EN1	2q	119599746	119605759	None	None	None	N	N	N	N
MARCO	2q	119699744	119752236	None	None	None	N	N	N	N
STEAP3	2q	119981383	120023227	None	None	None	N	N	N	N
DBI	2q	120124499	120130127	None	None	None	N	N	N	N
SCTR	2q	120197418	120282028	None	Up	None	N	N	N	N
TMEM177	2q	120436742	120439694	Down	None	Up	N	N	N	N
PTPN4	2q	120517206	120742474	None	None	None	N	N	N	N
EPB41L5	2q	120770603	120864492	None	None	None	N	N	N	N
TMEM185B	2q	120975046	120980984	None	None	None	N	N	N	N
RALB	2q	121010413	121052286	None	None	None	N	N	N	N
INHBB	2q	121103718	121109383	None	None	Down	N	N	N	N
GLI2	2q	121554866	121750229	None	None	None	N	N	N	N
TFCP2L1	2q	121974163	122042778	None	None	None	N	N	N	N
CLASP1	2q	122095351	122407052	None	None	None	N	N	N	N
TSN	2q	122513120	122525428	None	None	None	N	N	N	N
GYPC	2q	127413510	127454251	None	None	None	N	N	N	N
BIN1	2q	127805598	127864903	Up	None	None	N	N	N	N
ERCC3	2q	128014865	128051752	None	None	Down	N	N	N	N
MAP3K2	2q	128056244	128100805	None	None	None	N	N	N	N
PROC	2q	128175995	128186822	None	None	None	N	N	N	N
MYO7B	2q	128293377	128395303	None	None	None	N	N	N	N
LIMS2	2q	128395995	128432764	None	None	Down	N	N	N	N
GPR17	2q	128403438	128410213	None	None	None	N	N	N	N
POLR2D	2q	128603839	128615729	None	Up	None	N	N	N	N
SAP130	2q	128698790	128784869	None	None	None	N	N	N	N
UGCGL1	2q	128848753	128953249	None	None	None	N	N	N	N
HS6ST1	2q	129023053	129076171	None	None	None	N	N	N	N
SMPD4	2q	130908964	130939330	None	None	None	N	N	N	N
FAM128B	2q	130939500	130948300	None	None	None	N	N	N	N
IMP4	2q	131100488	131104197	None	None	None	N	N	N	N
PTPN18	2q	131113579	131132982	None	None	None	N	N	N	N
ARHGEF4	2q	131674223	131804826	None	None	None	N	N	N	N
PLEKHB2	2q	131862419	131907425	None	None	None	N	N	N	N
FAM128A	2q	132241532	132250064	None	Up	None	N	N	N	N
MGAT5	2q	135011829	135212192	Up	None	None	N	N	N	N
CCNT2	2q	135676391	135716915	None	None	None	N	N	N	N
RAB3GAP1	2q	135809834	135928279	None	None	None	N	N	N	N
R3HDM1	2q	136289024	136482840	None	None	None	N	N	N	N
UBXD2	2q	136499188	136542633	None	None	None	N	N	N	N
LCT	2q	136545414	136594750	None	None	None	N	N	N	N
MCM6	2q	136597195	136634047	None	Up	None	N	N	Y	N
DARS	2q	136664253	136743222	None	None	None	N	N	N	N
CXCR4	2q	136871918	136875725	None	None	None	N	N	N	N
HNMT	2q	138721807	138773934	None	None	None	N	N	N	N
LRP1B	2q	140988995	142889270	None	None	Up	N	N	N	N
KYNU	2q	143635194	143747106	None	Up	None	N	N	N	N
ARHGAP15	2q	143886898	144525921	None	Up	None	N	N	N	N
GTDC1	2q	144703580	144994906	None	None	None	N	N	N	N
ZEB2	2q	145141941	145277958	Down	None	None	N	N	N	N
ACVR2A	2q	148602563	148688396	None	None	None	N	N	N	N
ORC4L	2q	148687965	148778463	None	None	None	N	N	N	N
MBD5	2q	148778579	149271044	None	None	Down	N	N	N	N
KIF5C	2q	149632791	149883273	Up	None	None	N	N	N	N
C2orf25	2q	150426146	150444330	None	None	None	N	N	N	N
RND3	2q	151324709	151344209	None	None	None	N	N	N	N
NMI	2q	152126981	152146430	None	Up	None	N	N	N	N
TNFAIP6	2q	152214105	152236562	None	None	None	N	N	N	N
RIF1	2q	152266396	152333860	Down	None	None	N	N	N	N
NEB	2q	152341852	152591001	None	None	None	N	N	N	N
ARL5A	2q	152657479	152685009	None	None	None	N	N	N	N
CACNB4	2q	152689285	152955593	Up	None	None	N	N	N	N
STAM2	2q	152973314	153032506	None	None	None	N	N	N	N
PRPF40A	2q	153508106	153573975	None	None	None	N	N	N	N
RPRM	2q	154333851	154335322	Up	None	None	N	N	N	N
KCNJ3	2q	155555092	155714864	None	None	None	N	N	N	N
NR4A2	2q	157180943	157189287	None	None	None	N	N	N	N
GPD2	2q	157291964	157442915	None	None	None	N	N	N	N
PSCDBP	2q	158271130	158300604	None	None	None	N	N	N	N
ACVR1	2q	158592957	158731623	None	None	None	N	N	N	N
PKP4	2q	159313475	159537940	None	None	None	N	N	N	N
BAZ2B	2q	160175489	160473059	None	Down	Down	N	N	N	N
7-Mar	2q	160568967	160625094	None	None	None	N	N	N	N
CD302	2q	160625138	160654766	None	None	None	N	N	N	N
LY75	2q	160659867	160761267	None	None	None	N	N	N	N
PLA2R1	2q	160797259	160919126	Up	Down	None	N	N	N	N
ITGB6	2q	160956176	161056824	None	None	None	N	N	N	N
RBMS1	2q	161128661	161350318	None	None	None	N	N	N	N
TANK	2q	161993465	162092682	None	None	None	N	N	N	N
PSMD14	2q	162164785	162268228	None	None	None	N	N	N	Y
TBR1	2q	162272619	162281573	None	None	None	N	N	N	N
DPP4	2q	162848754	162931052	None	None	None	N	N	N	N
GCG	2q	162999378	163008914	None	None	None	N	N	N	N
FAP	2q	163027199	163100045	None	None	None	N	N	N	N
IFIH1	2q	163123588	163175218	None	Up	None	N	N	N	N
GCA	2q	163200582	163219148	None	None	None	N	N	N	N
GRB14	2q	165349322	165478360	None	Down	None	N	N	N	N
COBLL1	2q	165536694	165697928	None	None	None	N	N	N	N
SCN3A	2q	165944029	166060577	None	None	None	N	N	N	N
SCN2A	2q	166150340	166248820	Up	None	None	N	N	N	N
FAM130A2	2q	166326156	166545917	None	None	None	N	N	N	N
GALNT3	2q	166604312	166650803	None	None	None	N	N	N	N
SCN1A	2q	166845669	166930149	None	None	None	N	N	N	N
SCN9A	2q	167051696	167232497	None	None	None	N	N	N	N
SCN7A	2q	167260082	167343481	None	None	None	N	N	N	N
B3GALT1	2q	168675181	168727366	None	None	None	N	N	N	N
STK39	2q	168810529	169104105	Up	None	None	N	N	N	N
LASS6	2q	169312758	169631644	None	None	None	N	N	N	N
SPC25	2q	169727400	169746944	None	Up	None	N	N	N	N
G6PC2	2q	169757749	169766510	None	None	None	N	N	N	N
ABCB11	2q	169779448	169887833	None	None	None	N	N	N	N
DHRS9	2q	169921298	169952677	None	None	None	N	N	N	N
LRP2	2q	169983618	170219122	None	None	None	N	N	N	N
BBS5	2q	170336005	170363165	None	None	Down	N	N	N	N
KBTBD10	2q	170366211	170382772	None	None	None	N	N	N	N
FASTKD1	2q	170386261	170430431	None	None	None	N	N	N	N
PPIG	2q	170440849	170494254	None	None	None	N	N	N	N
SSB	2q	170655321	170668571	None	None	None	N	N	N	N
METTL5	2q	170668267	170681353	None	None	None	N	N	N	N
GAD1	2q	171673199	171717659	None	None	None	N	N	N	N
GORASP2	2q	171784947	171823643	None	None	None	N	N	N	N
TLK1	2q	171847332	172087824	None	None	None	N	N	N	N
METTL8	2q	172173912	172291312	None	None	None	N	N	N	N
C2orf37	2q	172290760	172341562	None	None	None	N	N	N	N
CYBRD1	2q	172378865	172414643	None	None	None	N	N	N	N
DYNC1I2	2q	172543918	172606668	None	None	None	N	N	N	Y
SLC25A12	2q	172639914	172750816	None	None	None	N	N	N	N
HAT1	2q	172778934	172848600	None	None	None	N	N	N	N
DLX2	2q	172964165	172967478	None	None	None	N	N	N	N
ITGA6	2q	173292313	173371181	Up	None	None	N	N	N	N
PDK1	2q	173420696	173463862	None	None	None	N	N	N	N
RAPGEF4	2q	173686314	173917620	None	Down	None	N	N	N	N
ZAK	2q	173940564	174091873	None	Up	None	N	N	N	N
SP3	2q	174771186	174830430	None	None	None	N	N	N	N
OLA1	2q	174937174	175113365	None	None	None	N	N	N	N
SCRN3	2q	175260456	175294303	None	None	None	N	N	N	N
WIPF1	2q	175424301	175547627	None	None	None	N	N	N	N
CHRNA1	2q	175612322	175629200	None	None	None	N	N	N	N
CHN1	2q	175664041	175870107	None	None	None	N	N	N	N
ATF2	2q	175936977	176032934	None	None	None	N	N	N	N
ATP5G3	2q	176040985	176046490	None	Up	Up	N	N	N	N
HOXD13	2q	176957531	176960666	None	None	None	N	N	N	N
HOXD12	2q	176964529	176965488	None	None	None	N	N	N	N
HOXD11	2q	176972083	176974316	Up	None	None	N	N	N	N
HOXD10	2q	176981491	176984670	Up	None	None	N	N	N	N
HOXD9	2q	176987412	176989645	None	None	None	N	N	N	N
HOXD3	2q	177028804	177037826	None	None	None	N	N	N	N
HOXD1	2q	177053306	177055635	None	None	None	N	N	N	N
MTX2	2q	177134122	177202753	None	None	None	N	N	N	N
NFE2L2	2q	178095030	178128617	None	None	None	N	N	N	N
AGPS	2q	178257470	178408564	None	None	None	N	N	N	N
TTC30A	2q	178479025	178483694	None	None	None	N	N	N	N
PDE11A	2q	178487976	178973066	None	None	None	N	N	N	N
PRKRA	2q	179296140	179315355	None	None	None	N	N	N	N
TTN	2q	179390717	179672150	None	None	None	N	N	N	N
UBE2E3	2q	181845307	181928154	None	None	None	N	N	N	N
ITGA4	2q	182321618	182402468	None	None	None	N	N	N	N
NEUROD1	2q	182540832	182545392	None	None	None	N	N	N	N
SSFA2	2q	182756442	182795464	None	Up	None	N	N	N	N
PDE1A	2q	183032613	183291775	None	None	None	N	N	N	N
DNAJC10	2q	183580767	183644750	None	None	None	N	N	N	N
FRZB	2q	183698004	183731498	None	None	None	N	N	N	N
NCKAP1	2q	183789578	183903586	None	None	None	N	N	N	N
ZNF804A	2q	185463092	185804214	None	None	None	N	N	N	N
ZC3H15	2q	187350884	187374087	None	None	None	N	N	N	N
ITGAV	2q	187454789	187545629	None	None	None	N	N	N	Y
CALCRL	2q	188206689	188313021	None	None	None	N	N	N	N
TFPI	2q	188328957	188419219	None	None	None	N	N	N	N
GULP1	2q	189156395	189460652	None	Down	None	N	N	N	N
COL3A1	2q	189839098	189877472	None	None	None	N	N	N	N
COL5A2	2q	189896640	190044605	None	None	None	N	N	N	N
ASNSD1	2q	190526124	190535557	None	None	None	N	N	N	N
OSGEPL1	2q	190611385	190627924	None	None	None	N	N	N	N
PMS1	2q	190648810	190742355	None	None	None	N	N	N	N
MSTN	2q	190920425	190927455	None	Down	None	N	N	N	N
HIBCH	2q	191069359	191184771	None	None	None	N	N	N	N
INPP1	2q	191208195	191236391	None	None	None	N	N	N	N
NAB1	2q	191513847	191557492	None	None	None	N	N	N	N
GLS	2q	191745546	191830270	None	None	None	N	N	N	N
STAT1	2q	191840262	191878976	None	Up	Up	N	N	N	N
STAT4	2q	191894301	192015986	None	Up	None	N	N	N	N
MYO1B	2q	192110106	192290115	None	None	None	N	N	N	N
SDPR	2q	192699031	192712006	None	Down	None	N	N	N	N
DNAH7	2q	196602426	196933536	None	None	None	N	N	N	N
STK17B	2q	196998306	197036336	None	None	None	N	N	N	N
GTF3C3	2q	197644812	197664492	None	Up	None	N	N	N	N
PGAP1	2q	197697727	197791454	None	None	None	N	N	N	N
SF3B1	2q	198256697	198299771	None	None	None	N	N	N	N
COQ10B	2q	198318230	198339851	None	None	None	N	N	N	N
HSPD1	2q	198351307	198364640	None	None	None	N	N	N	N
HSPE1	2q	198364720	198368187	None	None	None	N	N	N	N
MOBKL3	2q	198380294	198418423	None	None	None	N	N	N	N
PLCL1	2q	198669425	199014608	None	None	None	N	N	N	N
SATB2	2q	200134222	200329831	None	None	Up	N	N	N	N
C2orf47	2q	200820039	200828847	None	None	None	N	N	N	N
AOX1	2q	201450730	201536217	None	None	None	N	N	N	N
BZW1	2q	201676907	201688569	None	None	None	N	N	N	N
CLK1	2q	201717731	201729284	None	None	None	N	N	N	N
NIF3L1	2q	201754049	201768655	None	None	None	N	N	N	N
ORC2L	2q	201774893	201828424	None	None	None	N	N	N	N
NDUFB3	2q	201936461	201950473	None	None	None	N	N	N	N
CFLAR	2q	201980876	202037411	None	None	None	N	N	N	N
CASP10	2q	202047620	202086383	None	Up	None	N	N	N	N
CASP8	2q	202098165	202146638	None	None	None	N	N	N	N
TRAK2	2q	202241929	202316319	None	None	None	N	N	N	N
FZD7	2q	202899309	202903160	Up	None	None	N	N	N	N
SUMO1	2q	203070902	203103322	None	None	None	N	N	N	N
BMPR2	2q	203241049	203432474	None	None	None	N	N	N	N
WDR12	2q	203745322	203776949	None	None	None	N	N	N	N
ALS2CR8	2q	203776940	203851208	None	None	None	N	N	N	N
CYP20A1	2q	204103163	204170563	None	None	None	N	N	N	N
ABI2	2q	204192961	204296896	None	None	None	N	N	N	N
CD28	2q	204571197	204603636	None	None	None	N	N	N	N
CTLA4	2q	204732510	204738683	None	None	None	N	N	N	N
ICOS	2q	204801470	204826298	None	Up	None	N	N	N	N
NRP2	2q	206547223	206641880	None	None	None	N	N	N	N
NDUFS1	2q	206987802	207023918	None	None	None	N	N	N	N
GPR1	2q	207040041	207082771	None	None	None	N	N	N	N
ADAM23	2q	207308367	207485854	Up	None	None	N	N	N	N
FASTKD2	2q	207630111	207660911	None	None	None	N	N	N	N
KLF7	2q	207938861	208031970	None	None	None	N	N	N	N
CREB1	2q	208394615	208470284	None	None	None	N	N	N	N
FZD5	2q	208627309	208634143	Down	None	None	N	N	N	N
CRYGD	2q	208986330	208989313	None	None	None	N	N	N	N
CRYGC	2q	208992860	208994554	None	None	None	N	N	N	N
CRYGB	2q	209007296	209010877	None	None	None	N	N	N	N
CRYGA	2q	209025463	209028297	None	None	None	N	N	N	N
IDH1	2q	209100950	209119867	None	None	None	N	N	N	N
PIP5K3	2q	209130990	209223475	None	None	None	N	N	N	N
PTH2R	2q	209271554	209359231	None	None	None	N	N	N	N
MAP2	2q	210444402	210598834	None	None	None	N	N	N	N
RPE	2q	210867288	210886984	None	None	None	N	N	N	N
ACADL	2q	211052715	211090215	None	None	None	N	N	N	N
MYL1	2q	211154867	211179895	None	None	None	N	N	N	N
LANCL1	2q	211295972	211341491	None	None	None	N	N	N	N
CPS1	2q	211342405	211543831	None	None	None	N	N	N	N
ERBB4	2q	212240441	213403352	None	None	None	N	N	N	N
IKZF2	2q	213864410	214015058	None	None	None	N	N	N	N
SPAG16	2q	214149102	215275225	None	None	Down	N	N	N	N
BARD1	2q	215590369	215674435	None	None	None	N	N	N	N
ABCA12	2q	215796265	216003151	None	None	None	N	N	N	N
ATIC	2q	216176678	216214496	None	None	None	N	N	N	N
FN1	2q	216225178	216300791	None	None	None	N	N	N	N
MREG	2q	216807313	216878346	None	None	None	N	N	N	N
PECR	2q	216903110	216946539	None	None	None	N	N	N	N
XRCC5	2q	216974019	217071016	None	Down	None	Y	N	N	N
SMARCAL1	2q	217277472	217347774	None	None	None	N	N	N	N
RPL37A	2q	217363519	217366188	None	None	None	N	N	N	N
IGFBP2	2q	217498126	217529158	None	None	None	N	N	N	N
IGFBP5	2q	217536827	217560272	Up	None	None	N	N	N	N
TNP1	2q	217724181	217724782	None	None	None	N	N	N	N
TNS1	2q	218664511	218808796	None	None	None	N	N	N	N
IL8RA	2q	219027567	219031716	None	None	None	N	N	N	N
ARPC2	2q	219082119	219119071	None	None	None	N	N	N	N
AAMP	2q	219128851	219134893	None	None	None	N	N	N	N
TMBIM1	2q	219138916	219157280	None	None	None	N	N	N	N
SLC11A1	2q	219246751	219261617	None	Up	None	N	N	N	Y
CTDSP1	2q	219264477	219270664	None	None	None	N	N	N	N
VIL1	2q	219283837	219314248	None	None	None	N	N	N	N
RQCD1	2q	219433302	219461158	None	None	None	N	N	N	N
ZNF142	2q	219502639	219524263	None	None	None	N	N	N	N
BCS1L	2q	219524378	219528166	None	None	None	N	N	N	N
RNF25	2q	219528586	219536781	None	None	None	N	N	N	N
TTLL4	2q	219575567	219620138	None	None	None	N	N	N	N
CYP27A1	2q	219646471	219680016	None	None	None	N	N	N	N
WNT6	2q	219724545	219738954	Up	None	None	N	N	N	N
CDK5R2	2q	219824349	219826877	None	None	None	N	N	N	N
FEV	2q	219845808	219850379	None	None	None	N	N	N	N
CRYBA2	2q	219854911	219858127	None	None	None	N	N	N	N
IHH	2q	219919141	219925238	None	None	None	N	N	N	N
NHEJ1	2q	219940045	220025587	None	None	None	N	N	N	N
C2orf24	2q	220036618	220041702	Down	None	None	N	N	N	N
FAM134A	2q	220042938	220050197	None	None	None	N	N	N	N
ABCB6	2q	220074487	220083712	None	None	None	N	N	N	N
ATG9A	2q	220084101	220094410	None	None	None	N	N	N	N
ANKZF1	2q	220094478	220101391	None	None	None	N	N	N	N
GLB1L	2q	220101319	220108353	Up	None	None	N	N	N	N
STK16	2q	220110200	220115059	None	None	None	N	N	N	N
TUBA4A	2q	220114432	220118668	None	None	None	N	N	N	N
DNAJB2	2q	220144039	220151622	None	None	None	N	N	N	N
PTPRN	2q	220154344	220174295	None	None	None	N	N	N	N
DNPEP	2q	220238179	220252662	None	Up	None	N	N	N	N
DES	2q	220283098	220291461	None	None	None	N	N	N	N
SPEG	2q	220299699	220358354	None	Down	None	N	N	N	N
GMPPA	2q	220363586	220371718	None	None	None	N	N	N	N
ACCN4	2q	220378891	220403494	None	Up	None	N	N	N	N
CHPF	2q	220403668	220408487	None	None	None	N	N	N	N
OBSL1	2q	220419871	220436268	None	None	None	N	N	N	N
INHA	2q	220436953	220440435	None	None	None	N	N	N	N
SLC4A3	2q	220492291	220506702	None	None	Down	N	N	N	N
EPHA4	2q	222282746	222437010	Up	None	None	N	N	N	N
PAX3	2q	223066431	223163715	None	None	None	N	N	N	N
ACSL3	2q	223725731	223808119	None	None	None	N	N	N	N
KCNE4	2q	223916647	223920357	None	None	None	N	N	N	N
SCG2	2q	224461657	224467217	None	None	None	N	N	N	N
MRPL44	2q	224822120	224832431	None	None	None	N	N	N	N
SERPINE2	2q	224839764	224904036	Down	None	None	N	N	N	N
FAM124B	2q	225243414	225266711	Down	None	None	N	N	N	N
CUL3	2q	225334866	225450114	None	None	None	N	N	N	N
DOCK10	2q	225629806	225907330	None	None	None	N	N	N	N
IRS1	2q	227596032	227663506	None	None	None	N	N	N	N
COL4A4	2q	227867426	228029275	None	None	None	N	N	N	N
COL4A3	2q	228029280	228179508	None	None	None	N	N	N	N
C2orf33	2q	228189866	228222552	None	Down	None	N	N	N	N
TM4SF20	2q	228226873	228244022	None	None	None	N	N	N	N
SLC19A3	2q	228549925	228582745	None	None	None	N	N	N	N
CCL20	2q	228678557	228682280	Down	None	None	N	N	N	N
PID1	2q	229888688	230136057	None	Down	None	N	N	N	N
TRIP12	2q	230628552	230786725	None	Down	None	N	N	N	N
SP110	2q	231033644	231084827	None	Up	None	N	N	N	N
SP140	2q	231090444	231177930	None	Up	None	N	N	N	N
SP100	2q	231280870	231372861	None	None	None	N	N	N	N
CAB39	2q	231578262	231685790	None	None	None	N	N	N	N
ITM2C	2q	231729609	231743969	None	None	None	N	N	N	N
PSMD1	2q	231921577	232037540	None	None	None	N	N	N	Y
HTR2B	2q	231972949	231989824	None	None	None	N	N	N	N
ARMC9	2q	232063293	232238606	Up	None	Down	N	N	N	N
NCL	2q	232319458	232329205	None	None	None	N	N	N	N
NMUR1	2q	232387870	232395182	None	None	None	N	N	N	N
PTMA	2q	232573234	232578250	Down	None	None	N	N	N	N
PDE6D	2q	232597146	232645974	None	None	None	N	N	N	N
COPS7B	2q	232651092	232673964	None	None	None	N	N	N	N
NPPC	2q	232786804	232791038	None	None	None	N	N	N	N
ALPP	2q	233243347	233247599	None	None	None	N	N	N	N
ALPPL2	2q	233271551	233275424	None	Up	None	N	N	N	N
ALPI	2q	233320832	233324742	Up	None	None	N	N	N	N
ECEL1	2q	233344536	233352532	None	None	None	N	N	N	N
CHRND	2q	233390869	233401375	None	Up	Down	N	N	N	N
CHRNG	2q	233404436	233411038	None	Up	None	N	N	N	N
EIF4E2	2q	233415296	233448355	None	None	None	N	N	N	N
EFHD1	2q	233470766	233547491	None	Down	None	N	N	N	N
TNRC15	2q	233562014	233725289	None	Down	None	N	N	N	N
KCNJ13	2q	233630511	233641275	None	None	None	N	N	N	N
NEU2	2q	233897381	233899767	None	None	None	N	N	N	N
SAG	2q	234216308	234255701	None	None	None	N	N	N	N
DGKD	2q	234263152	234380743	None	None	None	N	N	N	N
UGT1A8	2q	234526290	234681945	None	None	None	N	N	N	N
TRPM8	2q	234826042	234928166	None	None	None	N	N	N	N
SPP2	2q	234959345	234985776	None	None	None	N	N	N	N
ARL4C	2q	235401685	235405697	None	Down	None	N	N	N	N
SH3BP4	2q	235860627	235964358	None	Down	None	N	N	N	N
CENTG2	2q	236402732	237040444	None	Down	None	N	N	N	N
GBX2	2q	237074306	237076652	None	None	None	N	N	N	N
IQCA	2q	237232789	237416178	Up	Down	None	N	N	N	N
CXCR7	2q	237478379	237490994	Up	None	None	N	N	N	N
COPS8	2q	237994083	238007489	None	None	None	N	N	N	N
COL6A3	2q	238232654	238322850	None	None	None	N	N	N	N
MLPH	2q	238395861	238463961	None	None	None	N	N	N	N
PRLH	2q	238475216	238475818	None	None	None	N	N	N	N
RAB17	2q	238482964	238499769	Down	None	None	N	N	N	N
LRRFIP1	2q	238600806	238690290	None	None	None	N	N	N	N
RAMP1	2q	238768186	238820755	None	None	None	N	N	N	N
SCLY	2q	238969564	239008054	None	None	None	N	N	N	N
ILKAP	2q	239079042	239112324	None	None	None	N	N	N	N
PER2	2q	239152678	239197207	None	None	None	N	N	N	N
TRAF3IP1	2q	239229184	239309541	None	None	None	N	N	N	N
ASB1	2q	239335625	239360891	None	Down	None	N	N	N	N
HDAC4	2q	239969863	240322643	None	None	None	N	N	N	N
NDUFA10	2q	240896788	240964819	None	None	None	N	N	N	N
GPC1	2q	241375114	241407495	Up	None	None	N	N	N	N
ANKMY1	2q	241418838	241497438	None	None	None	N	N	N	N
RNPEPL1	2q	241508003	241518149	None	None	None	N	N	N	N
CAPN10	2q	241526132	241538526	None	None	None	N	N	N	N
GPR35	2q	241564661	241570676	None	Up	None	N	N	N	N
KIF1A	2q	241653180	241737229	Up	None	Down	N	N	N	N
AGXT	2q	241808161	241818536	None	None	None	N	N	N	N
SNED1	2q	241938254	242033643	None	Down	None	N	N	N	N
MTERFD2	2q	242034980	242041747	None	None	None	N	N	N	N
PASK	2q	242045513	242088919	None	None	None	N	N	N	N
PPP1R7	2q	242088987	242123065	None	None	None	N	N	N	N
HDLBP	2q	242166681	242255115	None	None	None	N	N	N	N
2-Sep	2q	242255275	242293441	None	None	None	N	N	N	N
FARP2	2q	242295663	242434257	None	None	None	N	N	N	N
STK25	2q	242434121	242448110	None	None	None	N	N	N	N
THAP4	2q	242523819	242556916	None	None	None	N	N	N	N
ATG4B	2q	242577026	242613271	None	None	None	N	N	N	N
DTYMK	2q	242615156	242626383	None	None	None	N	N	N	N
PDCD1	2q	242792032	242801058	None	None	None	N	N	N	N
CHL1	3p	238278	451097	None	None	None	N	N	N	N
CNTN6	3p	1134341	1445292	Up	None	None	N	N	N	N
IL5RA	3p	3108007	3152058	None	None	None	N	N	N	N
CRBN	3p	3191316	3221401	None	None	None	N	N	N	N
SETMAR	3p	4344987	4358949	None	None	None	N	N	N	N
ITPR1	3p	4535031	4889524	None	None	None	N	N	N	N
BHLHB2	3p	5021096	5026865	Down	None	None	N	N	N	N
ARL8B	3p	5163929	5222601	None	None	None	N	N	N	N
EDEM1	3p	5229358	5261650	None	None	None	N	N	N	N
GRM7	3p	6902801	7783218	None	None	None	N	N	N	N
LMCD1	3p	8543492	8592961	None	None	None	N	N	N	N
C3orf32	3p	8661085	8693764	Up	None	None	N	N	N	N
CAV3	3p	8775485	8788451	None	None	None	N	N	N	N
OXTR	3p	8792094	8811300	None	None	None	N	N	N	N
SRGAP3	3p	9022275	9291369	None	None	None	N	N	N	N
MTMR14	3p	9691116	9744078	None	Up	None	N	N	N	N
BRPF1	3p	9773433	9789699	None	None	None	N	N	N	N
OGG1	3p	9791627	9808353	None	None	None	N	N	N	N
CAMK1	3p	9799028	9811668	None	None	Down	N	N	N	N
TADA3L	3p	9824811	9834695	None	None	None	N	N	N	N
ARPC4	3p	9834231	9848789	None	None	None	N	N	N	N
TTLL3	3p	9851643	9878040	None	None	None	N	N	N	N
CIDEC	3p	9908393	9920496	None	None	None	N	N	N	N
IL17RC	3p	9958757	9975305	None	None	Up	N	N	N	N
CRELD1	3p	9975523	9987097	None	None	None	N	N	N	N
TMEM111	3p	10005635	10028522	None	None	None	N	N	N	N
TATDN2	3p	10290176	10322906	Down	None	None	N	N	N	N
SEC13	3p	10353260	10362872	None	None	None	N	N	N	Y
ATP2B2	3p	10365706	10547268	None	None	None	N	N	N	N
SLC6A11	3p	10857916	10980146	None	None	None	N	N	N	N
SLC6A1	3p	11034419	11080935	Up	None	None	N	N	N	N
HRH1	3p	11196213	11304939	Down	None	None	N	N	N	N
ATG7	3p	11314009	11599139	None	None	None	N	N	N	N
VGLL4	3p	11597540	11685451	None	None	None	N	N	N	N
SYN2	3p	12045861	12233532	None	None	None	N	N	N	N
TIMP4	3p	12194567	12200851	None	None	None	N	N	N	N
PPARG	3p	12329348	12475855	None	Up	None	N	N	N	N
TSEN2	3p	12525930	12574820	None	None	None	N	N	N	N
MKRN2	3p	12598512	12625210	None	None	None	N	N	N	N
RAF1	3p	12625099	12705700	None	None	None	N	N	N	N
TMEM40	3p	12775028	12800808	None	None	None	N	N	N	N
CAND2	3p	12838170	12876313	None	None	None	N	N	N	N
IQSEC1	3p	12938541	13008960	None	None	Down	N	N	N	N
NUP210	3p	13357729	13461819	None	Up	None	N	N	N	N
HDAC11	3p	13521843	13547924	None	Up	None	N	N	N	N
FBLN2	3p	13590624	13679922	None	None	None	N	N	N	N
WNT7A	3p	13860081	13921618	Down	None	None	N	N	N	N
TMEM43	3p	14166439	14185180	None	None	None	N	N	N	N
XPC	3p	14186647	14220172	None	None	None	N	N	N	N
LSM3	3p	14220227	14239869	None	None	None	N	N	N	N
SLC6A6	3p	14444075	14489693	None	None	None	N	N	N	N
GRIP2	3p	14530618	14583588	None	None	None	N	N	N	N
NR2C2	3p	14989235	15090780	None	None	Down	N	N	N	N
CAPN7	3p	15247732	15294423	None	None	None	N	N	N	N
SH3BP5	3p	15295862	15374136	Up	None	None	N	N	N	N
COLQ	3p	15491639	15563258	None	None	None	N	N	N	N
BTD	3p	15643251	15687328	None	None	None	N	N	N	N
ANKRD28	3p	15708743	15798058	None	None	None	N	N	N	N
RFTN1	3p	16357351	16555222	Down	None	None	N	N	N	N
DAZL	3p	16628300	16646297	None	None	None	N	N	N	N
PLCL2	3p	16926451	17132098	None	None	None	N	N	N	N
TBC1D5	3p	17198653	17782399	None	None	None	N	N	N	N
SATB1	3p	18389132	18466829	None	Down	None	N	N	N	N
RAB5A	3p	19988571	20026667	None	None	None	N	N	N	N
ZNF659	3p	21462489	21792816	None	None	None	N	N	N	N
UBE2E1	3p	23847383	23933131	None	None	None	N	N	N	N
RPL15	3p	23958294	23962347	None	Down	None	N	N	N	N
NR1D2	3p	23987611	24022109	None	None	None	N	N	N	N
THRB	3p	24158644	24536313	None	None	None	N	N	N	N
RARB	3p	25469833	25639422	None	None	None	N	N	N	N
TOP2B	3p	25639395	25705863	None	None	None	N	N	N	N
NGLY1	3p	25760434	25831530	Down	None	None	N	N	N	N
OXSM	3p	25831562	25836025	None	None	None	N	N	N	N
SLC4A7	3p	27414211	27525911	Down	None	None	N	N	N	N
AZI2	3p	28363843	28390618	None	None	None	N	N	N	N
RBMS3	3p	29322802	30032809	Up	None	None	N	N	N	N
TGFBR2	3p	30647993	30735633	None	None	None	N	N	N	N
OSBPL10	3p	31702316	32023342	None	None	None	N	N	N	N
GPD1L	3p	32148002	32210207	None	None	None	N	N	N	N
CMTM6	3p	32522803	32544403	None	None	None	N	N	N	N
DYNC1LI1	3p	32567462	32612366	Down	None	None	N	N	N	N
CCR4	3p	32993065	32996403	None	None	None	N	N	N	N
GLB1	3p	33038099	33138694	None	None	None	N	N	N	N
CRTAP	3p	33155449	33189265	Down	None	None	N	N	N	N
SUSD5	3p	33191536	33260707	None	None	None	N	N	N	N
FBXL2	3p	33318933	33428757	None	None	Down	N	N	N	N
UBP1	3p	33429828	33481897	None	None	None	N	N	N	N
CLASP2	3p	33537738	33759705	None	None	None	N	N	N	N
PDCD6IP	3p	33840062	33868756	Down	None	None	N	N	N	N
ARPP-21	3p	35721278	35835988	None	None	None	N	N	N	N
STAC	3p	36422096	36589496	None	None	None	N	N	N	N
LBA1	3p	36868307	36986548	None	None	None	N	N	N	N
EPM2AIP1	3p	37027356	37034795	None	None	None	N	N	N	N
MLH1	3p	37035267	37092337	None	None	None	N	N	N	N
LRRFIP2	3p	37094116	37216096	None	None	None	N	N	N	N
GOLGA4	3p	37284681	37408370	Down	None	None	N	N	N	N
ITGA9	3p	37493812	37861281	None	None	None	N	N	N	N
CTDSPL	3p	37903668	38025960	None	None	None	N	N	N	N
VILL	3p	38035077	38048676	None	None	None	N	N	N	N
PLCD1	3p	38048986	38071154	None	None	None	N	N	N	N
DLEC1	3p	38080695	38164228	None	None	None	N	N	N	N
ACAA1	3p	38164200	38178733	Down	None	None	N	N	N	N
MYD88	3p	38179968	38184512	Down	None	None	N	N	N	N
OXSR1	3p	38207025	38296979	None	None	None	N	N	N	N
SLC22A13	3p	38307297	38319806	None	None	None	N	N	N	N
SLC22A14	3p	38347444	38359859	None	None	None	N	N	N	N
XYLB	3p	38388250	38456467	None	Up	None	N	N	N	N
ACVR2B	3p	38495789	38534633	None	None	None	N	N	N	N
ENDOGL1	3p	38537762	38567796	None	None	None	N	N	N	N
SCN5A	3p	38589552	38691163	None	Down	None	N	N	N	N
SCN10A	3p	38738836	38835501	None	None	None	N	N	N	N
SCN11A	3p	38887259	38992052	None	None	None	N	N	N	N
WDR48	3p	39093506	39137881	None	None	None	N	N	N	N
GORASP1	3p	39138089	39149391	None	None	None	N	N	N	N
CCRL1	3p	39304984	39323226	None	None	None	N	N	N	N
CX3CR1	3p	39304984	39323226	None	None	None	N	N	N	N
CCR8	3p	39371196	39375171	None	None	None	N	N	N	N
SLC25A38	3p	39424814	39438819	None	None	Down	N	N	N	N
MOBP	3p	39543556	39544517	None	None	None	N	N	N	N
MYRIP	3p	39850404	40301811	None	None	None	N	N	N	N
EIF1B	3p	40351172	40353915	None	None	None	N	N	N	N
ENTPD3	3p	40428672	40470110	None	None	None	N	N	N	N
RPL14	3p	40498782	40503863	None	None	None	N	N	N	N
CTNNB1	3p	41240941	41281939	None	None	None	N	N	N	N
ULK4	3p	41288089	42003660	Up	None	None	N	N	N	N
TRAK1	3p	42132745	42254118	None	None	None	N	N	N	N
CCK	3p	42299317	42305439	None	None	None	N	N	N	N
VIPR1	3p	42530790	42579065	Down	None	None	N	N	N	N
NKTR	3p	42642146	42690233	None	None	None	N	N	N	N
HIGD1A	3p	42824399	42846027	None	None	None	N	N	N	N
SNRK	3p	43328003	43392634	None	None	None	N	N	N	N
TMEM16K	3p	43407817	43663560	None	None	None	N	N	N	N
ABHD5	3p	43732374	43764217	None	None	None	N	N	N	N
ZNF167	3p	44596666	44624956	None	None	None	N	N	N	N
ZNF197	3p	44666510	44686752	None	Down	None	N	N	N	N
ZNF35	3p	44690232	44702283	None	None	None	N	N	N	N
KIF15	3p	44803208	44894748	None	None	None	N	N	N	Y
TGM4	3p	44916097	44956088	None	None	None	N	N	N	N
ZDHHC3	3p	44956752	45017674	None	None	None	N	N	N	N
EXOSC7	3p	45017740	45052962	None	None	None	N	N	N	N
CLEC3B	3p	45067758	45077563	None	None	None	N	N	N	N
CDCP1	3p	45123765	45187914	Down	None	None	N	N	N	N
TMEM158	3p	45265955	45267814	None	None	None	N	N	N	N
LARS2	3p	45430074	45590328	None	None	None	N	N	N	N
LIMD1	3p	45636322	45722755	None	None	Down	N	N	N	N
SACM1L	3p	45730753	45786900	None	None	None	N	N	N	N
SLC6A20	3p	45796940	45838035	None	None	None	N	N	N	N
LZTFL1	3p	45864809	45883650	None	None	Down	N	N	N	N
CCR9	3p	45927995	45944667	None	None	None	N	N	N	N
FYCO1	3p	45959390	46037316	None	None	None	N	N	N	N
CXCR6	3p	45984972	45989845	None	Up	Up	N	N	N	N
XCR1	3p	46062290	46068979	None	None	None	N	N	N	N
CCR1	3p	46243199	46249832	Down	Up	None	N	N	N	N
CCR3	3p	46283871	46308197	None	None	None	N	N	N	N
CCR2	3p	46395234	46400868	None	None	Up	N	N	N	N
CCR5	3p	46411632	46417697	None	Up	None	N	N	N	N
LTF	3p	46477495	46506632	None	None	None	N	N	N	N
TDGF1	3p	46619075	46623952	None	None	None	N	N	N	N
ALS2CL	3p	46710484	46718899	None	None	None	N	N	N	N
TSP50	3p	46753605	46759373	None	None	None	N	N	N	N
MYL3	3p	46899356	46904973	None	None	None	N	N	N	N
PTHR1	3p	46919235	46945289	None	None	None	N	N	N	N
NBEAL2	3p	47021172	47051194	Down	None	None	N	N	N	N
SETD2	3p	47057897	47205467	None	None	None	N	N	N	N
SCAP	3p	47455183	47517445	None	None	None	N	N	N	N
CSPG5	3p	47603727	47620359	None	None	None	N	N	N	N
SMARCC1	3p	47627377	47823405	None	None	None	N	N	N	N
DHX30	3p	47844398	47891686	None	None	None	N	N	N	N
MAP4	3p	48014568	48130769	None	None	None	N	N	N	N
CDC25A	3p	48198667	48229801	None	Up	None	N	N	N	N
CAMP	3p	48264836	48266981	None	None	None	N	N	N	N
ZNF589	3p	48282595	48312479	None	None	None	N	N	N	N
NME6	3p	48335588	48342848	None	None	None	N	N	N	N
PLXNB1	3p	48445260	48471460	None	None	None	N	N	N	N
CCDC51	3p	48473579	48481529	None	None	None	N	N	N	N
TREX1	3p	48506918	48509044	None	None	None	N	N	N	N
PFKFB4	3p	48555116	48594227	None	None	None	N	N	N	N
COL7A1	3p	48601505	48632593	None	None	None	N	N	N	N
UQCRC1	3p	48636431	48647098	None	None	None	N	N	N	N
SLC26A6	3p	48663155	48672926	None	None	None	N	N	N	N
CELSR3	3p	48673895	48700348	None	None	None	N	N	N	N
NCKIPSD	3p	48711271	48723366	None	None	None	N	N	N	N
IHPK2	3p	48725435	48754711	None	Down	Down	N	N	N	N
PRKAR2A	3p	48788092	48885270	None	None	None	N	N	N	N
SLC25A20	3p	48894355	48936426	None	None	None	N	N	N	N
ARIH2	3p	48956280	49022971	None	None	None	N	N	N	N
PH-4	3p	49027340	49044581	None	None	None	N	N	N	N
WDR6	3p	49044636	49053386	None	Down	Down	N	N	N	N
DALRD3	3p	49052920	49056041	None	None	None	N	N	N	N
C3orf60	3p	49058617	49060926	None	None	None	N	N	N	N
IMPDH2	3p	49061761	49066875	None	None	None	N	N	N	N
QRICH1	3p	49067141	49131504	None	None	None	N	N	N	N
QARS	3p	49133364	49142562	None	Down	None	N	N	N	N
USP19	3p	49146105	49158371	Down	None	None	N	N	N	N
LAMB2	3p	49158546	49170599	None	Down	None	N	N	N	N
USP4	3p	49349217	49377536	Down	None	None	N	N	N	N
GPX1	3p	49394608	49395791	None	None	None	N	N	N	N
RHOA	3p	49396578	49449526	None	None	None	N	N	N	N
TCTA	3p	49449638	49453909	None	None	None	N	N	N	N
AMT	3p	49454210	49460111	None	None	None	N	N	N	N
DAG1	3p	49507564	49573051	None	None	None	N	N	N	N
BSN	3p	49591921	49708982	Up	None	None	N	N	N	N
APEH	3p	49711434	49720934	None	None	None	N	N	N	N
MST1	3p	49721379	49726196	None	None	Down	N	N	N	N
RNF123	3p	49726949	49758962	None	None	Down	N	N	N	N
GMPPB	3p	49758908	49761407	None	None	None	N	N	N	N
IHPK1	3p	49761727	49823627	None	None	None	N	N	N	N
UBE1L	3p	49842637	49851391	None	None	None	N	N	N	N
TRAIP	3p	49866027	49893992	None	None	None	N	N	N	N
CAMKV	3p	49895421	49907369	None	None	None	N	N	N	N
MST1R	3p	49924435	49941306	Down	None	None	N	N	N	N
RBM6	3p	49977476	50114685	None	None	None	N	N	N	N
RBM5	3p	50126340	50156397	None	Down	None	N	N	N	N
SEMA3F	3p	50192847	50226508	None	None	None	N	N	N	N
GNAT1	3p	50229042	50235129	None	None	None	N	N	N	N
SLC38A3	3p	50242691	50258406	None	None	None	N	N	N	N
GNAI2	3p	50273588	50296786	None	None	None	N	N	N	N
SEMA3B	3p	50305039	50314572	None	None	Down	N	N	N	N
IFRD2	3p	50325162	50330026	Down	None	None	N	N	N	N
HYAL3	3p	50330258	50336293	None	None	None	N	N	N	N
NAT6	3p	50333832	50336852	None	None	None	N	N	N	N
HYAL1	3p	50337319	50341032	None	None	None	N	N	N	N
HYAL2	3p	50355220	50360281	None	None	None	N	N	N	N
TUSC2	3p	50362340	50365668	None	None	None	N	N	N	N
RASSF1	3p	50367216	50378367	None	None	None	N	N	N	N
ZMYND10	3p	50378536	50383156	None	Up	None	N	N	N	N
TUSC4	3p	50384918	50388486	Down	None	None	N	N	N	N
CYB561D2	3p	50388296	50391496	None	None	Up	N	N	N	N
TMEM115	3p	50392179	50396939	None	None	None	N	N	N	N
CACNA2D2	3p	50400230	50540892	Up	None	None	N	N	N	N
C3orf18	3p	50595455	50605223	None	None	None	N	N	N	N
HEMK1	3p	50606908	50622421	None	None	None	N	N	N	N
CISH	3p	50643884	50649262	Down	None	None	N	N	N	N
MAPKAPK3	3p	50654561	50686728	None	None	None	N	N	N	N
DOCK3	3p	50712671	51421629	Up	None	None	N	N	N	N
ARMET	3p	51422691	51426828	Down	None	None	N	N	N	N
RBM15B	3p	51428698	51435336	Down	None	None	N	N	N	N
RAD54L2	3p	51575595	51697612	None	None	None	N	N	N	N
TEX264	3p	51705289	51738339	Down	Up	None	N	N	N	N
GRM2	3p	51741080	51752625	None	Up	None	N	N	N	N
RRP9	3p	51967441	51975957	None	None	None	N	N	N	N
PARP3	3p	51976360	51982883	Down	None	None	N	N	N	N
PCBP4	3p	51991469	52001482	None	None	Down	N	N	N	N
ABHD14A	3p	52009041	52015216	None	None	None	N	N	N	N
ACY1	3p	52017299	52023218	Down	None	None	N	N	N	N
RPL29	3p	52027643	52029958	None	None	None	N	N	N	N
ALAS1	3p	52232098	52248343	None	None	None	N	N	N	N
TWF2	3p	52262625	52273183	Down	None	None	N	N	N	N
WDR82	3p	52288437	52312659	Down	None	None	N	N	N	N
BAP1	3p	52435019	52444121	Down	None	None	N	N	N	N
PHF7	3p	52446826	52457657	None	None	None	N	N	N	N
SEMA3G	3p	52467267	52479043	Down	None	None	N	N	N	N
TNNC1	3p	52485106	52488057	None	None	None	N	N	N	N
NISCH	3p	52489523	52515926	None	Down	None	N	N	N	N
STAB1	3p	52529355	52558511	None	Up	None	N	N	N	N
NT5DC2	3p	52558384	52567793	None	None	None	N	N	N	N
PBRM1	3p	52579367	52719866	None	Down	None	N	N	N	N
GNL3	3p	52719935	52728510	None	None	None	N	N	N	N
GLT8D1	3p	52728499	52740099	None	None	None	N	N	N	N
SPCS1	3p	52739856	52742197	None	None	None	N	N	N	N
NEK4	3p	52744795	52804965	None	None	None	N	N	N	N
ITIH1	3p	52813936	52826084	None	None	None	N	N	N	N
ITIH3	3p	52828783	52843025	Up	None	None	N	N	N	N
ITIH4	3p	52847005	52864717	None	None	Down	N	N	N	N
TMEM110	3p	52870771	52931597	None	None	None	N	N	N	N
SFMBT1	3p	52937582	53080089	None	None	None	N	N	N	N
PRKCD	3p	53195222	53226733	None	None	None	N	N	N	N
TKT	3p	53259652	53290130	None	None	None	N	N	N	N
DCP1A	3p	53317444	53381654	None	None	None	N	N	N	N
CACNA1D	3p	53529075	53846492	None	None	None	N	N	N	N
IL17RB	3p	53880576	53899827	None	None	None	N	N	N	N
ACTR8	3p	53901093	53916229	None	Down	None	N	N	N	N
CACNA2D3	3p	54156692	55108584	None	None	None	N	N	N	N
LRTM1	3p	54952380	54962072	Up	None	None	N	N	N	N
WNT5A	3p	55499742	55515426	None	Down	None	N	N	N	N
ERC2	3p	55542335	56502391	None	Down	None	N	N	N	N
C3orf63	3p	56654159	56717135	None	None	None	N	N	N	N
ARHGEF3	3p	56761445	57113336	Down	None	None	N	N	N	N
HESX1	3p	57231943	57234280	None	None	None	N	N	N	N
APPL1	3p	57261764	57307498	None	None	None	N	N	N	N
ARF4	3p	57557089	57583215	None	None	None	N	N	N	N
FLNB	3p	57994126	58157982	None	Down	None	N	N	N	N
DNASE1L3	3p	58178352	58196730	None	None	Up	N	N	N	N
ABHD6	3p	58223258	58280461	Up	None	None	N	N	N	N
RPP14	3p	58291971	58305920	None	None	None	N	N	N	N
PDHB	3p	58413356	58419579	None	None	None	N	N	N	N
ACOX2	3p	58490862	58522929	None	None	None	N	N	N	N
FAM107A	3p	58549838	58613337	None	None	None	N	N	N	N
FHIT	3p	59735035	61237133	Down	None	None	N	N	N	N
PTPRG	3p	61547242	62280573	Down	None	None	N	N	N	N
FEZF2	3p	62355346	62359190	None	None	None	N	N	N	N
THOC7	3p	63819545	63849462	Down	None	None	N	N	N	N
ATXN7	3p	63884074	63989136	None	None	None	N	N	N	N
PSMD6	3p	63996224	64009282	None	None	None	N	N	N	Y
ADAMTS9	3p	64501330	64673365	None	Down	None	N	N	N	N
MAGI1	3p	65339905	66024509	None	None	None	N	N	N	N
LRIG1	3p	66429220	66550845	Down	None	None	N	N	N	N
SUCLG2	3p	67410883	67705038	None	None	None	N	N	N	N
C3orf64	3p	69024362	69063045	Down	None	None	N	N	N	N
TMF1	3p	69068977	69101484	None	None	None	N	N	N	N
UBE1C	3p	69103880	69129524	None	None	None	N	N	N	N
ARL6IP5	3p	69134089	69155239	None	None	None	N	N	N	N
FRMD4B	3p	69219145	69435430	None	None	None	N	N	N	N
MITF	3p	69812961	70017488	None	None	None	N	N	N	N
GPR27	3p	71803200	71804328	None	Up	None	N	N	N	N
RYBP	3p	72423743	72495774	None	None	None	N	N	N	N
SHQ1	3p	72798427	72897598	None	None	None	N	N	N	N
PPP4R2	3p	73046118	73115011	None	None	None	N	N	N	N
PDZRN3	3p	73431651	73674072	None	None	None	N	N	N	N
ROBO1	3p	78646387	79817059	None	Down	None	N	N	N	N
GBE1	3p	81538849	81810950	Down	None	None	N	N	N	N
VGLL3	3p	86987122	87040257	None	None	None	N	N	N	N
CHMP2B	3p	87276412	87304698	None	None	None	N	N	N	N
POU1F1	3p	87308782	87325737	None	Down	None	N	N	N	N
HTR1F	3p	88031725	88042919	None	None	None	N	N	N	N
CGGBP1	3p	88101099	88199016	Down	None	None	N	N	N	N
ZNF654	3p	88188261	88193814	None	None	None	N	N	N	N
EPHA3	3p	89156673	89531284	None	None	None	N	N	N	N
PROS1	3q	93591880	93692934	None	None	None	N	N	N	N
NSUN3	3q	93781854	93845630	None	None	None	N	N	N	N
MINA	3q	97660660	97691295	None	None	None	N	N	N	N
CLDND1	3q	98234316	98241910	None	None	None	N	N	N	N
GPR15	3q	98250742	98251994	None	None	None	N	N	N	N
CPOX	3q	98298289	98312455	None	None	None	N	N	N	N
ST3GAL6	3q	98451079	98514689	None	None	None	N	N	N	N
DCBLD2	3q	98514813	98620533	None	None	None	N	N	N	N
COL8A1	3q	99357439	99515577	None	Down	None	N	N	N	N
FILIP1L	3q	99551987	99833357	None	None	None	N	N	N	N
NIT2	3q	100053561	100074478	None	None	None	N	N	N	N
TOMM70A	3q	100082302	100120242	Down	None	None	N	N	N	N
TMEM45A	3q	100211462	100296285	Up	None	None	N	N	N	N
TFG	3q	100428174	100467811	None	None	None	N	N	N	N
IMPG2	3q	100941389	101039419	None	None	None	N	N	N	N
SENP7	3q	101043032	101232085	Up	Down	None	N	N	N	N
PCNP	3q	101293041	101313281	None	None	None	N	N	N	N
ZBTB11	3q	101368282	101395988	None	None	None	N	N	N	N
RPL24	3q	101399933	101405563	None	None	None	N	N	N	N
ALCAM	3q	105085556	105295757	None	None	None	N	N	N	N
CBLB	3q	105377108	105587887	None	Up	None	N	N	N	N
CD47	3q	107761940	107809935	None	None	None	N	N	N	N
IFT57	3q	107879658	107941417	None	None	None	N	N	N	N
HHLA2	3q	108021331	108097131	None	None	None	N	N	N	N
MYH15	3q	108099215	108248169	None	None	None	N	N	N	N
DZIP3	3q	108308336	108413693	Up	None	None	N	N	N	N
TRAT1	3q	108541630	108573714	None	None	Up	N	N	N	N
MORC1	3q	108677086	108836993	None	None	None	N	N	N	N
DPPA4	3q	109044987	109056419	None	None	None	N	N	N	N
PVRL3	3q	110791014	110913016	None	None	None	N	N	N	N
CD96	3q	111260925	111371206	None	None	None	N	N	N	N
ZBED2	3q	111311746	111314182	None	None	None	N	N	N	N
ABHD10	3q	111697722	111712215	Up	None	None	N	N	N	N
TAGLN3	3q	111717585	111732735	None	None	None	N	N	N	N
C3orf52	3q	111805181	111837044	None	None	None	N	N	N	N
CD200	3q	112051915	112081658	None	None	None	N	N	N	N
ATG3	3q	112251353	112280810	None	None	None	N	N	N	N
SLC35A5	3q	112280856	112303284	None	None	None	N	N	N	N
GTPBP8	3q	112709799	112720221	None	None	None	N	N	N	N
CCDC52	3q	113161564	113234034	None	Down	None	N	N	N	N
SIDT1	3q	113251217	113348422	None	None	None	N	N	N	N
NAT13	3q	113435306	113465120	None	None	None	N	N	N	N
ATP6V1A	3q	113465865	113530905	None	None	None	N	N	N	N
GRAMD1C	3q	113557680	113666021	None	None	None	N	N	N	N
QTRTD1	3q	113775581	113807268	None	None	None	N	N	N	N
DRD3	3q	113847556	113918254	None	None	None	N	N	N	N
ZNF80	3q	113953479	113956425	None	None	None	N	N	N	N
ZBTB20	3q	114056946	114343792	None	Down	None	N	N	N	N
GAP43	3q	115342150	115440334	None	None	None	N	N	N	N
LSAMP	3q	115521209	116164385	Up	None	Up	N	N	N	N
UPK1B	3q	118892424	118924000	None	None	None	N	N	N	N
B4GALT4	3q	118930588	118959752	Up	None	None	N	N	N	N
TMEM39A	3q	119147806	119182529	Up	None	None	N	N	N	N
KTELC1	3q	119187784	119213554	None	None	None	N	N	N	N
CD80	3q	119243139	119278481	Down	Up	None	N	N	N	N
ADPRH	3q	119298522	119308792	Up	None	None	N	N	N	N
PLA1A	3q	119316694	119348658	None	None	None	N	N	N	N
POPDC2	3q	119360907	119379404	None	None	None	N	N	N	N
COX17	3q	119388371	119396243	None	None	None	N	N	N	N
NR1I2	3q	119499330	119537332	None	None	Down	N	N	N	N
GSK3B	3q	119540801	119813264	None	None	None	N	N	N	N
FSTL1	3q	120113060	120169918	None	None	None	N	N	N	N
NDUFB4	3q	120315127	120321258	None	None	None	N	N	N	N
HGD	3q	120347014	120401418	None	None	None	N	N	N	N
RABL3	3q	120405527	120461384	None	None	None	N	N	N	N
GTF2E1	3q	120461557	120501916	None	None	None	N	N	N	N
STXBP5L	3q	120627049	121143608	None	None	None	N	N	N	N
POLQ	3q	121150272	121264853	None	Up	None	N	N	N	N
FBXO40	3q	121312169	121349139	None	None	None	N	N	N	N
HCLS1	3q	121350245	121379791	None	Up	None	N	N	N	N
GOLGB1	3q	121382045	121468614	None	None	None	N	N	N	N
IQCB1	3q	121488609	121553926	None	None	None	N	N	N	N
EAF2	3q	121554033	121605373	None	Up	Up	N	N	N	N
SLC15A2	3q	121613170	121663034	None	None	None	N	N	N	N
CD86	3q	121774208	121839988	None	Up	None	N	N	N	N
CASR	3q	121902529	122005344	None	None	None	N	N	N	N
CSTA	3q	122044010	122060815	None	None	None	N	N	N	N
C3orf28	3q	122103022	122128961	None	None	None	N	N	N	N
KPNA1	3q	122140747	122233786	None	None	None	N	N	N	N
HSPBAP1	3q	122458843	122512666	None	None	None	N	N	N	N
PDIA5	3q	122785855	122880953	None	None	None	N	N	N	N
SEC22A	3q	122920773	122992982	None	None	None	N	N	N	N
PTPLB	3q	123213362	123303924	None	None	None	N	N	N	N
MLCK	3q	123331142	123603149	None	None	None	N	N	N	N
MYLK	3q	123331142	123603149	None	None	None	N	N	N	N
KALRN	3q	123813557	124238698	None	None	None	N	N	N	N
UMPS	3q	124449212	124468119	None	None	None	N	N	N	N
ITGB5	3q	124481794	124606144	None	None	None	N	N	N	Y
MUC13	3q	124624288	124653595	None	None	None	N	N	N	N
HEG1	3q	124684553	124774802	None	None	None	N	N	N	N
SLC12A8	3q	124801479	124930243	None	None	None	N	N	N	N
ZNF148	3q	124944512	125094198	Up	Down	None	N	N	N	N
SNX4	3q	125165487	125239058	None	None	None	N	N	N	N
OSBPL11	3q	125247701	125314381	None	None	None	N	N	N	N
SLC41A3	3q	125725199	125803134	None	None	None	N	N	N	N
ALDH1L1	3q	125822403	125899645	None	None	None	N	N	N	N
KLF15	3q	126061477	126076236	None	None	None	N	N	N	N
ZXDC	3q	126177743	126194762	None	Up	None	N	N	N	N
PLXNA1	3q	126707436	126756235	None	None	None	N	N	N	N
GPR175	3q	127291906	127309602	None	Up	None	N	N	N	N
MCM2	3q	127317199	127341278	Down	Up	None	N	N	Y	N
PODXL2	3q	127348001	127391653	None	None	None	N	N	N	N
MGLL	3q	127407904	127541725	None	None	None	N	N	N	N
SEC61A1	3q	127771211	127790526	None	None	None	N	N	N	Y
RUVBL1	3q	127799799	127842671	None	None	None	N	N	N	N
GATA2	3q	128198264	128212030	None	None	None	N	N	N	N
RPN1	3q	128338812	128369719	None	None	None	N	N	N	N
RAB7A	3q	128444978	128533641	None	None	None	N	N	N	Y
CCDC48	3q	128720471	128759585	None	None	None	N	N	N	N
CNBP	3q	128886657	128902810	None	None	None	N	N	N	N
COPG	3q	128968452	128996616	None	None	None	N	N	N	N
C3orf37	3q	128997683	129024135	Down	Up	None	N	N	N	N
H1FX	3q	129033613	129035120	None	None	None	N	N	N	N
MBD4	3q	129149786	129159022	None	None	None	N	N	N	N
IFT122	3q	129158878	129239350	Up	None	None	N	N	N	N
RHO	3q	129247481	129254187	None	Up	None	N	N	N	N
PLXND1	3q	129274055	129325582	Down	None	None	N	N	N	N
TMCC1	3q	129366634	129407575	None	None	None	N	N	N	N
TRH	3q	129693235	129696781	None	Up	None	N	N	N	N
PIK3R4	3q	130397777	130465696	None	None	None	N	N	N	N
ATP2C1	3q	130613291	130735555	None	None	None	N	N	N	N
ASTE1	3q	130732716	130745698	None	None	None	N	N	N	N
NEK11	3q	130745693	131069309	None	None	None	N	N	N	N
MRPL3	3q	131181044	131221860	None	None	None	N	N	N	N
ACPP	3q	132036210	132077690	None	None	None	N	N	N	N
DNAJC13	3q	132136552	132257876	None	None	None	N	N	N	N
UBE1DC1	3q	132373289	132396944	None	None	None	N	N	N	N
BFSP2	3q	133118838	133194056	None	None	None	N	N	N	N
CDV3	3q	133293277	133309118	None	None	None	N	N	N	N
TOPBP1	3q	133319448	133380737	None	None	None	N	N	N	N
TF	3q	133464976	133497850	Up	None	None	N	N	N	N
SRPRB	3q	133502876	133540336	None	None	Up	N	N	N	N
RAB6B	3q	133543079	133614691	Up	None	None	N	N	N	N
SLCO2A1	3q	133651539	133748920	None	None	None	N	N	N	N
RYK	3q	133875977	133969586	None	None	None	N	N	N	N
AMOTL2	3q	134074186	134093427	None	None	None	N	N	N	N
ANAPC13	3q	134196545	134204865	Down	None	None	N	N	N	N
CEP63	3q	134204574	134293855	None	None	None	N	N	N	N
EPHB1	3q	134514098	134979307	None	None	None	N	N	N	N
PPP2R3A	3q	135684514	135866752	None	None	None	N	N	N	N
MSL2L1	3q	135867759	135914688	None	None	None	N	N	N	N
PCCB	3q	135969166	136049013	None	Up	None	N	N	N	N
STAG1	3q	136055998	136471245	None	None	None	N	N	N	N
NCK1	3q	136649316	136667968	None	None	None	N	N	N	N
SOX14	3q	137483133	137485172	None	None	None	N	N	N	N
CLDN18	3q	137729005	137752494	None	None	None	N	N	N	N
A4GNT	3q	137842559	137851229	None	None	None	N	N	N	N
DBR1	3q	137879829	137893791	None	None	None	N	N	N	N
MRAS	3q	138066489	138124377	None	None	None	N	N	N	N
CEP70	3q	138213180	138313225	None	None	None	N	N	N	N
FAIM	3q	138327541	138352213	None	None	None	N	N	N	N
PIK3CB	3q	138371539	138478201	None	None	None	N	N	N	N
FOXL2	3q	138663065	138665982	None	None	None	N	N	N	N
BPESC1	3q	138823026	138844005	None	None	None	N	N	N	N
MRPS22	3q	139062860	139075887	None	None	None	N	N	N	N
COPB2	3q	139076432	139108522	None	None	Up	N	N	N	N
RBP1	3q	139236275	139258671	None	None	None	N	N	N	N
CLSTN2	3q	139654026	140286919	None	None	None	N	N	N	N
SLC25A36	3q	140660661	140698785	None	None	None	N	N	N	N
ZBTB38	3q	141043054	141168632	None	None	None	N	N	N	N
RASA2	3q	141205925	141331197	None	None	None	N	N	N	N
RNF7	3q	141457050	141465645	None	None	None	N	N	N	N
ATP1B3	3q	141595469	141645382	None	None	None	N	N	N	N
TFDP2	3q	141663269	141719229	None	None	None	N	N	N	N
ATR	3q	142168076	142297668	None	None	None	Y	N	N	N
PLS1	3q	142315228	142432505	None	None	None	N	N	N	N
TRPC1	3q	142443265	142526729	Up	None	None	N	N	N	N
PCOLCE2	3q	142536701	142608045	None	None	None	N	N	N	N
SR140	3q	142720371	142779567	None	None	None	N	N	N	N
CHST2	3q	142838617	142842856	None	None	Up	N	N	N	N
C3orf58	3q	143690639	143711210	None	None	None	N	N	N	N
PLOD2	3q	145787227	145879282	None	None	None	N	N	N	N
PLSCR4	3q	145910123	145968966	None	None	None	N	N	N	N
PLSCR2	3q	146151074	146187088	None	Up	None	N	N	N	N
PLSCR1	3q	146232966	146262628	None	Up	None	N	N	N	N
ZIC4	3q	147103834	147124596	None	None	None	N	N	N	N
ZIC1	3q	147127180	147134506	None	None	None	N	N	N	N
AGTR1	3q	148415657	148460790	None	None	None	N	N	N	N
CPB1	3q	148545587	148577972	None	None	None	N	N	N	N
CPA3	3q	148583042	148614872	None	None	None	N	N	N	N
GYG1	3q	148709194	148745456	None	None	None	N	N	N	N
HLTF	3q	148747903	148804341	None	None	None	N	N	N	N
CP	3q	148890289	148939832	None	None	Up	N	N	N	N
TM4SF1	3q	149086804	149095568	None	None	None	N	N	N	N
TM4SF4	3q	149192367	149221181	None	None	None	N	N	N	N
WWTR1	3q	149235021	149375812	None	Up	None	N	N	N	N
RNF13	3q	149530474	149679925	None	None	None	N	N	N	N
PFN2	3q	149682690	149688741	Up	None	None	N	N	N	N
TSC22D2	3q	150126787	150177615	None	None	None	N	N	N	N
SERP1	3q	150259779	150264428	None	None	Up	N	N	N	N
SELT	3q	150321065	150348234	None	None	None	N	N	N	N
SIAH2	3q	150458909	150481263	None	None	None	N	N	N	N
GPR171	3q	150915618	150920988	None	None	None	N	N	N	N
P2RY14	3q	150929904	150996230	None	None	Up	N	N	N	N
GPR87	3q	151011875	151034636	Down	None	None	N	N	N	N
P2RY13	3q	151044095	151047337	None	None	None	N	N	N	N
AADAC	3q	151531860	151546276	Down	None	None	N	N	N	N
MBNL1	3q	151985828	152183568	None	None	None	N	N	N	N
P2RY1	3q	152552735	152555843	None	None	None	N	N	N	N
RAP2B	3q	152880000	152888413	Down	None	None	N	N	N	N
SGEF	3q	153839148	153975616	None	None	None	N	N	N	N
MME	3q	154798078	154901518	None	None	None	N	N	N	N
PLCH1	3q	155197670	155394105	None	None	None	N	N	N	N
SLC33A1	3q	155544300	155572248	Down	None	Up	N	N	N	N
GMPS	3q	155588324	155655520	None	Up	None	N	N	N	N
KCNAB1	3q	155838336	156256927	None	None	None	N	N	N	N
SSR3	3q	156257928	156272973	None	None	None	N	N	N	N
TIPARP	3q	156394452	156424557	None	None	None	N	N	N	N
CCNL1	3q	156865585	156878482	None	None	None	N	N	N	N
PTX3	3q	157154579	157161417	None	None	None	N	N	N	N
SHOX2	3q	157813799	157823952	None	None	None	N	N	N	N
RSRC1	3q	157827840	158262624	None	None	None	N	N	N	N
MLF1	3q	158288952	158324249	None	None	None	N	N	N	N
LXN	3q	158384202	158390482	None	None	None	N	N	N	N
RARRES1	3q	158422439	158450275	None	None	None	N	N	N	N
MFSD1	3q	158519714	158547508	None	None	None	N	N	N	N
SCHIP1	3q	158991035	159615155	None	None	None	N	N	N	N
IL12A	3q	159706622	159713806	None	None	None	N	N	N	N
SMC4	3q	160118346	160152741	None	Up	None	N	N	N	N
KPNA4	3q	160212782	160283376	None	Up	None	N	N	N	N
ARL14	3q	160394947	160396235	None	None	None	N	N	N	N
B3GALNT1	3q	160801670	160823160	None	None	None	N	N	N	N
NMD3	3q	160939098	160969795	None	None	None	N	N	N	N
SI	3q	164696685	164796283	None	None	None	N	N	N	N
SLITRK3	3q	164904507	164914469	None	None	Down	N	N	N	N
BCHE	3q	165490691	165555253	None	Down	None	N	N	N	N
SERPINI2	3q	167159576	167191920	None	None	None	N	N	N	N
PDCD10	3q	167401694	167452630	Down	None	None	N	N	N	N
SERPINI1	3q	167453510	167543357	None	None	None	N	N	N	N
GOLIM4	3q	167727653	167813417	None	None	None	N	N	N	N
EVI1	3q	168801286	168864093	None	None	None	N	N	N	N
MYNN	3q	169490852	169507504	Down	None	None	N	N	N	N
TLOC1	3q	169684579	169716161	Down	None	Up	N	N	N	N
PHC3	3q	169805367	169899537	None	None	None	N	N	N	N
PRKCI	3q	169940219	170023770	None	None	None	N	N	N	N
SKIL	3q	170077410	170114637	None	None	None	N	N	N	N
CLDN11	3q	170136652	170152479	None	Up	None	N	N	N	N
EIF5A2	3q	170606203	170626426	None	None	None	N	N	N	N
SLC2A2	3q	170714136	170744768	None	None	None	N	N	N	N
TNIK	3q	170780291	171178197	Up	None	None	N	N	N	N
PLD1	3q	171318194	171528284	None	None	None	N	N	N	N
FNDC3B	3q	171757417	172118492	None	None	None	N	N	N	N
GHSR	3q	172165332	172166246	None	None	None	N	N	N	N
TNFSF10	3q	172223297	172241297	Down	Up	None	N	N	N	N
ECT2	3q	172468474	172539264	Down	Up	None	Y	N	N	N
NLGN1	3q	173116237	174001139	None	None	None	N	N	N	N
TBL1XR1	3q	176738541	176915048	None	None	None	N	N	N	N
KCNMB2	3q	178254085	178562217	Up	None	None	N	N	N	N
ZMAT3	3q	178735010	178789656	None	None	None	N	N	N	N
PIK3CA	3q	178866310	178952497	Down	None	None	N	N	N	N
KCNMB3	3q	178957536	178984838	Down	None	None	N	N	N	N
ZNF639	3q	179041550	179053320	Down	Up	None	N	N	N	N
MFN1	3q	179065479	179111008	Down	None	None	N	N	N	N
ACTL6A	3q	179280707	179306193	Down	Up	None	N	N	N	N
NDUFB5	3q	179322574	179342288	Down	Up	None	N	N	N	N
USP13	3q	179370932	179507189	None	None	None	N	N	N	N
PEX5L	3q	179512746	179692008	None	None	None	N	N	N	N
FXR1	3q	180630233	180700539	Down	None	None	N	N	N	N
SOX2	3q	181429711	181432223	None	None	None	N	N	N	N
ATP11B	3q	182511290	182639421	Down	None	Up	N	N	N	N
DCUN1D1	3q	182660558	182698326	Down	None	None	N	N	N	N
MCCC1	3q	182733005	182817365	None	None	None	N	N	N	N
LAMP3	3q	182840002	182880667	None	Up	None	N	N	N	N
MCF2L2	3q	182895791	183146057	None	None	None	N	N	N	N
KLHL24	3q	183353410	183402304	Down	None	None	N	N	N	N
YEATS2	3q	183415605	183530413	None	None	None	N	N	N	N
MAP6D1	3q	183533663	183543393	Down	Up	None	N	N	N	N
PARL	3q	183547172	183602693	Down	Up	Up	N	N	N	N
ABCC5	3q	183637723	183735727	None	None	None	N	N	N	N
EIF2B5	3q	183852809	183863099	Down	None	None	N	N	N	N
DVL3	3q	183873283	183891314	None	None	None	N	N	N	N
AP2M1	3q	183892633	183901879	Down	None	Up	N	N	N	Y
ABCF3	3q	183903862	183911795	Down	None	None	N	N	N	N
ALG3	3q	183960116	183966759	Down	None	Up	N	N	N	N
ECE2	3q	183967444	183976547	None	None	None	N	N	N	N
PSMD2	3q	184016885	184026842	Down	Up	None	N	N	N	Y
EIF4G1	3q	184032282	184053146	Down	None	None	N	N	N	N
FAM131A	3q	184053716	184064063	Down	Up	None	N	N	N	N
CLCN2	3q	184063972	184079439	Down	Up	None	N	N	N	N
POLR2H	3q	184080770	184086383	Down	Up	None	N	N	N	N
THPO	3q	184089772	184095932	None	None	None	N	N	N	N
CHRD	3q	184097860	184107617	None	None	None	N	N	N	N
EPHB3	3q	184279586	184300196	None	None	None	N	N	N	N
VPS8	3q	184529930	184770402	Down	None	None	N	N	N	N
EHHADH	3q	184908411	184971886	None	None	None	N	N	N	N
MAP3K13	3q	185000728	185206882	None	Down	None	N	N	N	N
SENP2	3q	185304030	185348885	None	None	None	N	N	N	N
IGF2BP2	3q	185361526	185542827	None	None	None	N	N	N	N
SFRS10	3q	185632357	185655924	None	None	None	N	N	N	N
ETV5	3q	185764105	185826901	None	None	None	N	N	N	N
DGKG	3q	185864989	186080023	Up	None	None	N	N	N	N
AHSG	3q	186330849	186339107	None	Up	None	N	N	N	N
FETUB	3q	186358148	186370797	Up	None	None	N	N	N	N
HRG	3q	186383746	186396023	None	None	None	N	N	N	N
KNG1	3q	186435097	186460678	Up	None	None	N	N	N	N
EIF4A2	3q	186501360	186507685	Down	None	None	N	N	N	N
RFC4	3q	186507681	186524290	Down	None	None	N	N	Y	N
ADIPOQ	3q	186560462	186576252	None	None	None	N	N	N	N
ST6GAL1	3q	186739664	186796341	None	None	None	N	N	N	N
RPL39L	3q	186838740	186857263	None	Up	None	N	N	N	N
MASP1	3q	186951869	187009810	None	Up	None	N	N	N	N
RTP4	3q	187086167	187089369	None	Up	None	N	N	N	N
SST	3q	187386693	187388201	Down	None	None	N	N	N	N
BCL6	3q	187439164	187463513	None	None	None	N	N	N	N
LPP	3q	187930720	188608460	Down	None	None	N	N	N	N
TP63	3q	189507448	189615068	None	None	None	N	N	N	N
LEPREL1	3q	189674516	189840226	None	Down	None	N	N	N	N
CLDN1	3q	190023489	190040235	None	None	None	N	N	N	N
CLDN16	3q	190105660	190129932	None	None	None	N	N	N	N
IL1RAP	3q	190231839	190348073	Down	None	None	N	N	N	N
FGF12	3q	191857181	192445388	None	None	None	N	N	N	N
HRASLS	3q	192958916	192988644	None	None	None	N	N	N	N
OPA1	3q	193310932	193415600	None	Down	None	N	N	N	N
HES1	3q	193853930	193856401	None	None	None	N	N	N	N
CPN2	3q	194060493	194072057	None	None	None	N	N	N	N
LRRC15	3q	194075975	194090472	None	None	None	N	N	N	N
GP5	3q	194115549	194119995	Up	Down	None	N	N	N	N
ATP13A3	3q	194123402	194188968	None	None	None	N	N	N	N
LSG1	3q	194361516	194393206	None	None	None	N	N	N	N
CENTB2	3q	194995464	195163817	None	None	None	N	N	N	N
PPP1R2	3q	195241220	195270224	None	None	None	N	N	N	N
APOD	3q	195295572	195311076	None	None	None	N	N	N	N
MUC4	3q	195473637	195538844	None	None	None	N	N	N	N
TNK2	3q	195590235	195635880	None	None	None	N	N	N	N
TFRC	3q	195776154	195809032	Down	None	None	N	N	N	N
PCYT1A	3q	195965252	196014584	None	None	None	N	N	N	N
UBXD7	3q	196080368	196159345	None	None	None	N	N	N	N
PAK2	3q	196466727	196559518	None	None	None	N	N	N	N
SENP5	3q	196594726	196661584	Down	None	None	N	N	N	N
NCBP2	3q	196662272	196669464	Down	None	None	N	N	N	N
PIGZ	3q	196673213	196695742	None	None	None	N	N	N	N
MFI2	3q	196728611	196756687	Up	None	None	N	N	N	N
DLG1	3q	196769430	196911002	None	None	None	N	N	N	N
BDH1	3q	197236653	197282858	None	None	None	N	N	N	N
KIAA0226	3q	197398258	197463773	None	None	None	N	N	N	N
IQCG	3q	197615945	197676796	None	None	None	N	N	N	N
RPL35A	3q	197677051	197682721	None	None	None	N	N	N	N
ZNF141	4p	331595	367691	None	None	None	N	N	N	N
PIGG	4p	492988	533710	None	None	None	N	N	N	N
PDE6B	4p	619362	664681	None	Up	None	N	N	N	N
ATP5I	4p	666224	668127	Down	Up	None	N	N	N	N
MYL5	4p	671710	675817	None	Up	None	N	N	N	N
MFSD7	4p	675617	682973	None	None	None	N	N	N	N
PCGF3	4p	699572	764427	Down	Up	None	N	N	N	N
GAK	4p	843065	926178	Down	None	None	N	N	N	N
DGKQ	4p	952671	967348	None	None	None	N	N	N	N
SLC26A1	4p	972860	987228	None	None	None	N	N	N	N
IDUA	4p	980784	998345	None	None	None	N	N	N	N
SPON2	4p	1160720	1202750	None	None	None	N	N	N	N
CTBP1	4p	1205227	1242908	None	None	None	N	N	N	N
MAEA	4p	1283671	1333925	Down	None	None	N	N	N	N
SLBP	4p	1694526	1714030	Down	Up	None	N	N	N	N
TACC3	4p	1723216	1746905	Down	Up	None	N	N	N	N
FGFR3	4p	1795038	1810599	None	None	None	N	N	N	N
LETM1	4p	1813205	1857974	None	Up	None	N	N	N	N
WHSC1	4p	1894508	1983930	Down	Up	None	N	N	N	N
NELF	4p	1984440	2010962	None	None	None	N	N	N	N
WHSC2	4p	1984440	2010962	Down	None	None	N	N	N	N
C4orf15	4p	2230095	2243860	Down	None	None	N	N	N	N
MXD4	4p	2249159	2263739	None	None	None	N	N	N	N
RNF4	4p	2470794	2517586	Down	None	None	N	N	N	N
TNIP2	4p	2743386	2758103	Down	None	None	N	N	N	N
SH3BP2	4p	2813945	2842823	Down	None	None	N	N	N	N
ADD1	4p	2845583	2931802	None	None	None	N	N	N	N
TETRAN	4p	2932287	2936586	Down	None	None	N	N	N	N
NOL14	4p	2939663	2965118	None	Up	None	N	N	N	N
GRK4	4p	2965342	3042474	None	None	None	N	N	N	N
RGS12	4p	3315873	3441640	None	None	None	N	N	N	N
HGFAC	4p	3443725	3451213	None	None	None	N	N	N	N
LRPAP1	4p	3505323	3534224	None	None	None	N	N	N	N
ADRA2C	4p	3768295	3770253	None	None	None	N	N	N	N
D4S234E	4p	4387982	4420785	None	None	None	N	N	N	N
STX18	4p	4420695	4543775	None	Up	None	N	N	N	N
MSX1	4p	4861391	4865660	Up	None	None	N	N	N	N
CYTL1	4p	5016313	5021197	Up	None	Down	N	N	N	N
STK32B	4p	5053526	5502725	None	None	None	N	N	N	N
C4orf6	4p	5526882	5529527	None	None	None	N	N	N	N
EVC	4p	5712923	5816031	None	None	None	N	N	N	N
CRMP1	4p	5822490	5890343	Up	None	None	N	N	N	N
WFS1	4p	6271576	6304992	None	None	None	N	N	N	N
MAN2B2	4p	6576901	6624188	None	None	None	N	N	N	N
S100P	4p	6695565	6698897	None	None	None	N	N	N	N
MRFAP1L1	4p	6709428	6711606	None	None	None	N	N	N	N
KIAA0232	4p	6784458	6885899	None	None	None	N	N	N	N
GRPEL1	4p	7061779	7069800	Down	None	None	N	N	N	N
AFAP1	4p	7760439	7941653	None	None	None	N	N	N	N
SH3TC1	4p	8201059	8242830	None	Up	None	N	N	N	N
ACOX3	4p	8368008	8442452	Down	None	None	N	N	N	N
CPZ	4p	8594386	8621488	Up	None	None	N	N	N	N
DRD5	4p	9783257	9785633	None	None	None	N	N	N	N
SLC2A9	4p	9827847	10023114	None	Up	None	N	N	N	N
WDR1	4p	10075962	10118573	Down	Up	None	N	N	N	N
HS3ST1	4p	11399987	11430537	Down	None	None	N	N	N	N
RAB28	4p	13369346	13485989	None	None	None	N	N	N	N
NKX3-2	4p	13542453	13546114	None	None	None	N	N	N	N
FBXL5	4p	15606006	15657035	Down	None	None	N	N	N	N
BST1	4p	15704572	15733796	Down	None	None	N	N	N	N
CD38	4p	15779930	15850706	Down	Up	None	N	N	N	N
FGFBP1	4p	15937192	15940363	None	None	None	N	N	N	N
PROM1	4p	15969848	16077741	None	None	None	N	N	N	N
LDB2	4p	16503164	16900424	None	None	None	N	N	N	N
QDPR	4p	17488015	17513857	None	None	None	N	N	N	N
LAP3	4p	17578926	17609590	Down	Up	Up	N	N	N	N
MED28	4p	17616272	17626160	None	None	None	N	N	N	N
C4orf30	4p	17802277	17812381	None	None	None	N	N	N	N
NCAPG	4p	17812435	17846487	None	Up	None	N	N	N	N
SLIT2	4p	20255186	20622184	None	None	None	N	N	N	N
GPR125	4p	22388996	22517677	Down	None	None	N	N	N	N
GBA3	4p	22715711	22821195	None	None	None	N	N	N	N
PPARGC1A	4p	23793643	23891700	None	None	None	N	N	N	N
DHX15	4p	24529087	24586184	None	None	None	N	N	N	N
SOD3	4p	24797084	24802467	None	None	None	N	N	N	N
LGI2	4p	25000470	25032414	None	None	None	N	N	N	N
ZCCHC4	4p	25314395	25372005	None	None	None	N	N	N	N
SLC34A2	4p	25657434	25680368	None	None	None	N	N	N	N
RBPJ	4p	26322428	26436752	None	None	None	N	N	N	N
CCKAR	4p	26483017	26492042	None	None	None	N	N	N	N
TBC1D19	4p	26585545	26756918	None	None	None	N	N	N	N
PCDH7	4p	30722036	31148423	Down	None	None	N	N	N	N
CENTD1	4p	36067619	36245979	None	None	None	N	N	N	N
TBC1D1	4p	37892704	38140796	None	None	None	N	N	N	N
PTTG2	4p	37962055	37962631	None	None	None	N	N	N	N
KLF3	4p	38665789	38703129	Down	None	None	N	N	N	N
TLR1	4p	38797875	38806412	Down	None	None	N	N	N	N
TLR6	4p	38825328	38858438	None	None	None	N	N	N	N
TMEM156	4p	38968440	39034041	None	None	None	N	N	N	N
WDR19	4p	39184023	39287430	None	Down	Down	N	N	N	N
RFC1	4p	39289068	39368001	None	None	None	N	N	Y	N
RPL9	4p	39455744	39460568	None	None	None	N	N	N	N
LIAS	4p	39460643	39479271	None	None	None	N	N	N	N
UGDH	4p	39500375	39529218	Down	None	None	N	N	N	N
PDS5A	4p	39824482	39979576	Down	None	None	N	N	N	N
RHOH	4p	40198526	40246384	None	Up	None	N	N	N	N
CHRNA9	4p	40337345	40357234	None	None	None	N	N	N	N
APBB2	4p	40812043	41216635	Down	Down	None	N	N	N	N
UCHL1	4p	41258897	41270446	None	None	None	N	N	N	N
LIMCH1	4p	41361623	41702061	None	None	None	N	N	N	N
PHOX2B	4p	41746098	41750987	None	None	None	N	N	N	N
TMEM33	4p	41937136	41962824	Down	None	None	N	N	N	N
SLC30A9	4p	41992522	42089551	None	None	None	N	N	N	N
ATP8A1	4p	42410391	42659122	None	None	None	N	N	N	N
GUF1	4p	44680432	44702697	None	None	None	N	N	N	N
GABRA2	4p	46251580	46392056	None	None	None	N	N	N	N
GABRA4	4p	46920916	46995522	None	None	None	N	N	N	N
GABRB1	4p	47033294	47428447	None	None	None	N	N	N	N
COMMD8	4p	47452810	47465676	None	None	None	N	N	N	N
ATP10D	4p	47487409	47595503	None	None	None	N	N	N	N
CORIN	4p	47596014	47840123	None	None	None	N	N	N	N
CNGA1	4p	47937993	47983550	None	None	None	N	N	N	N
TXK	4p	48068409	48136273	None	None	None	N	N	N	N
FRYL	4p	48499379	48782316	Down	None	None	N	N	N	N
DCUN1D4	4q	52709744	52783003	Down	None	None	N	N	N	N
SGCB	4q	52886860	52904485	None	None	None	N	N	N	N
USP46	4q	53457126	53522759	None	None	None	N	N	N	N
RASL11B	4q	53728494	53733002	Up	None	None	N	N	N	N
FIP1L1	4q	54243819	54326103	Down	None	None	N	N	N	N
CHIC2	4q	54875957	54930815	Down	None	None	N	N	N	N
PDGFRA	4q	55095263	55164412	None	None	None	N	N	N	N
KIT	4q	55524094	55606881	None	None	None	N	N	N	N
KDR	4q	55944425	55991762	Down	None	None	N	N	N	N
SRD5A2L	4q	56212387	56239266	None	None	None	N	N	N	N
TMEM165	4q	56262079	56292342	Down	Up	None	N	N	N	N
CLOCK	4q	56294067	56413076	None	None	None	Y	N	N	N
NMU	4q	56461397	56502465	None	None	None	N	N	N	N
EXOC1	4q	56719815	56771244	Down	None	None	N	N	N	N
CEP135	4q	56814973	56899529	Down	None	None	N	N	N	N
PPAT	4q	57259528	57301802	None	None	None	N	N	N	N
PAICS	4q	57302268	57327534	Down	None	None	N	N	N	N
SRP72	4q	57333761	57369847	Down	None	None	N	N	N	N
HOPX	4q	57514153	57547872	None	None	None	N	N	N	N
SPINK2	4q	57676025	57688035	None	None	None	N	N	N	N
REST	4q	57774041	57802010	None	None	None	N	N	N	N
POLR2B	4q	57845108	57897334	None	None	None	N	N	N	N
IGFBP7	4q	57898403	57976551	None	None	None	N	N	N	N
LPHN3	4q	62362838	62938168	None	Down	None	N	N	N	N
EPHA5	4q	66185280	66536213	None	None	None	N	N	N	N
CENPC1	4q	68337988	68411256	Down	None	Up	N	N	N	N
STAP1	4q	68424445	68472616	None	None	None	N	N	N	N
UBE1L2	4q	68481478	68566889	None	None	None	N	N	N	N
GNRHR	4q	68603098	68621804	None	None	None	N	N	N	N
TMPRSS11D	4q	68686593	68749716	None	None	None	N	N	N	N
YTHDC1	4q	69176104	69215824	Down	None	None	N	N	N	N
UGT2B17	4q	69402902	69434245	None	None	None	N	N	N	N
UGT2B15	4q	69512314	69536494	None	None	None	N	N	N	N
UGT2A3	4q	69794176	69817509	None	Down	None	N	N	N	N
UGT2B4	4q	70345882	70361626	None	None	None	N	N	N	N
UGT2A1	4q	70454134	70518967	None	None	None	N	N	N	N
SULT1B1	4q	70592685	70626430	None	None	None	N	N	N	N
SULT1E1	4q	70706929	70725870	Up	None	None	N	N	N	N
CSN1S1	4q	70796798	70812288	None	None	None	N	N	N	N
CSN2	4q	70820973	70826726	None	None	None	N	N	N	N
STATH	4q	70861647	70868173	None	None	None	N	N	N	N
HTN3	4q	70894129	70902255	None	None	Up	N	N	N	N
HTN1	4q	70916158	70924559	None	None	None	N	N	N	N
ODAM	4q	71062243	71070293	None	None	None	N	N	N	N
CSN3	4q	71108332	71117145	None	None	None	N	N	N	N
SMR3A	4q	71226492	71232823	None	None	Up	N	N	N	N
SMR3B	4q	71248794	71255961	None	None	None	N	N	N	N
PROL1	4q	71263598	71275914	None	None	None	N	N	N	N
MUC7	4q	71296208	71348714	None	None	None	N	N	N	N
AMBN	4q	71457974	71473004	None	None	None	N	N	N	N
UTP3	4q	71554195	71556268	Down	None	Up	N	N	N	N
RUFY3	4q	71570653	71655614	None	None	None	N	N	N	N
GRSF1	4q	71681498	71705627	None	None	None	N	N	N	N
DCK	4q	71859264	71896629	None	Up	None	N	N	N	N
SLC4A4	4q	72053002	72437804	None	None	None	N	N	N	N
GC	4q	72607410	72671237	None	None	None	N	N	N	N
ADAMTS3	4q	73146685	73434516	None	None	None	N	N	N	N
ANKRD17	4q	73940501	74124502	None	None	None	N	N	N	N
ALB	4q	74269971	74287129	None	None	None	N	N	N	N
AFP	4q	74301935	74321502	None	Up	None	N	N	N	N
AFM	4q	74347461	74369718	None	None	None	N	N	N	N
IL8	4q	74606222	74609433	None	None	None	N	N	N	N
CXCL6	4q	74702272	74704477	None	None	None	N	N	N	N
PF4V1	4q	74719012	74720198	None	None	None	N	N	N	N
CXCL1	4q	74735108	74737019	None	None	None	N	N	N	N
PF4	4q	74846541	74847841	None	None	None	N	N	N	N
PPBP	4q	74852155	74853907	None	None	None	N	N	N	N
CXCL5	4q	74861358	74864446	None	None	None	N	N	N	N
CXCL3	4q	74902311	74904490	None	None	None	N	N	N	N
CXCL2	4q	74962753	74964997	None	None	None	N	N	N	N
MTHFD2L	4q	75023828	75168814	None	None	None	N	N	N	N
EREG	4q	75230859	75254477	None	None	None	N	N	N	N
BTC	4q	75671447	75719882	None	None	None	N	N	N	N
DKFZP564O0823	4q	75858284	75975325	None	None	None	N	N	N	N
RCHY1	4q	76404246	76439640	None	None	None	N	N	N	N
CDKL2	4q	76501703	76555721	None	None	None	N	N	N	N
G3BP2	4q	76567952	76598667	None	None	None	N	N	N	N
USO1	4q	76649828	76735366	None	None	Up	N	N	N	N
PPEF2	4q	76781025	76823681	None	None	None	N	N	N	N
ASAHL	4q	76834808	76862166	None	None	None	N	N	N	N
SDAD1	4q	76871058	76912115	None	None	None	N	N	N	N
CXCL9	4q	76922622	76928641	Down	Up	Up	N	N	N	N
ART3	4q	76932332	77033955	None	None	None	N	N	N	N
CXCL10	4q	76942268	76944689	Down	Up	Up	N	N	N	N
CXCL11	4q	76954839	76957350	Down	Up	Up	N	N	N	N
NUP54	4q	77035811	77069668	None	None	Up	N	N	N	N
SCARB2	4q	77079891	77135052	None	None	None	N	N	N	N
STBD1	4q	77227178	77232283	None	None	None	N	N	N	N
11-Sep	4q	77870894	77959768	None	Down	None	N	N	N	N
CCNI	4q	77969176	77997125	None	Down	None	N	N	N	N
CCNG2	4q	78078356	78091213	None	None	None	N	N	N	N
CXCL13	4q	78432906	78532988	None	Up	None	N	N	N	N
FRAS1	4q	78978723	79367787	None	None	None	N	N	N	N
ANXA3	4q	79472741	79531605	None	None	None	N	N	N	N
BMP2K	4q	79697531	79833341	Down	None	None	N	N	N	N
PAQR3	4q	79839093	79860582	None	None	None	N	N	N	N
ARD1B	4q	80238271	80247171	None	None	None	N	N	N	N
GK2	4q	80327506	80329372	None	None	None	N	N	N	N
PRDM8	4q	81106423	81125482	None	None	None	N	N	N	N
FGF5	4q	81187741	81212171	None	None	None	N	N	N	N
BMP3	4q	81952118	81978685	None	None	None	N	N	N	N
PRKG2	4q	82008523	82075311	None	None	None	N	N	N	N
HNRPD	4q	83274466	83295149	None	None	None	N	N	N	N
HNRPDL	4q	83343716	83351378	None	Down	None	N	N	N	N
ENOPH1	4q	83351725	83382244	Down	None	None	N	N	N	N
SCD5	4q	83581039	83720010	None	None	None	N	N	N	N
SEC31A	4q	83739813	83812335	Down	None	None	N	N	N	Y
THAP9	4q	83821836	83841284	None	None	None	N	N	N	N
COPS4	4q	83956238	83996971	None	None	None	N	N	N	N
PLAC8	4q	84011210	84031012	None	None	None	N	N	N	N
COQ2	4q	84184976	84206067	None	Up	None	N	N	N	N
HPSE	4q	84213613	84255966	None	Up	Up	N	N	N	N
NKX6-1	4q	85414435	85419387	None	None	None	N	N	N	N
CDS1	4q	85504056	85572493	None	None	None	N	N	N	N
WDFY3	4q	85590692	85887544	None	None	None	N	N	N	N
ARHGAP24	4q	86699850	86923823	None	None	Down	N	N	N	N
MAPK10	4q	86936275	87374283	None	None	None	N	N	N	N
PTPN13	4q	87515467	87736328	None	None	None	N	N	N	N
AFF1	4q	87856153	88062206	None	None	None	N	N	N	N
HSD17B11	4q	88257690	88312455	None	None	None	N	N	N	N
NUDT9	4q	88343748	88380606	None	None	None	N	N	N	N
SPARCL1	4q	88394487	88450655	None	None	None	N	N	N	N
DSPP	4q	88529680	88538025	None	Up	None	N	N	N	N
DMP1	4q	88571453	88585512	None	None	None	N	N	N	N
IBSP	4q	88720701	88733601	None	None	None	N	N	N	N
MEPE	4q	88754120	88767968	Up	None	None	N	N	N	N
SPP1	4q	88896801	88904563	None	Up	None	N	N	N	N
PKD2	4q	88928798	88998931	None	None	None	N	N	N	N
ABCG2	4q	89011415	89152474	Down	None	None	N	N	N	N
HERC6	4q	89299890	89364249	None	None	None	N	N	N	N
HERC5	4q	89378267	89427319	None	Up	None	N	N	N	N
HERC3	4q	89513573	89629693	None	None	None	N	N	N	N
FAM13A1	4q	89647104	89744512	None	None	None	N	N	N	N
SNCA	4q	90645249	90759447	Up	Down	Down	N	N	N	N
MMRN1	4q	90816051	90875780	None	None	None	N	N	N	N
GRID2	4q	93225549	94695706	Up	None	None	N	N	N	N
ATOH1	4q	94750077	94751142	None	None	None	N	N	N	N
PDLIM5	4q	95373007	95589378	None	None	None	N	N	N	N
BMPR1B	4q	96012641	96079601	None	None	None	N	N	N	N
UNC5C	4q	96083655	96470361	None	None	None	N	N	N	N
PDHA2	4q	96761238	96762625	None	None	None	N	N	N	N
RAP1GDS1	4q	99182526	99365012	None	None	None	N	N	N	N
TSPAN5	4q	99391517	99579812	None	None	None	N	N	N	N
EIF4E	4q	99799606	99851786	None	None	None	N	N	N	N
METAP1	4q	99916787	99983960	None	None	None	N	N	N	N
ADH5	4q	99992129	100009939	None	None	None	N	N	N	N
ADH6	4q	100123794	100140403	None	None	None	N	N	N	N
ADH1A	4q	100197522	100212185	None	None	None	N	N	N	N
ADH1B	4q	100227543	100242599	None	None	None	N	N	N	N
ADH1C	4q	100257648	100273917	None	Down	None	N	N	N	N
ADH7	4q	100333417	100356291	None	None	None	N	N	N	N
MTTP	4q	100485239	100545154	None	None	None	N	N	N	N
DAPP1	4q	100737980	100791346	None	None	None	N	N	N	N
MAP2K1IP1	4q	100799494	100815703	None	None	None	N	N	N	N
DNAJB14	4q	100817406	100867883	None	None	None	N	N	N	N
H2AFZ	4q	100869243	100871512	None	Up	None	N	N	N	N
EMCN	4q	101316497	101439250	None	None	None	N	N	N	N
PPP3CA	4q	101944586	102268628	None	Down	None	N	N	N	N
BANK1	4q	102711763	102995969	None	None	None	N	N	N	N
SLC39A8	4q	103182820	103266348	None	None	None	N	N	N	N
NFKB1	4q	103422485	103538459	None	None	None	N	N	N	N
MANBA	4q	103552642	103682151	None	None	None	N	N	N	N
UBE2D3	4q	103715539	103749105	None	None	None	N	N	N	N
BDH2	4q	103998781	104021024	None	Down	None	N	N	N	N
CENPE	4q	104026962	104119566	Down	Up	None	N	N	N	Y
TACR3	4q	104510624	104640973	None	None	None	N	N	N	N
CXXC4	4q	105389462	105416058	None	None	None	N	N	N	N
PPA2	4q	106290233	106395227	None	None	None	N	N	N	N
INTS12	4q	106603784	106629881	Down	None	None	N	N	N	N
SCYE1	4q	107237663	107270381	Down	None	None	N	N	N	N
DKK2	4q	107842958	107957453	None	None	None	N	N	N	N
PAPSS1	4q	108534821	108641419	None	Down	None	N	N	N	N
HADH	4q	108910869	108956331	Down	Up	None	N	N	N	N
LEF1	4q	108968700	109090112	None	None	Down	N	N	N	N
RPL34	4q	109541748	109551639	Down	None	None	N	N	N	N
AGXT2L1	4q	109663201	109684235	None	None	None	N	N	N	N
SEC24B	4q	110354970	110461615	Down	None	None	N	N	N	Y
CCDC109B	4q	110481354	110608872	None	None	None	N	N	N	N
CASP6	4q	110609784	110624629	Down	None	None	N	N	N	N
PLA2G12A	4q	110631144	110651242	Down	Up	None	N	N	N	N
CFI	4q	110661847	110723335	None	None	None	N	N	N	N
NOLA1	4q	110736665	110745893	Down	None	None	N	N	N	N
RRH	4q	110749149	110765861	None	None	Down	N	N	N	N
EGF	4q	110834039	110934118	None	None	None	N	N	N	N
ELOVL6	4q	110970228	111119771	None	None	None	N	N	N	N
ENPEP	4q	111397228	111484493	None	None	None	N	N	N	N
PITX2	4q	111538579	111544254	None	None	None	N	N	N	N
C4orf16	4q	113152894	113191211	Down	None	None	N	N	N	N
NEUROG2	4q	113434671	113437328	None	None	None	N	N	N	N
LARP7	4q	113558611	113578748	None	None	None	N	N	N	N
ANK2	4q	113970784	114304896	None	None	None	N	N	N	N
ARSJ	4q	114821439	114900878	Down	Down	None	N	N	N	N
UGT8	4q	115543522	115598202	Down	None	None	N	N	N	N
NDST4	4q	115748926	116035032	None	None	None	N	N	N	N
NDST3	4q	118955499	119179789	None	None	None	N	N	N	N
PRSS12	4q	119201192	119273922	Down	None	Up	N	N	N	N
SEC24D	4q	119643977	119757326	None	None	None	N	N	N	Y
MYOZ2	4q	120056938	120108944	None	None	None	N	N	N	N
FABP2	4q	120238404	120243316	None	None	None	N	N	N	N
PDE5A	4q	120415549	120549239	None	None	None	N	N	N	N
MAD2L1	4q	120980578	120988013	Down	Up	None	N	N	N	N
PRDM5	4q	121615928	121844013	None	None	None	N	N	N	N
C4orf31	4q	121956781	121993673	None	None	None	N	N	N	N
TNIP3	4q	122052563	122085495	None	None	None	N	N	N	N
ANXA5	4q	122589151	122618147	None	None	None	N	N	N	N
EXOSC9	4q	122722471	122738176	Down	Up	None	N	N	N	N
CCNA2	4q	122737598	122745088	Down	Up	None	N	N	N	N
BBS7	4q	122745483	122791652	None	None	None	N	N	N	N
TRPC3	4q	122800182	122872909	None	None	None	N	N	N	N
KIAA1109	4q	123091757	123283914	None	None	None	N	N	N	N
IL2	4q	123372625	123377650	None	None	None	N	N	N	N
IL21	4q	123533782	123542212	None	None	None	N	N	N	N
FGF2	4q	123747862	123819390	None	None	None	N	N	N	N
SPRY1	4q	124319540	124324915	None	None	None	N	N	N	N
SLC25A31	4q	128651554	128695447	None	None	None	N	N	N	N
HSPA4L	4q	128703452	128754526	None	None	None	N	N	N	N
PLK4	4q	128802015	128820377	None	Up	None	N	N	N	N
C4orf29	4q	128886460	128952455	None	None	None	N	N	N	N
PGRMC2	4q	129190391	129209984	Down	None	None	N	N	N	N
PHF17	4q	129730777	129785787	Down	None	None	N	N	N	N
SLC7A11	4q	139085247	139163503	None	None	None	N	N	N	N
CCRN4L	4q	139936912	139967093	None	Up	None	N	N	N	N
ELF2	4q	139978870	140005568	None	None	None	N	N	N	N
NDUFC1	4q	140211070	140222364	None	None	None	N	N	N	N
RAB33B	4q	140374960	140397069	None	None	None	N	N	N	N
MGST2	4q	140586921	140661899	None	None	None	N	N	N	N
CLGN	4q	141309606	141348815	Down	Up	None	N	N	N	N
UCP1	4q	141481049	141489959	None	None	None	N	N	N	N
TBC1D9	4q	141541935	141677471	None	None	None	N	N	N	N
ZNF330	4q	142142048	142155850	Down	None	None	N	N	N	N
IL15	4q	142557748	142655140	None	None	None	N	N	N	N
INPP4B	4q	142949181	143767604	Down	None	None	N	N	N	N
GAB1	4q	144257982	144395718	None	None	None	N	N	N	N
SMARCA5	4q	144434615	144478642	None	None	None	N	N	N	N
GYPE	4q	144796467	144826716	None	None	None	N	N	N	N
GYPB	4q	144917256	144940496	None	None	None	N	N	N	N
GYPA	4q	145030455	145061904	None	None	None	N	N	N	N
ANAPC10	4q	145915726	146019371	Down	None	None	N	N	N	N
ABCE1	4q	146019155	146050676	Down	Up	None	N	N	N	N
OTUD4	4q	146080288	146095896	Down	Up	None	N	N	N	N
SMAD1	4q	146402950	146480325	None	Up	None	N	N	N	N
LSM6	4q	147096834	147111213	Down	Up	None	N	N	N	N
POU4F2	4q	147560044	147563623	None	None	None	N	N	N	N
EDNRA	4q	148402068	148466106	None	None	None	N	N	N	N
TMEM34	4q	148538538	148556672	None	None	None	N	N	N	N
ARHGAP10	4q	148653452	148993927	None	None	None	N	N	N	N
NR3C2	4q	148999914	149363672	None	None	None	N	N	N	N
LRBA	4q	151185810	151936649	None	None	None	N	N	N	N
MAB21L2	4q	151503076	151505845	None	None	None	N	N	N	N
RPS3A	4q	152020724	152025804	None	None	None	N	N	N	N
PET112L	4q	152591808	152682175	None	Up	None	N	N	N	N
FBXW7	4q	153332311	153456393	None	None	None	N	N	N	N
ARFIP1	4q	153701088	153833063	None	None	None	N	N	N	N
TRIM2	4q	154074269	154260474	None	None	None	N	N	N	N
KIAA0922	4q	154387497	154557862	None	None	None	N	N	N	N
TLR2	4q	154605440	154627242	Down	None	None	N	N	N	N
DCHS2	4q	155155526	155312449	None	None	None	N	N	N	N
FGB	4q	155484131	155493915	None	Up	None	N	N	N	N
FGA	4q	155504279	155511897	None	None	None	N	N	N	N
FGG	4q	155525285	155533902	None	None	None	N	N	N	N
LRAT	4q	155665162	155674270	None	None	None	N	N	N	N
NPY2R	4q	156129780	156138228	None	None	None	N	N	N	N
MAP9	4q	156263811	156298122	None	None	None	N	N	N	N
GUCY1A3	4q	156587861	156658214	None	None	None	N	N	N	N
GUCY1B3	4q	156680125	156728783	None	None	None	N	N	N	N
TDO2	4q	156824844	156841558	Down	None	None	N	N	N	N
CTSO	4q	156845269	156875048	Down	None	None	N	N	N	N
PDGFC	4q	157682762	157892546	None	None	None	N	N	N	N
GLRB	4q	157997276	158093242	None	None	None	N	N	N	N
GRIA2	4q	158141735	158287226	Down	Up	None	N	N	N	N
C4orf18	4q	159045731	159094202	None	None	None	N	N	N	N
TMEM144	4q	159131400	159176439	None	None	Down	N	N	N	N
ETFDH	4q	159593252	159629865	None	None	None	N	N	N	N
PPID	4q	159630278	159644552	None	None	None	N	N	N	N
RAPGEF2	4q	160188997	160281301	None	None	None	N	N	N	N
NPY1R	4q	164245116	164253947	None	Down	None	N	N	N	N
NPY5R	4q	164265090	164273086	None	None	None	N	N	N	N
KLHL2	4q	166128769	166244308	None	None	None	N	N	N	N
SC4MOL	4q	166248817	166264314	Down	None	Up	N	N	N	N
CPE	4q	166300096	166419482	None	None	None	N	N	N	N
SPOCK3	4q	167654535	168155741	None	None	None	N	N	N	N
ANXA10	4q	169013687	169108893	None	None	None	N	N	N	N
PALLD	4q	169552767	169849608	None	None	None	N	N	N	N
CBR4	4q	169908741	169931468	None	None	None	N	N	N	N
NEK1	4q	170314420	170533778	None	Down	None	N	N	N	N
CLCN3	4q	170541671	170644338	None	None	None	N	N	N	N
C4orf27	4q	170650618	170679093	Down	None	None	N	N	N	N
MFAP3L	4q	170907747	170947429	None	None	None	N	N	N	N
GALNT7	4q	174089903	174245118	None	None	None	N	N	N	N
HMGB2	4q	174252526	174255509	Down	Up	None	N	N	N	N
SAP30	4q	174292092	174298683	None	None	None	N	N	N	N
SCRG1	4q	174309298	174320617	None	None	None	N	N	N	N
HPGD	4q	175411327	175444049	Down	Up	None	N	N	N	N
GLRA3	4q	175563161	175750466	None	None	Up	N	N	N	N
ADAM29	4q	175839508	175899331	None	None	None	N	N	N	N
GPM6A	4q	176554087	176923842	None	Down	Down	N	N	N	N
SPCS3	4q	177241089	177253396	Down	None	None	N	N	N	N
VEGFC	4q	177604688	177713899	None	None	None	N	N	N	N
NEIL3	4q	178230990	178284092	None	None	None	N	N	N	N
AGA	4q	178351928	178363657	None	None	None	N	N	N	N
DCTD	4q	183811243	183838630	None	None	None	N	N	N	N
CDKN2AIP	4q	184365788	184369049	None	None	None	N	N	N	N
ING2	4q	184426219	184432249	Down	None	None	N	N	N	N
IRF2	4q	185308875	185395726	Down	Up	None	N	N	N	N
CASP3	4q	185548849	185570629	None	None	None	N	N	N	N
MLF1IP	4q	185615218	185655286	None	Up	None	N	N	N	N
ACSL1	4q	185676748	185729755	None	None	None	N	N	N	N
SLC25A4	4q	186064416	186071538	None	None	None	N	N	N	N
LRP2BP	4q	186285031	186300152	None	None	None	N	N	N	N
C4orf20	4q	186320693	186347139	None	None	None	N	N	N	N
PDLIM3	4q	186421814	186456712	None	None	None	N	N	N	N
SORBS2	4q	186506597	186697066	None	Down	None	N	N	N	N
TLR3	4q	186990308	187006252	None	None	None	N	N	N	N
KLKB1	4q	187148671	187179625	None	None	None	N	N	N	N
F11	4q	187187117	187210835	None	None	None	N	N	N	N
MTNR1A	4q	187454808	187476537	None	None	None	N	N	N	N
FRG1	4q	190861973	190884359	None	None	None	N	N	N	N
DUX4	4q	191012062	191013442	None	None	None	N	N	N	N
SDHA	5p	218355	256814	None	Up	None	N	N	N	N
PDCD6	5p	271735	277055	None	None	None	N	N	N	N
EXOC3	5p	443333	467409	None	None	None	N	N	N	N
SLC9A3	5p	473333	524549	None	None	None	N	N	N	N
CEP72	5p	612404	653666	None	None	None	N	N	N	N
TPPP	5p	659976	693510	None	None	None	N	N	N	N
ZDHHC11	5p	795719	851101	None	None	None	N	N	N	N
BRD9	5p	863849	892674	None	None	None	N	N	N	N
TRIP13	5p	892968	918164	None	Up	None	N	N	N	N
SLC12A7	5p	1050488	1112172	None	None	None	N	N	N	N
TERT	5p	1253286	1295162	None	None	None	N	N	N	N
SLC6A3	5p	1392904	1445543	Up	None	None	N	N	N	N
AYTL2	5p	1461541	1524076	None	Up	None	N	N	N	N
NDUFS6	5p	1801495	1816167	None	None	None	N	N	N	N
IRX4	5p	1877540	1887098	None	None	None	N	N	N	N
SRD5A1	5p	6633499	6669675	None	None	None	N	N	N	N
POLS	5p	6746100	6757161	None	None	None	N	N	N	N
ADCY2	5p	7396342	7830194	None	None	None	N	N	N	N
FASTKD3	5p	7859271	7869150	None	None	None	N	N	N	N
MTRR	5p	7869216	7901235	None	Up	None	N	N	N	N
SEMA5A	5p	9035137	9546233	None	None	None	N	N	N	N
TAS2R1	5p	9629108	9630463	None	None	None	N	N	N	N
CCT5	5p	10250281	10266501	None	None	None	N	N	N	N
6-Mar	5p	10353750	10440500	None	None	None	N	N	N	N
DAP	5p	10679341	10761387	None	None	None	N	N	N	N
CTNND2	5p	10971953	11589029	Up	None	None	N	N	N	N
TRIO	5p	14143828	14509458	None	None	None	N	N	N	N
FBXL7	5p	15500304	15939905	Up	Down	None	N	N	N	N
FAM134B	5p	16473146	16617167	Up	None	None	N	N	N	N
MYO10	5p	16662015	16936385	None	None	None	N	N	N	N
BASP1	5p	17216931	17276954	None	None	None	N	N	N	N
CDH18	5p	19473154	19988353	None	None	None	N	N	N	N
CDH12	5p	21750972	22853731	None	None	None	N	N	N	N
PRDM9	5p	23507723	23528706	Up	None	None	N	N	N	N
CDH10	5p	24487208	24645085	None	None	None	N	N	N	N
CDH9	5p	26880708	27038689	None	None	None	N	N	N	N
CDH6	5p	31193761	31329253	None	None	None	N	N	N	N
RNASEN	5p	31400601	31532282	None	None	None	N	N	N	N
PDZD2	5p	31799030	32111038	None	None	None	N	N	N	N
GOLPH3	5p	32124823	32174425	None	None	None	N	N	N	N
MTMR12	5p	32227110	32313114	None	Up	None	N	N	N	N
ZFR	5p	32354455	32444844	None	None	None	N	N	N	N
SUB1	5p	32585604	32604185	None	None	Up	N	N	N	N
NPR3	5p	32710742	32791830	None	None	None	N	N	N	N
TARS	5p	33440881	33468196	None	None	Up	N	N	N	N
ADAMTS12	5p	33527286	33892124	None	Up	None	N	N	N	N
RXFP3	5p	33936490	33939023	None	None	None	N	N	N	N
SLC45A2	5p	33944720	33984780	None	None	None	N	N	N	N
AMACR	5p	33987090	34008220	None	None	Up	N	N	N	N
C1QTNF3	5p	34017962	34043371	None	None	None	N	N	N	N
RAI14	5p	34687663	34832717	None	None	None	N	N	N	N
RAD1	5p	34905365	34915780	None	Up	None	Y	N	N	N
BXDC2	5p	34915819	34925787	None	None	None	N	N	N	N
PRLR	5p	35055801	35230823	None	None	None	N	N	N	N
IL7R	5p	35856976	35879705	Down	None	None	N	N	N	N
SKP2	5p	36152144	36184142	None	None	None	N	N	N	N
SLC1A3	5p	36606456	36688436	None	None	None	N	N	N	N
NIPBL	5p	36876860	37065921	None	None	None	Y	N	N	N
NUP155	5p	37291734	37371228	None	None	None	N	N	N	N
GDNF	5p	37812778	37834924	None	None	None	N	N	N	N
LIFR	5p	38475064	38595507	None	None	None	N	N	N	N
OSMR	5p	38846100	38935743	None	None	None	N	N	N	N
FYB	5p	39105353	39219680	None	Up	None	N	N	N	N
C9	5p	39284377	39364655	None	None	None	N	N	N	N
DAB2	5p	39371775	39425335	None	None	None	N	N	N	N
PTGER4	5p	40680031	40693837	None	None	None	N	N	N	N
PRKAA1	5p	40759480	40798297	None	None	Up	N	N	N	N
RPL37	5p	40831429	40835387	None	None	Up	N	N	N	N
C7	5p	40909598	40983042	None	None	None	N	N	N	N
C6	5p	41142247	41213695	None	Down	None	N	N	N	N
OXCT1	5p	41730166	41870791	None	None	None	N	N	N	N
GHR	5p	42423876	42721980	None	None	None	N	N	N	N
SEPP1	5p	42799981	42812024	None	None	None	N	N	N	N
ZNF131	5p	43121641	43175823	Down	None	Up	N	N	N	N
HMGCS1	5p	43287571	43313614	Down	None	Up	N	N	N	N
C5orf28	5p	43444353	43483992	None	Up	None	N	N	N	N
PAIP1	5p	43526369	43557195	None	None	None	N	N	N	N
NNT	5p	43602790	43705668	None	None	None	N	N	N	N
MRPS30	5p	44809026	44815618	Down	None	None	N	N	N	N
PARP8	5q	49961732	50142356	Down	None	Up	N	N	N	N
ISL1	5q	50678957	50690563	None	None	None	N	N	N	N
PELO	5q	52083773	52098452	Down	None	None	N	N	N	N
ITGA2	5q	52285155	52390609	None	Down	None	N	N	N	N
MOCS2	5q	52391508	52405602	None	None	None	N	N	N	N
FST	5q	52776263	52782304	Up	Down	None	N	N	N	N
NDUFS4	5q	52856464	52979171	None	None	None	N	N	N	N
ARL15	5q	53180613	53606403	None	Down	None	N	N	N	N
HSPB3	5q	53751430	53752214	None	None	None	N	N	N	N
GZMK	5q	54320106	54329960	None	Up	None	N	N	N	N
GZMA	5q	54398473	54406080	None	Up	None	N	N	N	N
CCNO	5q	54526980	54529508	None	None	None	N	N	N	N
DHX29	5q	54552072	54603521	None	None	None	N	N	N	N
SKIV2L2	5q	54603575	54721409	None	Down	None	N	N	N	N
PPAP2A	5q	54720669	54830906	None	None	None	N	N	N	N
DDX4	5q	55033844	55112605	None	None	None	N	N	N	N
IL6ST	5q	55230924	55290821	None	None	None	N	N	N	N
MAP3K1	5q	56110899	56191978	None	None	None	N	N	N	N
PLK2	5q	57749809	57755966	None	Down	None	N	N	N	N
PDE4D	5q	58264865	58882324	None	None	None	N	N	N	N
ERCC8	5q	60169658	60240905	None	None	None	N	N	N	N
KIF2A	5q	61601988	61683011	None	None	None	N	N	N	Y
DIMT1L	5q	61684350	61699728	None	None	None	N	N	N	N
HTR1A	5q	63255874	63258119	None	None	None	N	N	N	N
P18SRP	5q	64013977	64064496	None	Down	None	N	N	N	N
ADAMTS6	5q	64444562	64777704	None	None	None	N	N	N	N
PPWD1	5q	64859065	64883370	None	None	None	N	N	N	N
TRIM23	5q	64885506	64920187	None	Down	None	N	N	N	N
ERBB2IP	5q	65222381	65376851	None	None	Down	N	N	N	N
SFRS12	5q	65440662	65479444	None	None	Down	N	N	N	N
MAST4	5q	65892175	66465423	None	None	None	N	N	N	N
CD180	5q	66478103	66492617	None	None	None	N	N	N	N
PIK3R1	5q	67588395	67597649	Up	Down	None	N	N	N	N
SLC30A5	5q	68389775	68426899	None	None	None	N	N	N	N
CCNB1	5q	68462836	68474070	None	None	None	N	N	N	N
CDK7	5q	68530621	68573257	None	Down	None	N	N	N	N
TAF9	5q	68660569	68665840	None	None	None	N	N	N	N
RAD17	5q	68666861	68710628	Up	Down	None	N	N	N	N
OCLN	5q	68788589	68853931	None	Down	None	N	N	N	N
NAIP	5q	70264309	70320941	None	None	None	N	N	N	N
MCCC2	5q	70883114	70954530	None	None	None	N	N	N	N
CARTPT	5q	71014989	71016875	None	None	None	N	N	N	N
MAP1B	5q	71403117	71505397	None	None	None	N	N	N	N
MRPS27	5q	71515235	71616084	None	Down	Down	N	N	N	N
PTCD2	5q	71616193	71655180	None	None	None	N	N	N	N
TNPO1	5q	72143929	72210215	None	Down	None	N	N	N	N
FOXD1	5q	72742084	72744352	None	None	None	N	N	N	N
BTF3	5q	72794249	72801448	None	Down	None	N	N	N	N
ANKRA2	5q	72848024	72861511	None	None	None	N	N	N	N
UTP15	5q	72861565	72879202	None	Down	None	N	N	N	N
ENC1	5q	73923230	73937249	None	None	None	N	N	N	N
HEXB	5q	73980968	74017113	None	Down	None	N	N	N	N
TINP1	5q	74062815	74072737	None	Down	None	N	N	N	N
GCNT4	5q	74323288	74326724	Up	None	None	N	N	N	N
HMGCR	5q	74632992	74657926	None	None	None	N	N	N	N
COL4A3BP	5q	74666927	74807454	None	Down	None	N	N	N	N
SV2C	5q	75379304	75621416	None	None	None	N	N	N	N
IQGAP2	5q	75843233	76003957	None	None	None	N	N	N	N
F2RL2	5q	75911306	75919238	Up	None	None	N	N	N	N
F2R	5q	76011867	76031595	None	None	None	N	N	N	N
F2RL1	5q	76114832	76131140	None	None	None	N	N	N	N
CRHBP	5q	76248679	76265299	None	None	None	N	N	N	N
AGGF1	5q	76326209	76361058	None	None	None	N	N	N	N
PDE8B	5q	76506705	76724080	Up	None	None	N	N	N	N
WDR41	5q	76728068	76788332	None	Down	None	N	N	N	N
TBCA	5q	76986994	77072185	None	None	None	N	N	N	N
AP3B1	5q	77298149	77590579	None	Down	None	N	N	N	N
SCAMP1	5q	77656338	77776562	None	Down	None	N	N	N	N
LHFPL2	5q	77781037	77944648	Down	None	None	N	N	N	N
ARSB	5q	78073036	78282357	Down	None	None	N	N	N	N
BHMT2	5q	78365546	78385897	None	None	None	N	N	N	N
BHMT	5q	78407603	78428113	None	None	None	N	N	N	N
HOMER1	5q	78669646	78809659	None	Down	None	N	N	N	N
THBS4	5q	79331169	79379107	None	Down	None	N	N	N	N
ZFYVE16	5q	79703831	79775688	None	None	Down	N	N	N	N
MSH3	5q	79950466	80172634	None	None	None	N	N	N	N
CKMT2	5q	80529138	80562217	None	None	None	N	N	N	N
SSBP2	5q	80713178	81047072	None	Down	None	N	N	N	N
RPS23	5q	81569138	81574235	None	None	None	N	N	N	N
XRCC4	5q	82373316	82649579	None	Down	None	N	N	N	N
VCAN	5q	82767492	82878122	None	None	None	N	N	N	N
HAPLN1	5q	82934016	83016896	None	None	None	N	N	N	N
EDIL3	5q	83236413	83680685	Up	None	None	N	N	N	N
COX7C	5q	85913783	85916583	None	None	None	N	N	N	N
RASA1	5q	86564069	86687743	None	Down	None	N	N	N	N
CCNH	5q	86690078	86708850	None	None	None	N	N	N	N
MEF2C	5q	88014057	88199922	None	None	None	N	N	N	N
CETN3	5q	89689528	89705603	None	None	None	N	N	N	N
POLR3G	5q	89770680	89810369	None	None	None	N	N	N	N
NR2F1	5q	92919042	92929786	Up	Down	None	N	N	N	N
C5orf21	5q	92953430	93447404	None	Down	None	N	N	N	N
KIAA0372	5q	94799598	94890709	None	None	None	N	N	N	N
RHOBTB3	5q	95066849	95132071	None	Down	None	N	N	N	N
GLRX	5q	95149552	95158577	None	None	None	N	N	N	N
ELL2	5q	95220801	95297775	None	None	Up	N	N	N	N
PCSK1	5q	95726039	95767863	None	None	None	N	N	N	N
CAST	5q	96038492	96110385	None	None	None	N	N	N	N
ARTS-1	5q	96110187	96143892	Down	None	None	N	N	N	N
LRAP	5q	96211643	96255406	None	None	None	N	N	N	N
LNPEP	5q	96294155	96365115	Down	None	None	N	N	N	Y
RIOK2	5q	96496570	96519005	Down	None	None	N	N	N	N
CHD1	5q	98190907	98262238	None	None	None	N	N	N	N
ST8SIA4	5q	100221014	100238989	None	None	None	N	N	N	N
SLCO4C1	5q	101569691	101632253	None	Down	None	N	N	N	N
PAM	5q	102201526	102366808	None	None	None	N	N	N	N
GIN1	5q	102421703	102455842	None	None	None	N	N	N	N
HISPPD1	5q	102465009	102539224	None	None	None	N	N	N	N
C5orf30	5q	102594441	102614361	None	None	None	N	N	N	N
EFNA5	5q	106712589	107006596	None	None	None	N	N	N	N
FER	5q	108083522	108523373	None	None	None	N	N	N	N
PJA2	5q	108670409	108745675	None	Down	None	N	N	N	N
MAN2A1	5q	109025066	109205326	None	None	None	N	N	N	N
SLC25A46	5q	110074753	110098484	Down	None	None	N	N	N	N
CAMK4	5q	110559946	110820748	None	None	None	N	N	N	N
C5orf13	5q	111064999	111312628	None	None	None	N	N	N	N
EPB41L4A	5q	111498314	111755010	None	None	None	N	N	N	N
APC	5q	112043201	112181936	None	Down	None	N	N	N	N
SRP19	5q	112196884	112204089	None	None	None	N	N	N	N
REEP5	5q	112212080	112258031	None	None	None	N	N	N	N
DCP2	5q	112312406	112357892	None	None	None	N	N	N	N
MCC	5q	112357795	112630612	None	None	None	N	N	N	N
TSSK1B	5q	112768250	112770728	None	None	None	N	N	N	N
YTHDC2	5q	112849390	112930984	None	None	None	N	N	N	N
KCNN2	5q	113769226	113832197	None	None	None	N	N	N	N
TRIM36	5q	114460458	114516243	None	None	None	N	N	N	N
PGGT1B	5q	114546526	114598569	None	None	None	N	N	N	N
FEM1C	5q	114856607	114880591	None	None	None	N	N	N	N
TMED7	5q	114948904	114961876	None	None	None	N	N	N	N
CDO1	5q	115140429	115152405	None	Down	None	N	N	N	N
ATG12	5q	115163893	115177548	None	None	None	N	N	N	N
AP3S1	5q	115177618	115249778	None	None	None	N	N	N	N
COMMD10	5q	115420726	115628978	None	None	None	N	N	N	N
SEMA6A	5q	115779250	115910551	None	None	None	N	N	N	N
TNFAIP8	5q	118604386	118730299	None	Up	None	N	N	N	N
HSD17B4	5q	118788137	118878030	None	None	None	N	N	N	N
LOX	5q	121398889	121414055	Down	None	None	N	N	N	N
SNCAIP	5q	121647819	121799794	None	None	None	N	N	N	N
SNX2	5q	122110690	122170234	None	None	None	N	N	N	N
SNX24	5q	122181159	122344902	None	None	None	N	N	N	N
PPIC	5q	122359077	122372425	None	Down	None	N	N	N	N
CSNK1G3	5q	122847792	122952738	None	Down	None	N	N	N	N
GRAMD3	5q	125758868	125829853	Down	None	None	N	N	N	N
ALDH7A1	5q	125877532	125931082	None	None	None	N	N	N	N
LMNB1	5q	126112314	126172712	None	Up	None	N	N	N	N
3-Mar	5q	126203405	126366500	None	None	None	N	N	N	N
PRRC1	5q	126853300	126890780	Down	None	None	N	N	N	N
SLC12A2	5q	127419482	127525380	None	None	None	N	N	N	N
FBN2	5q	127593600	127873735	None	None	None	N	N	N	N
SLC27A6	5q	128301209	128369335	None	None	None	N	N	N	N
ISOC1	5q	128430441	128449719	None	None	None	N	N	N	N
HINT1	5q	130494975	130501041	None	None	None	N	N	N	N
RAPGEF6	5q	130759613	130970929	Down	None	None	N	N	N	N
ACSL6	5q	131285666	131347355	None	None	None	N	N	N	N
IL3	5q	131396346	131398896	Up	None	None	N	N	N	N
CSF2	5q	131409484	131411863	None	None	None	N	N	N	N
P4HA2	5q	131528303	131563556	None	None	None	N	N	N	N
PDLIM4	5q	131593350	131609147	None	None	None	N	N	N	N
SLC22A4	5q	131630144	131679899	None	None	None	N	N	N	N
SLC22A5	5q	131705400	131731306	None	None	None	N	N	N	N
IRF1	5q	131817300	131826465	Down	Up	None	N	N	N	N
IL5	5q	131877135	131879214	None	None	None	N	N	N	N
RAD50	5q	131892615	131980313	Down	None	None	N	N	N	N
IL13	5q	131993864	131996801	None	None	None	N	N	N	N
IL4	5q	132009677	132018370	None	None	None	N	N	N	N
KIF3A	5q	132028322	132073265	None	Down	None	N	N	N	Y
8-Sep	5q	132086508	132113067	None	None	None	N	N	N	N
GDF9	5q	132196873	132200225	None	None	None	N	N	N	N
UQCRQ	5q	132202318	132204536	None	None	None	N	N	N	N
AFF4	5q	132211070	132299354	None	None	None	N	N	N	N
ZCCHC10	5q	132332677	132362240	None	None	None	N	N	N	N
HSPA4	5q	132387661	132440709	None	None	None	N	N	N	N
FSTL4	5q	132532151	132948223	None	None	None	N	N	N	N
C5orf15	5q	133291197	133304406	None	Down	None	N	N	N	N
VDAC1	5q	133307565	133340824	None	None	None	N	N	N	N
TCF7	5q	133451297	133483920	None	None	None	N	N	N	N
SKP1A	5q	133492081	133512724	None	None	None	N	N	N	N
PPP2CA	5q	133532147	133561950	None	None	None	N	N	N	N
CDKL3	5q	133643691	133702765	None	Down	None	N	N	N	N
UBE2B	5q	133706869	133727799	Down	None	None	N	N	N	N
PHF15	5q	133861797	133918918	None	None	None	N	N	N	N
SAR1B	5q	133936838	133968533	Down	None	None	N	N	N	Y
SEC24A	5q	133984474	134029388	Down	None	Up	N	N	N	Y
CAMLG	5q	134074169	134087850	None	None	None	N	N	N	N
DDX46	5q	134094460	134166812	None	None	None	N	N	N	N
TXNDC15	5q	134209459	134237323	None	None	Up	N	N	N	N
PITX1	5q	134363423	134369964	None	None	None	N	N	N	N
H2AFY	5q	134670070	134734928	None	None	None	N	N	N	N
NEUROG1	5q	134869971	134871639	None	None	None	N	N	N	N
CXCL14	5q	134906370	134914969	None	None	None	N	N	N	N
IL9	5q	135227934	135231516	None	None	None	N	N	N	N
LECT2	5q	135282599	135290723	None	None	None	N	N	N	N
TGFBI	5q	135364583	135399507	None	None	None	N	N	N	N
SMAD5OS	5q	135465202	135470579	None	None	None	N	N	N	N
SMAD5	5q	135468535	135518422	None	None	None	N	N	N	N
TRPC7	5q	135548998	135701164	None	None	None	N	N	N	N
SPOCK1	5q	136310986	136835018	None	None	None	N	N	N	N
KLHL3	5q	136953188	137071779	None	Down	None	N	N	N	N
HNRNPA0	5q	137087072	137090039	None	None	None	N	N	N	N
NPY6R	5q	137136881	137146439	None	None	None	N	N	N	N
MYOT	5q	137203544	137223540	None	None	None	N	N	N	N
C5orf5	5q	137273641	137368802	None	None	None	N	N	N	N
NME5	5q	137450860	137475132	None	None	None	N	N	N	N
BRD8	5q	137492572	137514358	None	None	None	N	N	N	N
KIF20A	5q	137514416	137523404	None	Up	None	N	N	N	N
CDC23	5q	137523336	137549032	None	None	None	N	N	N	N
GFRA3	5q	137588068	137610253	None	Up	None	N	N	N	N
CDC25C	5q	137620953	137667566	Down	Up	Up	N	N	N	N
JMJD1B	5q	137688284	137772716	Down	None	None	N	N	N	N
REEP2	5q	137774689	137782658	None	None	None	N	N	N	N
EGR1	5q	137801180	137805004	None	None	None	Y	N	N	N
ETF1	5q	137841781	137878989	Down	None	None	N	N	N	N
HSPA9	5q	137890570	137911318	None	None	None	N	N	N	N
CTNNA1	5q	138089106	138270723	None	None	None	N	N	N	N
LRRTM2	5q	138205078	138211057	None	None	None	N	N	N	N
SIL1	5q	138282409	138534065	Down	Up	None	N	N	N	N
MATR3	5q	138629332	138667366	None	None	None	N	N	N	N
UBE2D2	5q	138940750	139008018	None	None	None	N	N	N	N
NRG2	5q	139226363	139422884	None	None	None	N	N	N	N
PURA	5q	139493707	139499001	None	None	None	N	N	N	N
PFDN1	5q	139624634	139682689	None	None	None	N	N	N	N
HBEGF	5q	139712427	139726188	None	None	None	N	N	N	N
APBB3	5q	139937852	139944189	None	None	None	N	N	N	N
CD14	5q	140011312	140013286	None	Up	None	N	N	N	N
TMCO6	5q	140019011	140024989	Down	None	None	N	N	N	N
NDUFA2	5q	140024947	140027370	None	None	None	N	N	N	N
IK	5q	140027383	140042065	None	None	None	N	N	N	N
DND1	5q	140050380	140053171	None	Up	Up	N	N	N	N
HARS	5q	140053488	140071312	Down	None	None	N	N	N	N
HARS2	5q	140071010	140078903	Down	None	None	N	N	N	N
PCDHA2	5q	140174443	140391929	None	None	None	N	N	N	N
PCDHA3	5q	140180782	140391929	None	None	None	N	N	N	N
PCDHA5	5q	140201360	140391929	Up	None	None	N	N	N	N
PCDHA6	5q	140207506	140391929	None	None	None	N	N	N	N
PCDHA9	5q	140227356	140391929	None	None	None	N	N	N	N
PCDHA10	5q	140235467	140391929	None	None	None	N	N	N	N
PCDHB1	5q	140430960	140433547	None	None	None	N	N	N	N
PCDHB6	5q	140529838	140532868	None	Down	None	N	N	N	N
PCDHB8	5q	140557370	140560081	None	None	None	N	N	N	N
PCDHB12	5q	140588290	140591698	None	None	None	N	N	N	N
TAF7	5q	140698056	140700351	None	None	None	N	N	N	N
PCDHGA1	5q	140710251	140892546	None	None	None	N	N	N	N
PCDHGA3	5q	140723600	140892546	None	None	None	N	N	N	N
PCDHGA8	5q	140771482	140892546	None	Down	None	N	N	N	N
PCDHGB5	5q	140777694	140892546	None	None	None	N	N	N	N
PCDHGA9	5q	140782519	140785006	None	None	Up	N	N	N	N
PCDHGB6	5q	140787769	140892546	None	None	None	N	N	N	N
PCDHGA10	5q	140792742	140795295	None	None	None	N	N	N	N
PCDHGA11	5q	140800536	140892546	None	None	None	N	N	N	N
PCDHGC3	5q	140855568	140892544	None	None	None	N	N	N	N
DIAPH1	5q	140894587	140998622	None	None	None	N	N	N	N
HDAC3	5q	141000442	141016423	None	None	None	N	N	N	N
CENTD3	5q	141032967	141061800	Down	None	None	N	N	N	N
PCDH1	5q	141242216	141245767	None	None	None	N	N	N	N
KIAA0141	5q	141303384	141321612	None	None	None	N	N	N	N
PCDH12	5q	141323149	141338627	None	None	None	N	N	N	N
RNF14	5q	141346401	141369856	Down	None	None	N	N	N	N
GNPDA1	5q	141380233	141392620	None	None	None	N	N	N	N
NDFIP1	5q	141488323	141534008	None	None	None	N	N	N	N
SPRY4	5q	141689991	141704620	Down	None	None	N	N	N	N
FGF1	5q	141971742	142077635	None	None	None	N	N	N	N
ARHGAP26	5q	142150291	142608572	None	None	None	N	N	N	N
NR3C1	5q	142657495	142783254	None	None	None	N	N	N	N
HMHB1	5q	143191725	143200284	None	None	None	N	N	N	N
YIPF5	5q	143537722	143550278	None	None	None	N	N	N	N
LARS	5q	145492588	145562294	None	None	None	N	N	N	N
POU4F3	5q	145718586	145720083	None	None	None	N	N	N	N
TCERG1	5q	145826872	145891069	Down	None	None	N	N	N	N
PPP2R2B	5q	145969067	146435700	None	None	None	N	N	N	N
DPYSL3	5q	146770370	146889619	None	None	None	N	N	N	N
JAKMIP2	5q	146965003	147162411	None	None	None	N	N	N	N
SPINK1	5q	147204142	147211260	None	None	None	N	N	N	N
SPINK5	5q	147443534	147516925	None	None	None	N	N	N	N
FBXO38	5q	147763497	147822399	Down	None	None	N	N	N	N
HTR4	5q	147830594	148016624	None	None	None	N	N	N	N
ADRB2	5q	148206155	148208197	None	None	None	N	N	N	N
SH3TC2	5q	148361712	148442737	None	None	None	N	N	N	N
ABLIM3	5q	148521053	148639999	None	None	None	N	N	N	N
PCYOX1L	5q	148737569	148749221	None	None	None	N	N	N	N
IL17B	5q	148753829	148758838	None	None	None	N	N	N	N
CSNK1A1	5q	148875456	148931115	Down	None	None	N	N	N	N
PDE6A	5q	149237518	149324356	None	None	None	N	N	N	N
SLC26A2	5q	149340299	149366963	None	None	None	N	N	N	N
TIGD6	5q	149372685	149380171	None	None	None	N	N	N	N
CSF1R	5q	149432853	149492935	None	None	None	N	N	N	N
PDGFRB	5q	149493401	149535422	None	None	None	N	N	N	N
CDX1	5q	149546343	149564121	None	None	None	N	N	N	N
SLC6A7	5q	149569519	149590635	None	None	None	N	N	N	N
CAMK2A	5q	149599053	149669403	None	None	None	N	N	N	N
TCOF1	5q	149737201	149779871	None	Up	None	N	N	N	N
CD74	5q	149781199	149792499	None	None	None	N	Y	N	Y
RPS14	5q	149823791	149829319	None	None	None	N	N	N	N
NDST1	5q	149887673	149937773	None	None	None	N	N	N	N
SYNPO	5q	150020206	150038792	None	Down	None	N	N	N	N
MYOZ3	5q	150040402	150058930	None	Up	None	N	N	N	N
RBM22	5q	150070351	150080669	Down	None	None	N	N	N	N
DCTN4	5q	150088308	150138082	None	None	None	N	N	N	Y
GPX3	5q	150399998	150408554	None	None	None	N	N	N	N
TNIP1	5q	150409503	150466747	Down	None	None	N	N	N	N
ANXA6	5q	150480266	150521216	None	None	None	N	N	N	N
GM2A	5q	150632612	150649953	None	None	None	N	N	N	N
SLC36A1	5q	150827162	150871940	None	None	None	N	N	N	N
FAT2	5q	150883652	150948505	None	None	None	N	N	N	N
SPARC	5q	151040656	151066615	None	None	None	N	N	N	N
ATOX1	5q	151122382	151138210	None	None	Up	N	N	N	N
G3BP1	5q	151151475	151184915	None	None	None	N	N	N	N
GLRA1	5q	151202073	151304397	None	None	None	N	N	N	N
GRIA1	5q	152870856	153193429	None	None	Up	N	N	N	N
C5orf3	5q	153371268	153418497	Down	None	None	N	N	N	N
GALNT10	5q	153570294	153800543	None	None	None	N	N	N	N
SAP30L	5q	153825516	153840613	Down	Up	Up	N	N	N	N
HAND1	5q	153854531	153857824	None	None	None	N	N	N	N
LARP1	5q	154092461	154197167	None	None	None	N	N	N	N
C5orf4	5q	154198051	154230213	None	None	None	N	N	N	N
CNOT8	5q	154238197	154256352	Down	None	None	N	N	N	N
MRPL22	5q	154320632	154348971	None	None	None	N	N	N	N
SGCD	5q	155753766	156194798	None	None	Up	N	N	N	N
HAVCR1	5q	156456530	156485487	None	Down	None	N	N	N	N
MED7	5q	156565450	156569921	Down	None	None	N	N	N	N
ITK	5q	156607906	156682109	None	None	None	N	N	N	N
CYFIP2	5q	156696361	156822606	None	None	None	N	N	N	N
ADAM19	5q	156904311	157002831	None	None	None	N	N	N	N
SOX30	5q	157052686	157079428	None	None	None	N	N	N	N
THG1L	5q	157158322	157166772	None	None	None	N	N	N	N
CLINT1	5q	157212750	157286183	None	None	Up	N	N	N	N
IL12B	5q	158741790	158757481	None	Down	None	N	N	N	N
ADRA1B	5q	159343739	159400017	None	None	None	N	N	N	N
TTC1	5q	159436106	159492552	None	None	None	N	N	N	N
FABP6	5q	159614373	159665729	None	None	None	N	N	N	N
CCNJL	5q	159678670	159739573	Up	None	Down	N	N	N	N
PTTG1	5q	159848916	159855751	None	Up	None	N	N	N	N
ATP10B	5q	159990126	160279219	None	None	Up	N	N	N	N
GABRB2	5q	160715435	160975130	None	None	None	N	N	N	N
GABRA6	5q	161112657	161129598	None	None	None	N	N	N	N
GABRA1	5q	161277702	161326965	None	None	None	N	N	N	N
GABRG2	5q	161494647	161582545	None	None	None	N	N	N	N
CCNG1	5q	162864576	162872022	None	Down	None	N	N	N	N
HMMR	5q	162887516	162918953	None	Up	None	N	N	N	N
MAT2B	5q	162930069	162946359	None	None	None	N	N	N	N
WWC1	5q	167719064	167899308	None	None	None	N	N	N	N
RARS	5q	167913462	167946309	None	None	None	N	N	N	N
PANK3	5q	167982627	168006614	None	None	None	N	N	N	N
SLIT3	5q	168088737	168728133	Up	None	None	N	N	N	N
CCDC99	5q	169010637	169031781	None	None	None	N	N	N	N
DOCK2	5q	169064250	169510386	None	Up	None	N	N	N	N
FOXI1	5q	169532916	169536729	None	None	None	N	N	N	N
LCP2	5q	169675087	169724822	None	Up	None	N	N	N	N
KCNIP1	5q	169780490	170163637	Up	None	None	N	N	N	N
KCNMB1	5q	169805164	169816681	None	None	None	N	N	N	N
GABRP	5q	170210722	170241050	Down	Up	None	N	N	N	N
RANBP17	5q	170288895	170727019	None	None	Up	N	N	N	N
TLX3	5q	170736287	170739138	None	None	None	N	N	N	N
NPM1	5q	170814707	170837888	None	None	None	N	N	N	N
FGF18	5q	170846666	170884630	None	None	None	N	N	N	N
FBXW11	5q	171288555	171433877	None	None	None	N	N	N	N
STK10	5q	171469073	171615346	None	Up	None	N	N	N	N
DUSP1	5q	172195092	172198203	None	None	None	N	N	N	N
ATP6V0E1	5q	172410762	172461900	None	None	None	N	N	N	N
BNIP1	5q	172571444	172591390	None	None	None	N	N	N	N
NKX2-5	5q	172659106	172662315	None	None	None	N	N	N	N
STC2	5q	172741725	172756506	None	None	None	N	N	N	N
HMP19	5q	173472606	173536182	None	None	None	N	N	N	N
MSX2	5q	174151574	174157902	None	None	None	N	N	N	N
DRD1	5q	174867674	174871163	None	None	Up	N	N	N	N
SFXN1	5q	174905513	174955621	None	Up	None	N	N	N	N
HRH2	5q	175085039	175113245	None	None	None	N	N	N	N
CPLX2	5q	175223609	175311023	None	None	None	N	N	N	N
HSPC111	5q	175810939	175815763	None	None	None	N	N	N	N
HIGD2A	5q	175815783	175816751	None	None	None	N	N	N	N
CLTB	5q	175819455	175843570	None	None	None	N	N	N	N
UBXD8	5q	175875355	175937075	None	None	None	N	N	N	N
RNF44	5q	175953699	175964421	None	None	None	N	N	N	N
PCLKC	5q	175976342	176022769	None	None	None	N	N	N	N
SNCB	5q	176047209	176057557	None	None	None	N	N	N	N
HK3	5q	176307869	176326333	None	Up	None	N	N	N	N
UIMC1	5q	176332005	176433443	None	None	None	N	N	N	N
FGFR4	5q	176513920	176525126	None	None	None	N	N	N	N
NSD1	5q	176560832	176727214	None	None	None	N	N	N	N
MXD3	5q	176732500	176739292	None	Up	None	N	N	N	N
LMAN2	5q	176758562	176778885	None	Up	None	N	N	N	N
RGS14	5q	176784843	176799599	None	Up	None	N	N	N	N
SLC34A1	5q	176811431	176817514	None	None	None	N	N	N	N
F12	5q	176829138	176836577	None	None	None	N	N	N	N
GRK6	5q	176853686	176869850	None	Up	None	N	N	N	N
PRR7	5q	176873795	176883287	None	None	None	N	N	N	N
DBN1	5q	176883613	176899871	None	None	None	N	N	N	N
PDLIM7	5q	176917246	176924606	None	Up	None	N	N	N	N
DOK3	5q	176928905	176937427	None	None	None	N	N	N	N
DDX41	5q	176938577	176943967	None	None	None	N	N	N	N
TMED9	5q	177019212	177023099	Down	None	Up	N	N	N	N
B4GALT7	5q	177027118	177037346	None	Up	None	N	N	N	N
PROP1	5q	177419235	177423243	None	None	None	N	N	N	N
N4BP3	5q	177540555	177553107	None	None	None	N	N	N	N
NOLA2	5q	177576464	177580961	None	None	None	N	N	N	N
HNRPAB	5q	177631507	177638184	None	None	None	N	N	N	N
CLK4	5q	178029664	178054054	None	None	None	N	N	N	N
ZNF354A	5q	178138521	178157703	None	None	None	N	N	N	N
ZFP2	5q	178322915	178360210	None	Down	None	N	N	N	N
GRM6	5q	178405329	178422124	None	None	None	N	N	N	N
ADAMTS2	5q	178577885	178772431	None	None	None	N	N	N	N
RUFY1	5q	178977561	179037027	None	None	None	N	N	N	N
HNRPH1	5q	179041178	179050722	None	None	None	N	N	N	N
CANX	5q	179125929	179158639	None	None	None	N	N	N	Y
MAML1	5q	179159850	179204287	None	None	None	N	N	N	N
LTC4S	5q	179220985	179223513	None	None	None	N	N	N	N
MGAT4B	5q	179224597	179229875	None	None	None	N	N	N	N
SQSTM1	5q	179233387	179265077	None	None	None	N	N	N	N
TBC1D9B	5q	179289070	179334856	None	None	None	N	N	N	N
RNF130	5q	179382066	179499118	None	None	None	N	N	N	N
MAPK9	5q	179660594	179719071	None	None	None	N	N	N	N
GFPT2	5q	179727699	179780315	None	None	None	N	N	N	N
CNOT6	5q	179921416	180005353	None	None	None	N	N	N	N
FLT4	5q	180028505	180076624	Up	None	None	N	N	N	N
MGAT1	5q	180217540	180230902	Down	Up	None	N	N	N	N
BTNL8	5q	180326076	180377906	None	None	None	N	N	N	N
BTNL3	5q	180415844	180433727	None	None	None	N	N	N	N
GNB2L1	5q	180663927	180670906	None	None	None	N	N	N	N
TRIM52	5q	180683385	180688119	Down	None	None	N	N	N	N
DUSP22	6p	292056	351355	Down	None	None	N	N	N	N
IRF4	6p	391738	411443	None	Up	None	N	N	N	N
EXOC2	6p	485137	693141	Down	None	Up	N	N	N	N
FOXF2	6p	1390068	1395832	None	None	None	N	N	N	N
FOXC1	6p	1610680	1614129	None	None	None	N	N	N	N
GMDS	6p	1624034	2245868	Down	None	Up	N	N	N	N
WRNIP1	6p	2765665	2785979	None	None	None	N	N	N	N
SERPINB1	6p	2832565	2842283	Down	Up	None	N	N	N	N
SERPINB9	6p	2887499	2903546	Down	None	None	N	N	N	N
SERPINB6	6p	2948392	2972399	Down	None	None	N	N	N	N
NQO2	6p	3000066	3019994	Down	Up	Up	N	N	N	N
RIPK1	6p	3077057	3115421	Down	Up	Up	N	N	N	N
BPHL	6p	3118925	3153432	Down	Up	None	N	N	N	N
TUBB2A	6p	3153901	3157783	None	None	None	N	N	N	N
TUBB2B	6p	3224494	3227968	Up	Down	None	N	N	N	N
C6orf145	6p	3722835	3752246	Down	None	None	N	N	N	N
FAM50B	6p	3849631	3851551	Down	None	None	N	N	N	N
PRPF4B	6p	4021568	4065217	Down	None	None	N	N	N	N
PECI	6p	4115926	4135831	Down	None	Up	N	N	N	N
CDYL	6p	4836331	4955778	Down	None	None	N	N	N	N
RPP40	6p	4995279	5004297	Down	None	None	N	N	N	N
LYRM4	6p	5108652	5261183	None	None	None	N	N	N	N
FARS2	6p	5261583	5771816	Down	None	None	N	N	N	N
NRN1	6p	5998232	6007633	None	None	None	N	N	N	N
F13A1	6p	6144310	6320924	None	None	None	N	N	N	N
LY86	6p	6588933	6655216	None	Up	None	N	N	N	N
HNT	6p	7107829	7252213	None	None	None	N	N	N	N
RREB1	6p	7107829	7252213	None	None	None	N	N	N	N
SSR1	6p	7281287	7313541	Down	None	Up	N	N	N	N
DSP	6p	7541869	7586946	Down	None	None	N	N	N	N
BMP6	6p	7727010	7881961	None	None	None	N	N	N	N
TXNDC5	6p	7881482	7910310	Down	None	Up	N	N	N	N
EEF1E1	6p	8079627	8102828	Down	None	Up	N	N	N	N
TFAP2A	6p	10396915	10419797	Down	Up	None	N	N	N	N
GCNT2	6p	10585992	10629601	Down	None	None	N	N	N	N
PAK1IP1	6p	10695187	10709970	Down	None	Up	N	N	N	N
TMEM14B	6p	10747991	10760006	Down	None	Up	N	N	N	N
MAK	6p	10762955	10838788	Down	None	None	N	N	N	N
GCM2	6p	10873455	10882098	None	Down	None	N	N	N	N
ELOVL2	6p	10980992	11044624	None	None	None	N	N	N	N
NEDD9	6p	11183530	11382581	None	None	None	N	N	N	N
C6orf105	6p	11713887	11779280	None	None	None	N	N	N	N
HIVEP1	6p	12012723	12165232	Down	None	None	N	N	N	N
EDN1	6p	12290528	12297427	Down	None	None	N	N	N	N
PHACTR1	6p	12717036	13288075	None	None	None	N	N	N	N
GFOD1	6p	13363586	13408369	Down	None	None	N	N	N	N
SIRT5	6p	13574760	13615390	Down	Up	None	N	N	N	N
NOL7	6p	13615558	13621127	Down	Up	Up	N	N	N	N
RANBP9	6p	13621729	13711796	Down	None	None	N	N	N	N
CCDC90A	6p	13786780	13814792	Down	Up	Up	N	N	N	N
CD83	6p	14117486	14137148	Down	Up	None	N	N	N	N
JARID2	6p	15249085	15522273	Down	None	None	N	N	N	N
MYLIP	6p	16129316	16148478	Down	None	None	N	N	N	N
GMPR	6p	16238810	16295780	Down	Up	None	N	N	N	N
ATXN1	6p	16299342	16761721	Down	None	None	N	N	N	N
CAP2	6p	17393735	17558023	Down	None	None	N	N	N	N
FAM8A1	6p	17600517	17611950	Down	None	Up	N	N	N	N
NUP153	6p	17615265	17707065	Down	Up	None	N	N	N	N
TPMT	6p	18128544	18155374	Down	None	Up	N	N	N	N
DEK	6p	18224399	18264799	Down	Up	Up	N	N	N	N
ID4	6p	19837600	19842431	Down	None	None	N	N	N	N
E2F3	6p	20402136	20493945	Down	None	None	N	N	N	N
CDKAL1	6p	20534687	21232634	Down	None	None	N	N	N	N
SOX4	6p	21593971	21598849	Down	None	None	N	N	N	N
PRL	6p	22287472	22303082	None	None	None	N	N	N	N
MRS2L	6p	24403135	24423707	Down	None	None	N	N	N	N
GPLD1	6p	24426061	24489850	Down	None	None	N	N	N	N
ALDH5A1	6p	24495196	24537435	Down	Up	None	N	N	N	N
KIAA0319	6p	24544331	24646249	None	None	None	N	N	N	N
TTRAP	6p	24650204	24667115	Down	None	None	N	N	N	N
THEM2	6p	24667262	24705295	Down	None	Up	N	N	N	N
C6orf62	6p	24705089	24719403	Down	None	None	N	N	N	N
GMNN	6p	24775158	24786325	Down	Up	None	N	N	N	N
C6orf32	6p	24804508	24911398	Down	None	None	N	N	N	N
CMAH	6p	25081294	25138051	None	None	None	N	N	N	N
LRRC16	6p	25279655	25620758	Down	None	None	N	N	N	N
SCGN	6p	25652428	25702008	None	None	None	N	N	N	N
SLC17A4	6p	25754926	25781403	None	None	None	N	N	N	N
SLC17A1	6p	25783125	25832287	None	None	None	N	N	N	N
SLC17A3	6p	25845327	25874471	None	None	None	N	N	N	N
SLC17A2	6p	25912983	25926107	None	None	None	N	N	N	N
TRIM38	6p	25962916	25987557	Down	None	Up	N	N	N	N
HIST1H1A	6p	26017259	26018040	None	None	None	N	N	N	N
HIST1H2AB	6p	26033319	26033796	None	None	None	N	N	N	N
HIST1H2BB	6p	26043454	26043885	None	None	Up	N	N	N	N
HIST1H1C	6p	26055967	26056699	Down	None	Up	N	N	N	N
HFE	6p	26087508	26095469	None	None	None	N	Y	N	Y
HIST1H2BC	6p	26123694	26124132	None	None	Up	N	N	N	N
HIST1H2AC	6p	26124372	26124918	None	None	None	N	N	N	N
HIST1H1E	6p	26156558	26157343	None	None	None	N	N	N	N
HIST1H2BD	6p	26158348	26171576	Down	None	Up	N	N	N	N
HIST1H1D	6p	26234439	26235216	None	None	None	N	N	N	N
HIST1H4G	6p	26246838	26247205	None	None	Up	N	N	N	N
HIST1H3F	6p	26250369	26250835	None	None	None	N	N	N	N
HIST1H2BH	6p	26251878	26252303	None	None	Up	N	N	N	N
BTN3A2	6p	26365386	26378548	Down	None	None	N	N	N	N
BTN2A2	6p	26383438	26395100	Down	None	Up	N	N	N	N
BTN3A1	6p	26402464	26415444	Down	None	Up	N	N	N	N
BTN2A3	6p	26421618	26430816	None	None	None	N	N	N	N
BTN3A3	6p	26440699	26453643	Down	None	Up	N	N	N	N
BTN2A1	6p	26458131	26476849	Down	None	None	N	N	N	N
BTN1A1	6p	26501494	26510652	None	None	None	N	N	N	N
HMGN4	6p	26538571	26547164	Down	None	None	N	N	N	N
ABT1	6p	26597170	26600277	Down	None	None	N	N	N	N
HIST1H2BJ	6p	27100094	27100575	Down	None	Up	N	N	N	N
HIST1H2AG	6p	27100816	27101314	Down	Up	Up	N	N	N	N
HIST1H2BK	6p	27106071	27114637	Down	None	Up	N	N	N	N
PRSS16	6p	27215501	27224399	Down	None	None	N	N	N	N
ZNF391	6p	27356523	27369227	Down	None	Up	N	N	N	N
ZNF184	6p	27418520	27440897	Down	None	None	N	N	N	N
HIST1H2BL	6p	27775256	27775709	None	None	None	N	N	N	N
HIST1H2BM	6p	27782821	27783267	None	Up	Up	N	N	N	N
HIST1H2AK	6p	27805657	27806117	None	None	None	N	N	N	N
HIST1H2BN	6p	27806439	27806888	None	None	None	N	N	N	N
HIST1H1B	6p	27834569	27835359	None	None	None	N	N	N	N
HIST1H2BO	6p	27861202	27861669	None	None	None	N	N	N	N
OR2B2	6p	27878962	27880174	None	None	None	N	N	N	N
OR2B6	6p	27925018	27925960	None	None	None	N	N	N	N
ZNF165	6p	28048481	28057340	Down	None	None	N	N	N	N
ZSCAN16	6p	28092386	28097856	Down	None	Up	N	N	N	N
ZNF192	6p	28109687	28127250	None	None	None	N	N	N	N
ZNF193	6p	28193028	28201264	Down	Down	None	N	N	N	N
ZKSCAN4	6p	28212489	28220002	Down	None	None	N	N	N	N
ZNF187	6p	28234787	28246000	Down	None	None	N	N	N	N
ZNF323	6p	28292514	28304152	Down	None	None	N	N	N	N
ZKSCAN3	6p	28317690	28336954	Down	None	None	N	N	N	N
ZSCAN12	6p	28356726	28367544	None	None	Up	N	N	N	N
GPX5	6p	28493788	28502728	None	None	None	N	N	N	N
TRIM27	6p	28870778	28891768	Down	None	Up	N	N	N	N
OR2W1	6p	29011989	29012952	None	None	None	N	N	N	N
OR2J3	6p	29079586	29080661	None	None	None	N	N	N	N
OR2J2	6p	29141310	29142351	None	None	None	N	N	N	N
OR12D3	6p	29341199	29343068	None	None	None	N	N	N	N
OR12D2	6p	29364415	29365448	None	Up	None	N	N	N	N
OR11A1	6p	29393280	29395509	None	None	None	N	N	N	N
OR10C1	6p	29407715	29408754	None	None	None	N	N	N	N
OR2H1	6p	29426229	29432099	None	None	None	N	N	N	N
UBD	6p	29523388	29527702	Down	None	Up	N	N	N	N
OR2H2	6p	29555682	29556745	None	None	None	N	N	N	N
GABBR1	6p	29570004	29600962	None	None	None	N	N	N	N
MOG	6p	29624757	29640149	Up	None	Down	N	N	N	N
HLA-F	6p	29691116	29695073	Down	Up	Up	N	Y	N	Y
HLA-G	6p	29794755	29798899	Down	Up	Up	N	Y	N	Y
HLA-A	6p	29910246	29913661	Down	Up	Up	N	Y	N	Y
PPP1R11	6p	30034931	30038108	Down	None	None	N	N	N	N
RNF39	6p	30038042	30043626	Down	None	None	N	N	N	N
TRIM31	6p	30070673	30080867	None	None	None	N	N	N	N
TRIM10	6p	30119722	30128711	None	Up	None	N	N	N	N
TRIM15	6p	30130982	30140473	Down	None	None	N	N	N	N
TRIM26	6p	30152231	30181271	Down	None	Up	N	N	N	N
RPP21	6p	30312905	30314635	Down	None	Up	N	N	N	N
HLA-E	6p	30457182	30461982	Down	Up	Up	N	Y	N	Y
GNL1	6p	30509154	30525371	Down	None	None	N	N	N	N
PRR3	6p	30524485	30532473	Down	None	None	N	N	N	N
ABCF1	6p	30539169	30559309	Down	None	None	N	N	N	N
PPP1R10	6p	30568176	30585084	Down	None	None	N	N	N	N
MRPS18B	6p	30585485	30594174	Down	None	None	N	N	N	N
C6orf134	6p	30594614	30612448	Down	None	None	N	N	N	N
DHX16	6p	30620895	30640830	Down	None	None	N	N	N	N
MDC1	6p	30667583	30685458	Down	None	Up	N	N	N	N
TUBB	6p	30688156	30693195	Down	None	None	N	N	N	N
FLOT1	6p	30695510	30710453	Down	None	None	N	N	N	N
IER3	6p	30710975	30712327	Down	None	None	N	N	N	N
DDR1	6p	30856464	30867933	Down	None	None	N	N	N	N
GTF2H4	6p	30875976	30881880	Down	None	None	N	N	N	N
C6orf15	6p	31078999	31080332	None	None	None	N	N	N	N
CDSN	6p	31082864	31088252	None	None	None	N	N	N	N
PSORS1C2	6p	31105310	31107127	None	None	None	N	N	N	N
CCHCR1	6p	31110215	31126015	Down	Up	None	N	N	N	N
HLA-C	6p	31236525	31239913	Down	Up	Up	N	Y	N	Y
HLA-B	6p	31321648	31324989	Down	Up	Up	N	Y	N	Y
HCP5	6p	31430956	31433586	Down	Up	Up	N	N	N	N
MICB	6p	31465826	31478901	Down	Up	None	N	N	N	N
ATP6V1G2	6p	31512227	31514625	Down	None	None	N	N	N	N
NFKBIL1	6p	31514627	31526606	Down	None	None	N	N	N	N
LTA	6p	31539875	31542100	None	None	Up	N	N	N	N
TNF	6p	31543343	31546112	Down	None	None	N	N	N	N
LTB	6p	31548335	31550202	Down	Up	None	N	N	N	N
LST1	6p	31553955	31556686	None	Up	None	N	N	N	N
NCR3	6p	31557050	31560762	None	None	None	N	N	N	N
AIF1	6p	31582993	31584798	None	Up	None	N	N	N	N
BAT2	6p	31588449	31605554	Down	None	None	N	N	N	N
BAT3	6p	31606804	31620477	Down	None	None	N	N	N	N
APOM	6p	31623670	31625987	Down	None	None	N	N	N	N
C6orf47	6p	31626074	31628549	Down	None	None	N	N	N	N
ANKRD5	6p	31629005	31633639	None	None	None	N	N	N	N
CSNK2B	6p	31633656	31637847	Down	None	Up	N	N	N	N
LY6G5C	6p	31644460	31648150	Down	None	None	N	N	N	N
LY6G6D	6p	31683132	31685581	Up	None	None	N	N	N	N
LY6G6C	6p	31686424	31689511	None	None	None	N	N	N	N
C6orf25	6p	31691120	31694485	None	None	Up	N	N	N	N
DDAH2	6p	31694816	31698039	Down	None	None	N	N	N	N
CLIC1	6p	31698357	31704341	Down	None	Up	N	N	N	N
MSH5	6p	31707724	31730455	Down	None	None	N	N	N	N
C6orf27	6p	31733370	31745108	Up	None	None	N	N	N	N
VARS	6p	31745296	31763712	Down	None	None	N	N	N	N
LSM2	6p	31765168	31774761	Down	None	None	N	N	N	N
HSPA1L	6p	31777395	31782835	Down	None	Up	N	N	N	N
NEU1	6p	31826828	31830709	Down	None	None	N	N	N	N
SLC44A4	6p	31830969	31846823	Down	None	None	N	N	N	N
EHMT2	6p	31847535	31865484	Down	None	None	N	N	N	N
C2	6p	31895253	31902835	Down	None	Up	N	N	N	N
CFB	6p	31913720	31919861	Down	None	Up	N	N	N	N
RDBP	6p	31919863	31926864	Down	None	Up	N	N	N	N
SKIV2L	6p	31926580	31937532	Down	None	None	N	N	N	N
DOM3Z	6p	31937587	31940032	Down	None	None	N	N	N	N
TNXB	6p	31976196	31981050	None	Up	None	N	N	N	N
STK19	6p	31981517	31981961	Down	None	Up	N	N	N	N
CREBL1	6p	32083044	32096017	Down	None	None	N	N	N	N
FKBPL	6p	32096483	32098067	Down	None	Up	N	N	N	N
PPT2	6p	32121775	32131458	Down	Up	None	N	N	N	N
AGPAT1	6p	32135982	32145888	Down	None	None	N	N	N	N
RNF5	6p	32146161	32148570	Down	None	None	N	N	N	N
AGER	6p	32148744	32152099	Down	None	None	N	N	N	N
PBX2	6p	32152509	32157963	Down	None	None	N	N	N	N
GPSM3	6p	32158542	32163300	Down	Up	None	N	N	N	N
NOTCH4	6p	32162619	32191844	Down	None	None	N	N	N	N
C6orf10	6p	32260474	32339689	None	None	None	N	N	N	N
BTNL2	6p	32362512	32374900	None	None	None	N	N	N	N
HLA-DRA	6p	32407618	32412826	Down	None	Up	N	Y	N	Y
HLA-DRB1	6p	32546546	32557613	Down	None	Up	N	Y	N	Y
HLA-DQA1	6p	32605182	32611429	None	None	None	N	Y	N	Y
HLA-DQB1	6p	32627240	32634466	None	None	Up	N	Y	N	Y
HLA-DOB	6p	32780539	32784825	Down	Up	Up	N	Y	N	Y
TAP2	6p	32793186	32806547	Down	Up	Up	N	N	N	Y
PSMB8	6p	32808493	32811816	Down	Up	Up	N	N	N	Y
TAP1	6p	32812985	32821748	Down	Up	Up	N	N	N	Y
PSMB9	6p	32821937	32827628	Down	Up	Up	N	N	N	Y
HLA-DMB	6p	32902405	32908847	Down	Up	Up	N	Y	N	Y
HLA-DMA	6p	32916390	32920899	Down	None	Up	N	Y	N	Y
BRD2	6p	32939371	32949282	Down	None	None	N	N	N	N
HLA-DOA	6p	32971959	32977389	Down	None	Up	N	Y	N	Y
HLA-DPA1	6p	33032345	33048555	Down	None	Up	N	Y	N	Y
HLA-DPB1	6p	33043702	33057473	Down	None	Up	N	Y	N	Y
COL11A2	6p	33130468	33160245	None	None	None	N	N	N	N
RXRB	6p	33161361	33168473	Down	None	None	N	N	N	N
SLC39A7	6p	33168602	33172214	Down	None	Up	N	N	N	N
HSD17B8	6p	33172413	33174608	Down	None	Up	N	N	N	N
RING1	6p	33176285	33180499	Down	None	None	N	N	N	N
VPS52	6p	33218048	33239742	Down	None	None	N	N	N	N
B3GALT4	6p	33244916	33246602	Down	None	Up	N	N	N	N
WDR46	6p	33246879	33257304	Down	None	None	N	N	N	N
PFDN6	6p	33257373	33258711	Down	None	None	N	N	N	N
RGL2	6p	33259430	33267165	Down	None	None	N	N	N	N
TAPBP	6p	33271409	33282164	Down	None	None	N	N	N	Y
ZBTB22	6p	33282181	33285512	Down	None	None	N	N	N	N
DAXX	6p	33286334	33290793	Down	None	None	N	N	N	N
KIFC1	6p	33359312	33377699	Down	Up	None	N	N	N	N
PHF1	6p	33378772	33384230	Down	None	None	N	N	N	N
CUTA	6p	33384318	33386065	Down	None	None	N	N	N	N
BAK1	6p	33540322	33548070	Down	Up	None	N	N	N	N
ITPR3	6p	33589155	33664348	Down	None	None	N	N	N	N
MLN	6p	33762448	33771793	None	None	None	N	N	N	N
GRM4	6p	33986419	34113914	None	None	None	N	N	N	N
HMGA1	6p	34204576	34214008	Down	Up	None	N	N	N	N
NUDT3	6p	34254972	34360457	Down	None	None	N	N	N	N
RPS10	6p	34385230	34393902	Down	None	None	N	N	N	N
SPDEF	6p	34505578	34524110	Down	Up	None	N	N	N	N
C6orf106	6p	34555056	34664627	Down	None	None	N	N	N	N
SNRPC	6p	34724870	34741634	Down	None	None	N	N	N	N
TAF11	6p	34845554	34855848	Down	None	None	N	N	N	N
ANKS1A	6p	34857037	35059190	Down	None	None	N	N	N	N
TCP11	6p	35085848	35109187	None	None	None	N	N	N	N
SCUBE3	6p	35182189	35218609	Down	None	None	N	N	N	N
ZNF76	6p	35227509	35263760	Down	Up	None	N	N	N	N
DEF6	6p	35265594	35289548	Down	None	None	N	N	N	N
PPARD	6p	35310334	35395968	Down	None	None	N	N	N	N
FANCE	6p	35420137	35434881	Down	None	Up	N	N	N	N
RPL10A	6p	35436177	35438558	Down	None	None	N	N	N	N
TEAD3	6p	35441373	35464861	Down	None	None	N	N	N	N
TULP1	6p	35465650	35480679	None	None	None	N	N	N	N
FKBP5	6p	35541361	35656719	Down	None	None	N	N	N	N
CLPS	6p	35762758	35765121	None	None	None	N	N	N	N
SRPK1	6p	35800810	35888957	Down	None	Up	N	N	N	N
MAPK14	6p	35995453	36079013	Down	None	Up	Y	N	N	N
MAPK13	6p	36098260	36112301	Down	None	Up	N	N	N	N
ETV7	6p	36333970	36355577	None	None	Up	N	N	N	N
KCTD20	6p	36410543	36458920	Down	None	Up	N	N	N	N
STK38	6p	36461668	36515247	Down	None	None	N	N	N	N
SFRS3	6p	36562089	36572244	None	None	None	N	N	N	N
CDKN1A	6p	36646455	36655116	Down	None	None	Y	N	N	N
MTCH1	6p	36935910	36954327	Down	None	Up	N	N	N	N
FGD2	6p	36973422	36996845	None	None	None	N	N	N	N
PIM1	6p	37137921	37143204	None	None	None	N	N	N	N
TBC1D22B	6p	37225547	37300746	Down	None	None	N	N	N	N
RNF8	6p	37321747	37362514	Down	None	None	N	N	N	N
KIAA0082	6p	37400906	37449284	Down	None	None	N	N	N	N
ZFAND3	6p	37787306	38122399	Down	None	None	N	N	N	N
GLO1	6p	38643701	38670952	None	None	None	N	N	N	N
GLP1R	6p	39016556	39055520	None	None	None	N	N	N	N
C6orf64	6p	39071839	39082865	Down	None	None	N	N	N	N
KCNK5	6p	39156746	39197251	Down	None	None	N	N	N	N
DAAM2	6p	39760158	39872653	Down	None	None	N	N	N	N
MOCS1	6p	39872033	39895455	None	Up	Up	N	N	N	N
BZRPL1	6p	41010456	41012076	None	None	None	N	N	N	N
APOBEC2	6p	41020939	41032630	None	None	None	N	N	N	N
C6orf130	6p	41034530	41040188	Down	None	None	N	N	N	N
NFYA	6p	41040706	41070146	Down	None	None	N	N	N	N
TREM2	6p	41126243	41130924	None	Up	None	N	N	N	N
TREML2	6p	41157486	41168925	None	None	None	N	N	N	N
TREM1	6p	41242998	41254457	None	None	None	N	N	N	N
NCR2	6p	41303527	41318625	None	None	None	N	N	N	N
MDFI	6p	41606194	41621982	None	None	None	N	N	N	N
TFEB	6p	41651715	41702798	Down	None	None	N	N	N	N
PGC	6p	41708575	41715139	None	None	None	N	N	N	N
FRS3	6p	41737913	41747643	Down	None	None	N	N	N	N
C6orf49	6p	41748499	41755110	Down	None	Up	N	N	N	N
MED20	6p	41873091	41888877	Down	None	Up	N	N	N	N
BYSL	6p	41888964	41900784	Down	None	None	N	N	N	N
CCND3	6p	41902670	42016632	Down	None	None	N	N	N	N
GUCA1B	6p	42151021	42162694	None	None	None	N	N	N	N
MRPS10	6p	42174538	42185633	Down	None	None	N	N	N	N
UBR2	6p	42531759	42661243	Down	None	None	N	N	N	N
PRPH2	6p	42664332	42690358	None	None	None	N	N	N	N
TBCC	6p	42712233	42713884	Down	None	None	N	N	N	N
PTCRA	6p	42883726	42893575	None	None	None	N	N	N	N
TNRC5	6p	42896859	42907008	Down	Up	None	N	N	N	N
GNMT	6p	42928499	42931618	None	None	None	N	N	N	N
PEX6	6p	42931610	42946981	Down	None	None	N	N	N	N
PPP2R5D	6p	42952236	42980083	Down	Up	Up	N	N	N	N
MEA1	6p	42979966	42981618	Down	Up	None	N	N	N	N
KLHDC3	6p	42981840	42989036	Down	None	None	N	N	N	N
CUL7	6p	43005354	43021683	Down	None	None	N	N	N	N
MRPL2	6p	43021766	43027242	Down	Up	None	N	N	N	N
PTK7	6p	43044005	43129458	Down	None	None	N	N	N	N
SRF	6p	43138919	43149244	Down	None	None	N	N	N	N
C6orf108	6p	43193366	43197211	Down	Up	None	N	N	N	N
SLC22A7	6p	43265997	43273276	None	None	None	N	N	N	N
ZNF318	6p	43303807	43337181	Down	None	None	N	N	N	N
ABCC10	6p	43395291	43418163	Down	None	None	N	N	N	N
DLK2	6p	43418089	43423362	None	None	None	N	N	N	N
TJAP1	6p	43445260	43474294	Down	None	None	N	N	N	N
YIPF3	6p	43479564	43484728	Down	None	None	N	N	N	N
POLR1C	6p	43484776	43489246	Down	None	None	N	N	N	N
POLH	6p	43543877	43588260	None	None	None	N	N	N	N
GTPBP2	6p	43588217	43596983	Down	None	None	N	N	N	N
MAD2L1BP	6p	43603576	43608688	Down	None	None	N	N	N	N
MRPS18A	6p	43638933	43655549	Down	Up	Up	N	N	N	N
VEGFA	6p	43737945	43754223	Down	None	None	N	N	N	N
CAPN11	6p	44126547	44152139	None	None	None	N	N	N	N
SLC29A1	6p	44187241	44201888	None	None	None	N	N	N	N
HSP90AB1	6p	44214694	44221625	Down	None	None	N	N	N	N
NFKBIE	6p	44225902	44233525	Down	None	None	N	N	N	N
CDC5L	6p	44355250	44418161	Down	None	Up	N	N	N	N
SUPT3H	6p	44794466	45345788	Down	None	None	N	N	N	N
RUNX2	6p	45296053	45518819	None	None	None	N	N	N	N
CLIC5	6p	45866189	45905334	None	None	None	N	N	N	N
ENPP4	6p	46097700	46114436	Down	None	None	N	N	N	N
RCAN2	6p	46188466	46459060	None	None	None	N	N	N	N
CYP39A1	6p	46517316	46620567	None	None	None	N	N	N	N
PLA2G7	6p	46672052	46703430	None	None	None	N	N	N	N
MEP1A	6p	46761093	46807519	Down	None	None	N	N	N	N
GPR116	6p	46820241	46922675	Down	None	None	N	N	N	N
GPR110	6p	46967812	47010082	None	None	Up	N	N	N	N
TNFRSF21	6p	47199262	47277683	None	None	None	N	N	N	N
CD2AP	6p	47445524	47594996	Down	None	None	N	N	N	N
MUT	6p	49398072	49431041	Down	None	Up	N	N	N	N
CENPQ	6p	49431095	49460820	Down	None	None	N	N	N	N
RHAG	6p	49572889	49604587	None	None	None	N	N	N	N
CRISP2	6p	49660070	49681303	None	None	None	N	N	N	N
CRISP3	6p	49695091	49712150	Down	None	None	N	N	N	N
PGK2	6p	49753363	49755053	None	None	None	N	N	N	N
CRISP1	6p	49801978	49844809	None	None	None	N	N	N	N
TFAP2B	6p	50786438	50815326	None	None	None	N	N	N	N
IL17A	6p	52051184	52055436	None	None	None	N	N	N	N
MCM3	6p	52128811	52149679	Down	Up	None	N	N	Y	N
EFHC1	6p	52285804	52360583	None	None	None	N	N	N	N
TRAM2	6p	52362199	52441862	Down	None	None	N	N	N	N
TMEM14A	6p	52535883	52551385	Down	None	None	N	N	N	N
GSTA1	6p	52656177	52668664	None	None	None	N	N	N	N
GSTA3	6p	52761438	52774496	None	None	None	N	N	N	N
GSTA4	6p	52842745	52860178	Down	None	None	N	N	N	N
ICK	6p	52866097	52926600	Down	None	None	N	N	N	N
FBXO9	6p	52929795	52965670	Down	None	Up	N	N	N	N
GCM1	6p	52991759	53013624	None	None	None	N	N	N	N
ELOVL5	6p	53158887	53213977	None	None	None	N	N	N	N
GCLC	6p	53362139	53409927	Down	None	Up	N	N	N	N
LRRC1	6p	53659777	53788919	Down	None	None	N	N	N	N
HCRTR2	6p	55039070	55147418	None	None	None	N	N	N	N
BMP5	6p	55620237	55740375	None	None	Up	N	N	N	N
COL21A1	6p	55921387	56112378	None	Down	None	N	N	N	N
DST	6p	56322784	56708463	None	None	None	N	N	N	N
ZNF451	6p	56954827	57035098	Down	None	None	N	N	N	N
BAG2	6p	57037103	57050012	None	None	None	N	N	N	N
RAB23	6p	57051790	57087112	None	None	None	N	N	N	N
KHDRBS2	6q	62389864	62996100	None	Down	None	N	N	N	N
GLULD1	6q	63985855	64029882	None	None	Down	N	N	N	N
PTP4A1	6q	64281916	64293493	Down	None	None	N	N	N	N
PHF3	6q	64356430	64424405	Down	None	None	N	N	N	N
BAI3	6q	69345631	70099403	None	Down	None	N	N	N	N
LMBRD1	6q	70385640	70507049	None	None	Up	N	N	N	N
COL19A1	6q	70576447	70922157	None	None	None	N	N	N	N
COL9A1	6q	70925742	71012786	None	None	None	N	N	N	N
OGFRL1	6q	71998476	72011973	Down	Up	None	N	N	N	N
RIMS1	6q	72596405	73112845	None	None	None	N	N	N	N
DDX43	6q	74104284	74127289	None	None	None	N	N	N	N
MTO1	6q	74171453	74211179	Down	None	None	N	N	N	N
EEF1A1	6q	74225472	74230755	None	None	None	N	N	N	N
SLC17A5	6q	74303101	74363737	None	None	None	N	N	N	N
COX7A2	6q	75947390	75953644	Down	Up	None	N	N	N	N
TMEM30A	6q	75962637	75994632	Down	None	None	N	N	N	N
SENP6	6q	76311621	76427994	Down	None	None	N	N	N	N
MYO6	6q	76458908	76629254	Down	None	None	N	N	N	N
IMPG1	6q	76630830	76782395	None	Down	None	N	N	N	N
HTR1B	6q	78171947	78173120	None	None	None	N	N	N	N
BRWD2	6q	79644135	79788011	None	Down	None	N	N	N	N
PHIP	6q	79644135	79788011	Down	None	None	N	N	N	N
HMGN3	6q	79910961	79944455	Down	None	None	N	N	N	N
ELOVL4	6q	80624528	80657315	None	None	None	N	N	N	N
TTK	6q	80714321	80752244	Down	Up	Up	N	N	N	N
BCKDHB	6q	80816343	81055987	None	None	None	N	N	N	N
FAM46A	6q	82455446	82462428	Down	None	None	N	N	N	N
IBTK	6q	82879955	82957448	Down	None	None	N	N	N	N
TPBG	6q	83072922	83077133	Down	None	None	N	N	N	N
DOPEY1	6q	83777384	83878190	Down	None	None	N	N	N	N
PGM3	6q	83874592	83903012	Down	None	None	N	N	N	N
ME1	6q	83920109	84140938	None	None	None	N	N	N	N
SNAP91	6q	84262604	84419127	None	None	None	N	N	N	N
CYB5R4	6q	84569369	84670146	Down	None	None	N	N	N	N
KIAA1009	6q	84833959	84937353	None	None	None	N	N	N	N
NT5E	6q	86159301	86205509	None	None	None	N	N	N	N
SYNCRIP	6q	86317501	86353043	Down	None	Up	N	N	N	N
HTR1E	6q	87647023	87726397	None	None	None	N	N	N	N
CGA	6q	87795215	87804865	Up	None	None	N	N	N	N
ZNF292	6q	87865268	87973406	Down	None	None	N	N	N	N
C6orf162	6q	88032305	88052046	None	None	None	N	N	N	N
SLC35A1	6q	88182642	88222057	Down	None	None	N	N	N	N
ORC3L	6q	88299784	88377172	Down	None	None	N	N	N	N
C6orf166	6q	88384577	88411985	Down	None	None	N	N	N	N
SPACA1	6q	88757506	88776550	None	None	None	N	N	N	N
CNR1	6q	88849584	88875767	None	None	None	N	N	N	N
RNGTT	6q	89319615	89673348	Down	None	None	N	N	N	N
PNRC1	6q	89790428	89794879	None	None	None	N	N	N	N
GABRR1	6q	89887222	89941007	None	None	None	N	N	N	N
GABRR2	6q	89966839	90025018	None	None	None	N	N	N	N
UBE2J1	6q	90036343	90062619	Down	None	None	N	N	N	N
RRAGD	6q	90074334	90121995	None	None	None	N	N	N	N
ANKRD6	6q	90142896	90343553	None	None	None	N	N	N	N
LYRM2	6q	90341942	90348474	None	None	None	N	N	N	N
MDN1	6q	90353230	90529442	Down	None	None	N	N	N	N
CASP8AP2	6q	90539618	90584155	Down	None	None	N	N	N	N
BACH2	6q	90636246	91006562	None	None	None	N	N	N	N
MAP3K7	6q	91223291	91297020	None	None	None	N	N	N	N
EPHA7	6q	93949739	94129300	None	None	None	N	N	N	N
MANEA	6q	96025372	96057328	Down	None	None	N	N	N	N
FUT9	6q	96463844	96663488	None	Down	None	N	N	N	N
KIAA0776	6q	96969701	97003151	Down	None	None	N	N	N	N
FHL5	6q	97010423	97064512	None	None	None	N	N	N	N
GPR63	6q	97241997	97285353	None	None	None	N	N	N	N
C6orf66	6q	97337186	97345767	Down	None	None	N	N	N	N
POU3F2	6q	99282579	99286666	None	None	None	N	N	N	N
FBXL4	6q	99321600	99395882	Down	None	None	N	N	N	N
COQ3	6q	99817347	99842082	None	None	None	N	N	N	N
SFRS18	6q	99847840	99873207	Down	None	None	N	N	N	N
CCNC	6q	99990262	100016690	None	None	None	N	N	N	N
PRDM13	6q	100054649	100063454	None	None	None	N	N	N	N
ASCC3	6q	101304178	101329248	Down	None	None	N	N	N	N
POPDC3	6q	105605774	105627858	None	None	None	N	N	N	N
PREP	6q	105725441	105850999	None	None	None	N	N	N	N
PRDM1	6q	106534194	106557814	None	None	None	N	N	N	N
ATG5	6q	106632351	106773695	None	None	None	N	N	N	N
AIM1	6q	106959729	107018334	Down	None	None	N	N	N	N
QRSL1	6q	107077440	107116292	None	None	None	N	N	N	N
PDSS2	6q	107473760	107780779	None	None	None	N	N	N	N
SOBP	6q	107811316	107982513	Up	None	None	N	N	N	N
SEC63	6q	108188959	108279482	None	Down	None	N	N	N	N
OSTM1	6q	108362612	108395941	Down	None	None	N	N	N	N
NR2E1	6q	108487261	108510013	None	None	None	N	N	N	N
SNX3	6q	108532716	108582464	None	None	None	N	N	N	N
FOXO3	6q	108882068	109005971	None	None	None	N	N	N	N
SESN1	6q	109307639	109330191	None	Down	None	N	N	N	N
CD164	6q	109687716	109703762	None	None	None	N	N	N	N
SMPD2	6q	109761930	109765122	None	None	None	N	N	N	N
MICAL1	6q	109765265	109777190	Down	None	None	N	N	N	N
ZBTB24	6q	109802151	109804440	Down	None	None	N	N	N	N
FIG4	6q	110012423	110146634	None	Down	None	N	N	N	N
GPR6	6q	110299458	110301923	None	None	None	N	N	N	N
WASF1	6q	110421021	110501207	None	None	None	N	N	N	N
CDC40	6q	110501623	110553422	None	Down	None	N	N	N	N
DDO	6q	110713382	110736753	None	None	None	N	N	N	N
CDC2L6	6q	110931180	111136412	None	Down	None	N	N	N	N
AMD1	6q	111135823	111216915	None	None	None	N	N	N	N
REV3L	6q	111620233	111804918	Down	Down	None	N	N	N	N
TRAF3IP2	6q	111876580	111888563	Down	Down	None	N	N	N	N
FYN	6q	111981534	112080334	Up	Down	None	N	N	N	N
WISP3	6q	112375277	112390887	None	None	None	N	N	N	N
LAMA4	6q	112429133	112575917	Down	None	None	N	N	N	N
MARCKS	6q	114178526	114184652	None	None	None	N	N	N	N
HDAC2	6q	114257319	114292359	Down	None	None	N	N	N	N
FRK	6q	116262692	116381921	Down	None	None	N	N	N	N
COL10A1	6q	116440084	116447296	None	None	None	N	N	N	N
TSPYL4	6q	116571130	116575261	None	Down	None	N	N	N	N
TSPYL1	6q	116596021	116601280	None	None	None	N	N	N	N
DSE	6q	116601282	116759442	None	None	None	N	N	N	N
RWDD1	6q	116892529	116914764	None	None	None	N	N	N	N
KPNA5	6q	117002366	117063030	None	Down	None	N	N	N	N
ROS1	6q	117609529	117747018	None	None	Up	N	N	N	N
NUS1	6q	117996616	118031886	None	None	None	N	N	N	N
PLN	6q	118869441	118881587	None	None	None	N	N	N	N
C6orf60	6q	119280993	119470358	None	None	Up	N	N	N	N
MAN1A1	6q	119498365	119670931	None	None	None	N	N	N	N
GJA1	6q	121756744	121770873	Down	None	None	N	N	N	N
HSF2	6q	122720695	122754264	None	None	None	N	N	N	N
SERINC1	6q	122764492	122792952	None	None	None	N	N	N	N
FABP7	6q	123100645	123105218	None	None	None	N	N	N	N
SMPDL3A	6q	123110193	123130864	Down	None	None	N	N	N	N
TPD52L1	6q	125474878	125584644	Down	None	None	N	N	N	N
HDDC2	6q	125596495	125623282	Down	None	None	N	N	N	N
HEY2	6q	126070731	126082415	None	None	Down	N	N	N	N
TRMT11	6q	126307575	126360420	None	None	Down	N	N	N	N
RNF146	6q	127587982	127609705	None	None	None	N	N	N	N
ECHDC1	6q	127609856	127664754	Down	None	None	N	N	N	N
KIAA0408	6q	127759550	127780535	None	None	None	N	N	N	N
PTPRK	6q	128289923	128841819	None	Down	None	N	N	N	N
LAMA2	6q	129204285	129837710	None	Down	None	N	N	N	N
EPB41L2	6q	131160487	131384462	None	None	None	N	N	N	N
AKAP7	6q	131456825	131604675	None	None	None	N	N	N	N
ARG1	6q	131894343	131905472	Up	None	None	N	N	N	N
MED23	6q	131907877	131949379	None	None	None	N	N	N	N
ENPP1	6q	132129155	132216295	None	None	None	N	N	N	N
CTGF	6q	132269316	132272518	None	None	None	N	N	N	N
MOXD1	6q	132617193	132722664	None	None	None	N	N	N	N
TAAR5	6q	132909730	132910877	None	None	None	N	N	N	N
TAAR2	6q	132938288	132939232	None	None	None	N	N	N	N
VNN1	6q	133001996	133035194	Down	None	None	N	N	N	N
VNN3	6q	133043925	133055904	None	None	None	N	N	N	N
VNN2	6q	133065008	133079147	Down	None	None	N	N	N	N
EYA4	6q	133562494	133853258	Up	Down	Down	N	N	N	N
TCF21	6q	134210258	134216675	None	None	None	N	N	N	N
TBPL1	6q	134273307	134308638	None	None	Down	N	N	N	N
SGK	6q	134490383	134639196	Down	None	None	N	N	N	N
ALDH8A1	6q	135238527	135271260	None	None	None	N	N	N	N
HBS1L	6q	135356994	135376036	None	None	None	N	N	N	N
MYB	6q	135502452	135540311	None	None	None	N	N	N	N
AHI1	6q	135605109	135818903	None	None	None	N	N	N	N
PDE7B	6q	136172833	136516709	None	None	None	N	N	N	N
BCLAF1	6q	136578000	136610989	None	None	None	N	N	N	N
MAP7	6q	136663418	136847351	None	None	None	N	N	N	N
MAP3K5	6q	136878186	137113656	Down	None	None	N	N	N	N
PEX7	6q	137143701	137235072	None	None	None	N	N	N	N
IL20RA	6q	137321107	137365449	None	None	None	N	N	N	N
IFNGR1	6q	137518620	137540567	None	None	None	N	N	N	N
TNFAIP3	6q	138188324	138204451	None	None	None	N	N	N	N
PERP	6q	138409641	138428660	None	None	None	N	N	N	N
PBOV1	6q	138537126	138539627	None	None	None	N	N	N	N
HEBP2	6q	138725335	138734582	None	None	None	N	N	N	N
HECA	6q	139456248	139501946	Down	None	None	N	N	N	N
CITED2	6q	139693391	139695499	None	None	None	N	N	N	N
NMBR	6q	142396744	142409936	Up	None	None	N	N	N	N
GPR126	6q	142623055	142767403	None	Up	None	N	N	N	N
HIVEP2	6q	143072603	143266338	None	None	None	N	N	N	N
PEX3	6q	143771917	143811751	None	None	None	N	N	N	N
PHACTR2	6q	143929316	144152322	Down	None	None	N	N	N	N
PLAGL1	6q	144261436	144329541	None	None	None	N	N	N	N
SF3B5	6q	144416017	144416754	None	None	None	N	N	N	N
STX11	6q	144471653	144513076	None	None	None	N	N	N	N
UTRN	6q	144612872	145174170	None	None	None	N	N	N	N
EPM2A	6q	145946439	146056991	None	None	None	N	N	N	N
GRM1	6q	146348917	146758734	None	None	None	N	N	N	N
RAB32	6q	146864827	146876086	None	None	None	N	N	N	N
UST	6q	149068270	149398126	None	Down	None	N	N	N	N
MAP3K7IP2	6q	149639435	149732747	None	None	None	N	N	N	N
SUMO4	6q	149721494	149722182	Down	Up	None	N	N	N	N
KATNA1	6q	149916010	149969940	None	None	None	N	N	N	N
LATS1	6q	150004054	150039392	None	None	None	N	N	N	N
NUP43	6q	150045451	150067708	Down	None	None	N	N	N	N
PCMT1	6q	150070830	150123667	None	None	None	N	N	N	N
ULBP2	6q	150263135	150270368	Up	None	None	N	N	N	N
ULBP1	6q	150285142	150294846	Up	None	None	N	N	N	N
AKAP12	6q	151561133	151679694	None	None	None	N	N	N	N
RMND1	6q	151725896	151773316	None	Down	None	N	N	N	N
ESR1	6q	152011630	152424408	None	None	None	N	N	N	N
SYNE1	6q	152442818	152958534	None	None	None	N	N	N	N
MYCT1	6q	153019029	153045715	None	None	None	N	N	N	N
VIP	6q	153071931	153080902	None	Up	None	N	N	N	N
FBXO5	6q	153291657	153304203	None	None	None	N	N	N	N
RGS17	6q	153332031	153452389	None	None	None	N	N	N	N
OPRM1	6q	154331630	154453489	None	None	None	N	N	N	N
PIP3-E	6q	154475617	154677900	None	None	None	N	N	N	N
RBM16	6q	155054511	155155378	None	None	None	N	N	N	N
NOX3	6q	155716501	155777037	None	None	None	N	N	N	N
ZDHHC14	6q	157802556	158094977	None	None	None	N	N	N	N
SYNJ2	6q	158438079	158520207	None	None	None	N	N	N	N
GTF2H5	6q	158589378	158620376	None	None	None	N	N	N	N
TULP4	6q	158733691	158932856	None	Down	None	N	N	N	N
TMEM181	6q	158957467	159056467	None	Down	None	N	N	N	N
DYNLT1	6q	159057506	159065804	None	None	None	N	N	N	N
VIL2	6q	159186772	159240456	None	None	None	N	N	N	N
SOD2	6q	160100148	160114353	Down	None	None	N	N	N	N
WTAP	6q	160148531	160170453	None	None	None	N	N	N	N
ACAT2	6q	160182988	160200087	Down	None	None	N	N	N	N
TCP1	6q	160199529	160210735	None	None	None	N	N	N	N
MRPL18	6q	160211491	160219461	None	None	None	N	N	N	N
MAS1	6q	160327973	160329107	None	None	None	N	N	N	N
IGF2R	6q	160390130	160527583	Down	None	None	N	N	N	N
SLC22A1	6q	160542862	160579750	None	None	None	N	N	N	N
SLC22A2	6q	160637793	160679963	None	None	None	N	N	N	N
SLC22A3	6q	160769404	160873611	None	Down	None	N	N	N	N
LPAL2	6q	160888217	160932156	None	None	None	N	N	N	N
LPA	6q	160952514	161087407	None	None	None	N	N	N	N
PLG	6q	161123224	161175085	Down	None	None	N	N	N	N
MAP3K4	6q	161412821	161538417	None	None	None	N	N	N	N
AGPAT4	6q	161551056	161695107	None	Down	Down	N	N	N	N
PARK2	6q	161768589	163148834	None	None	None	N	N	N	N
PACRG	6q	163148163	163736524	Up	None	None	N	N	N	N
QKI	6q	163835674	163999628	Down	None	None	N	N	N	N
PDE10A	6q	165740775	166075588	None	None	None	N	N	N	N
T	6q	166571145	166582157	None	None	None	N	N	N	N
BRP44L	6q	166778407	166796501	None	None	None	N	N	N	N
RPS6KA2	6q	166822853	167275771	None	None	Down	N	N	N	N
RNASET2	6q	167343003	167370077	None	None	None	N	N	N	N
FGFR1OP	6q	167412804	167455906	None	None	None	N	N	N	N
CCR6	6q	167536240	167552629	None	None	None	N	N	N	N
GPR31	6q	167570359	167571319	None	None	None	N	N	N	N
UNC93A	6q	167704802	167729502	Up	None	None	N	N	N	N
TCP10	6q	167786576	167797998	None	None	None	N	N	N	N
C6orf123	6q	168185218	168197539	None	None	None	N	N	N	N
C6orf124	6q	168224569	168227476	None	None	Down	N	N	N	N
MLLT4	6q	168227670	168372700	None	None	None	N	N	N	N
C6orf54	6q	168394866	168397757	None	None	None	N	N	N	N
KIF25	6q	168418552	168445769	None	None	None	N	N	N	N
FRMD1	6q	168456463	168476546	Up	Up	None	N	N	N	N
THBS2	6q	169615874	169654209	None	None	None	N	N	N	N
C6orf120	6q	170102256	170106402	None	None	None	N	N	N	N
PHF10	6q	170104001	170124106	None	None	None	N	N	N	N
PSMB1	6q	170844203	170862417	None	None	None	N	N	N	Y
TBP	6q	170863420	170881958	None	None	Down	N	N	N	N
PDCD2	6q	170884659	170893742	None	None	None	N	N	N	N
PDGFA	7p	536896	559481	None	Down	None	N	N	N	N
PRKAR1B	7p	588833	766978	Up	Down	None	N	N	N	N
HEATR2	7p	766337	826116	None	Down	None	N	N	N	N
UNC84A	7p	855193	883509	None	Down	None	N	N	N	N
CENTA1	7p	937536	966852	None	Down	None	N	N	N	N
CYP2W1	7p	1022834	1029276	None	None	None	N	N	N	N
GPER	7p	1126442	1133451	None	Down	None	N	N	N	N
RY1	7p	1126442	1133451	None	None	None	N	N	N	N
MICALL2	7p	1473994	1499109	Down	Down	None	N	N	N	N
INTS1	7p	1509912	1544018	None	Down	None	N	N	N	N
MAFK	7p	1570367	1582679	None	Up	None	N	N	N	N
MAD1L1	7p	1855427	2272583	None	Down	None	N	N	N	N
FTSJ2	7p	2273925	2281833	None	Down	None	N	N	N	N
NUDT1	7p	2282539	2290780	None	Down	Up	N	N	N	N
EIF3B	7p	2394473	2420377	None	Down	None	N	N	N	N
CHST12	7p	2443194	2474216	None	Down	None	N	N	N	N
LFNG	7p	2557496	2568063	None	None	None	N	N	N	N
IQCE	7p	2598605	2647196	None	Down	None	N	N	N	N
GNA12	7p	2767740	2883959	None	Down	None	N	N	N	N
KIAA0415	7p	4815261	4834026	None	Down	None	N	N	N	N
PAPOLB	7p	4897368	4901625	None	None	None	N	N	N	N
WIPI2	7p	5229834	5273486	None	Down	None	N	N	N	N
ACTB	7p	5566778	5570232	None	Down	None	N	N	N	N
FSCN1	7p	5632435	5646287	None	Down	None	N	N	N	N
RNF216	7p	5659671	5821361	None	Down	None	N	N	N	N
C7orf28A	7p	5938340	5965603	None	Down	None	N	N	N	N
PMS2	7p	6012869	6048737	None	None	None	N	N	N	N
EIF2AK1	7p	6061877	6098860	None	Down	None	N	N	N	N
PSCD3	7p	6201411	6312242	None	None	None	N	N	N	N
RAC1	7p	6414125	6443598	None	Down	None	N	N	N	N
KDELR2	7p	6500711	6523849	Up	Down	None	N	N	N	N
ZDHHC4	7p	6617064	6628610	None	Down	None	N	N	N	N
ZNF12	7p	6728063	6746566	Up	Down	None	N	N	N	N
PMS2CL	7p	6774935	6791232	None	Down	None	N	N	N	N
C1GALT1	7p	7222245	7288280	Down	Down	None	N	N	N	N
RPA3	7p	7676574	7758238	None	Down	None	N	N	Y	N
ICA1	7p	8152814	8301911	None	Down	None	N	N	N	N
NDUFA4	7p	10971579	10979813	None	Down	None	N	N	N	N
PHF14	7p	11013498	11147376	None	Down	None	N	N	N	N
THSD7A	7p	11410061	11871824	None	Down	None	N	N	N	N
TMEM106B	7p	12250847	12276890	None	Down	None	N	N	N	N
SCIN	7p	12610202	12693228	None	None	None	N	N	N	N
ARL4A	7p	12726910	12730558	None	Down	None	N	N	N	N
ETV1	7p	13930855	14031050	None	Down	None	N	N	N	N
DGKB	7p	14184673	14881075	None	None	None	N	N	N	N
MEOX2	7p	15650836	15726308	None	None	None	N	N	N	N
SOSTDC1	7p	16501105	16505474	None	None	None	N	N	N	N
ANKMY2	7p	16639400	16685442	Up	Down	None	N	N	N	N
BZW2	7p	16685758	16746148	None	Down	None	N	N	N	N
TSPAN13	7p	16793350	16824161	None	Down	None	N	N	N	N
AGR2	7p	16832263	16844738	None	Down	None	N	N	N	N
AHR	7p	17338275	17385775	None	Down	None	N	N	N	N
SNX13	7p	17830384	17980131	None	Down	None	N	N	N	N
PRPS1L1	7p	18066399	18067486	None	None	None	N	N	N	N
HDAC9	7p	18535884	19036992	None	Down	None	N	N	N	N
TWIST1	7p	19155090	19157295	None	None	None	N	N	N	N
TWISTNB	7p	19735084	19748660	None	Down	None	N	N	N	N
ITGB8	7p	20370724	20455382	None	Down	None	N	N	N	N
SP4	7p	21467688	21554151	None	None	Up	N	N	N	N
RAPGEF5	7p	22157907	22396533	None	None	None	N	N	N	N
IL6	7p	22766765	22771621	None	None	None	N	N	N	N
TOMM7	7p	22852250	22862471	None	Down	None	N	N	N	N
KLHL7	7p	23145916	23215038	None	None	None	N	N	N	N
NUPL2	7p	23221445	23240630	None	None	None	N	N	N	N
GPNMB	7p	23286315	23314729	Down	Up	None	N	N	N	N
IGF2BP3	7p	23349827	23509995	None	None	None	N	N	N	N
TRA2A	7p	23544400	23571660	None	Down	None	N	N	N	N
NPY	7p	24323806	24331484	None	None	None	N	N	N	N
MPP6	7p	24613084	24727498	None	None	None	N	N	N	N
DFNA5	7p	24737973	24797639	None	None	None	N	N	N	N
OSBPL3	7p	24836155	24932240	Down	Down	None	N	N	N	N
CYCS	7p	25158269	25164980	None	None	None	N	N	N	N
NPVF	7p	25264190	25268105	Up	None	None	N	N	N	N
NFE2L3	7p	26191846	26226756	None	Down	None	N	N	N	N
HNRNPA2B1	7p	26229555	26240413	None	None	None	N	N	N	N
CBX3	7p	26240830	26253227	None	None	None	N	N	N	N
SNX10	7p	26331514	26413949	None	None	None	N	N	N	N
SKAP2	7p	26706687	26904341	None	None	None	N	N	N	N
HOXA1	7p	27132613	27135625	None	None	None	N	N	N	N
HOXA2	7p	27139972	27142394	None	None	None	N	N	N	N
HOXA3	7p	27145808	27159214	None	None	None	N	N	N	N
HOXA4	7p	27168125	27170399	None	None	None	N	N	N	N
HOXA5	7p	27180670	27183287	None	None	None	N	N	N	N
HOXA6	7p	27185201	27187393	None	None	None	N	N	N	N
HOXA7	7p	27193337	27196296	None	None	None	N	N	N	N
HOXA9	7p	27202056	27205149	None	None	None	N	N	N	N
HOXA10	7p	27210209	27219880	Up	None	None	N	N	N	N
HOXA11	7p	27220775	27224835	Up	None	None	N	N	N	N
EVX1	7p	27282163	27286192	None	None	None	N	N	N	N
TAX1BP1	7p	27779713	27869386	None	Down	None	N	N	N	N
CREB5	7p	28475233	28865511	Up	None	Down	N	N	N	N
CPVL	7p	29035246	29186153	None	None	None	N	N	N	N
CHN2	7p	29234120	29553944	None	None	None	N	N	N	N
SCRN1	7p	29959718	30029425	None	Down	None	N	N	N	N
FKBP14	7p	30050198	30066417	None	None	None	N	N	N	N
NOD1	7p	30464142	30518393	None	None	None	N	N	N	N
C7orf24	7p	30536236	30544457	None	None	None	N	N	N	N
GARS	7p	30634180	30673648	None	None	None	N	N	N	N
CRHR2	7p	30691558	30739719	None	None	Up	N	N	N	N
AQP1	7p	30951414	30965131	None	None	None	N	N	N	N
HIP2	7p	30951414	30965131	None	None	None	N	N	N	N
GHRHR	7p	31003635	31019146	None	None	None	N	N	N	N
ADCYAP1R1	7p	31092075	31151093	Down	None	None	N	N	N	N
NEUROD6	7p	31377074	31380538	None	None	None	N	N	N	N
C7orf16	7p	31726630	31748069	None	None	None	N	N	N	N
PDE1C	7p	31792631	32110980	None	None	None	N	N	N	N
LSM5	7p	32524944	32534870	None	None	None	N	N	N	N
KIAA0241	7p	32535175	32623779	None	None	None	N	N	N	N
BBS9	7p	33169151	33645680	Up	Down	None	N	N	N	N
DPY19L1	7p	34968492	35077653	None	None	None	N	N	N	N
7-Sep	7p	35840595	35946715	None	None	None	N	N	N	N
AOAH	7p	36552548	36764154	None	Up	None	N	N	N	N
ELMO1	7p	36892510	37393272	Down	None	None	N	N	N	N
TXNDC3	7p	37888198	37940002	None	None	None	N	N	N	N
SFRP4	7p	37945534	37956525	None	None	None	N	N	N	N
AMPH	7p	38423296	38671167	None	None	None	N	N	N	N
VPS41	7p	38763542	38948800	None	None	None	N	N	N	N
POU6F2	7p	39017608	39504390	Up	None	None	N	N	N	N
RALA	7p	39663151	39747723	None	Up	None	N	N	N	N
CDC2L5	7p	39989958	40136733	None	None	None	N	N	N	N
C7orf10	7p	40174574	40900366	None	None	None	N	N	N	N
INHBA	7p	41728600	41742706	None	None	None	N	N	N	N
GLI3	7p	42000547	42276618	None	None	None	N	N	N	N
PSMA2	7p	42956461	42971805	None	None	None	N	N	N	Y
HECW1	7p	43152197	43602938	None	None	Down	N	N	N	N
STK17A	7p	43622691	43666978	None	None	None	N	N	N	N
C7orf44	7p	43678845	43769140	None	None	None	N	N	N	N
BLVRA	7p	43798271	43846941	Up	Up	None	N	N	N	N
URG4	7p	43915500	43946231	None	None	None	N	N	N	N
UBE2D4	7p	43966034	43995735	None	None	None	N	N	N	N
PGAM2	7p	44102325	44105186	None	None	None	N	N	N	N
POLM	7p	44111660	44122139	None	None	None	N	N	N	N
AEBP1	7p	44143959	44154164	None	None	None	N	N	N	N
POLD2	7p	44154278	44163169	None	Up	None	N	N	Y	N
MYL7	7p	44178462	44180916	Up	None	None	N	N	N	N
GCK	7p	44183869	44198887	Up	None	None	N	N	N	N
YKT6	7p	44240577	44253893	Up	Up	None	N	N	N	N
CAMK2B	7p	44256748	44365230	None	None	None	N	N	N	N
NPC1L1	7p	44552134	44580914	Up	None	None	N	N	N	N
DDX56	7p	44605015	44614137	None	Up	None	N	N	N	N
OGDH	7p	44646120	44748669	None	None	None	N	N	N	N
ZMIZ2	7p	44795786	44809479	None	None	None	N	N	N	N
PPIA	7p	44836240	44842716	None	None	None	N	N	N	N
H2AFV	7p	44873212	44887725	None	None	None	N	N	N	N
NACAD	7p	45120035	45128493	Up	None	None	N	N	N	N
TBRG4	7p	45139698	45151346	None	Up	None	N	N	N	N
RAMP3	7p	45197366	45223850	None	None	None	N	N	N	N
ADCY1	7p	45614124	45762714	Up	None	None	N	N	N	N
IGFBP1	7p	45927958	45933267	None	None	None	N	N	N	N
IGFBP3	7p	45951843	45960871	None	None	None	N	N	N	N
TNS3	7p	47314751	47621742	None	None	None	N	N	N	N
HUS1	7p	48002884	48019222	None	Up	None	Y	N	N	N
UPP1	7p	48128850	48148330	None	None	None	N	N	N	N
ZPBP	7p	49977023	50132860	None	Down	None	N	N	N	N
IKZF1	7p	50344377	50472798	None	None	None	N	N	N	N
DDC	7p	50560344	50628768	Up	None	None	N	N	N	N
GRB10	7p	50657759	50800050	None	None	None	N	N	N	N
COBL	7p	51083908	51384515	None	None	None	N	N	N	N
SEC61G	7p	54819939	54826939	None	None	None	N	N	N	Y
EGFR	7p	55086724	55224644	None	None	None	N	N	N	N
LANCL2	7p	55433140	55501435	None	Up	None	N	N	N	N
ECOP	7p	55538300	55605409	None	None	None	N	N	N	N
MRPS17	7p	56019610	56023033	None	Up	None	N	N	N	N
GBAS	7p	56032269	56067875	None	Up	None	N	N	N	N
PSPH	7p	56078743	56119268	None	None	None	N	N	N	N
CCT6A	7p	56119377	56131682	None	None	None	N	N	N	N
PHKG1	7p	56147975	56160689	None	None	None	N	N	N	N
CHCHD2	7p	56169265	56174187	None	Up	None	N	N	N	N
ZNF107	7q	64126460	64171960	None	None	None	N	N	N	N
ZNF273	7q	64363619	64391955	None	None	None	N	N	N	N
ZNF117	7q	64434829	64451414	None	None	None	N	N	N	N
GUSB	7q	65425672	65447301	None	None	None	N	N	N	N
ASL	7q	65540833	65558329	None	None	None	N	N	N	N
RCP9	7q	65579804	65619553	None	Up	None	N	N	N	N
TPST1	7q	65670258	65825438	None	None	None	N	N	N	N
RABGEF1	7q	66147077	66276448	None	None	None	N	N	N	N
C7orf42	7q	66386202	66423538	None	None	None	N	N	N	N
AUTS2	7q	69063905	69755607	None	None	None	N	N	N	N
POM121	7q	72349905	72421979	None	None	None	N	N	N	N
PMS2L5	7q	72476618	72520245	None	None	None	N	N	N	N
NSUN5	7q	72716512	72722864	None	None	None	N	N	N	N
FKBP6	7q	72742154	72772646	Up	None	Up	N	N	N	N
FZD9	7q	72848108	72850450	None	Up	None	N	N	N	N
BAZ1B	7q	72854727	72936615	None	None	None	N	N	N	N
BCL7B	7q	72950682	72972065	None	None	None	N	N	N	N
TBL2	7q	72983276	72993013	None	Up	Up	N	N	N	N
MLXIPL	7q	73007523	73038870	None	None	None	N	N	N	N
WBSCR22	7q	73097897	73112551	None	None	None	N	N	N	N
STX1A	7q	73113534	73134017	None	None	None	N	N	N	N
ABHD11	7q	73150426	73153190	None	None	None	N	N	N	N
CLDN3	7q	73183326	73184600	None	None	None	N	N	N	N
CLDN4	7q	73245192	73247023	None	None	None	N	N	N	N
ELN	7q	73442118	73484236	None	None	None	N	N	N	N
LIMK1	7q	73507485	73536855	None	None	None	N	N	N	N
EIF4H	7q	73588705	73611429	None	None	None	N	N	N	N
LAT2	7q	73624086	73644164	None	None	None	N	N	N	N
RFC2	7q	73645831	73668788	None	Up	None	N	N	Y	N
CLIP2	7q	73703804	73820273	None	None	Down	N	N	N	N
GTF2IRD1	7q	73868119	74016920	None	None	None	N	N	N	N
GTF2I	7q	74071990	74175022	None	None	None	N	N	N	N
NCF1	7q	74188308	74203720	Down	Up	None	N	N	N	Y
WBSCR16	7q	74441223	74489717	None	None	None	N	N	N	N
NSUN5B	7q	75039604	75046071	None	None	Down	N	N	N	N
PMS2L3	7q	75137068	75157453	None	None	None	N	N	N	N
HIP1	7q	75162618	75368290	None	None	None	N	N	N	N
CCL24	7q	75441113	75443033	None	None	None	N	N	N	N
POR	7q	75544419	75616173	None	None	None	N	N	N	N
STYXL1	7q	75625654	75677321	None	Up	None	N	N	N	N
MDH2	7q	75677336	75696827	None	None	None	N	N	N	N
HSPB1	7q	75931874	75933614	None	None	None	N	N	N	N
DTX2	7q	76109826	76135312	None	None	None	N	N	N	N
UPK3B	7q	76139744	76157199	None	None	None	N	N	N	N
FGL2	7q	76822687	76829150	None	Up	None	N	N	N	N
PTPN12	7q	77167351	77269388	None	None	None	N	N	N	N
PHTF2	7q	77428108	77586821	None	None	None	N	N	N	N
MAGI2	7q	77646373	79082890	None	None	None	N	N	N	N
GNAI1	7q	79764139	79848725	None	None	None	N	N	N	N
GNAT3	7q	80087986	80141242	None	None	None	N	N	N	N
CD36	7q	80267831	80303734	None	None	None	N	N	N	Y
FAT	7q	80267831	80303734	None	None	None	N	N	N	N
SEMA3C	7q	80371853	80548667	Up	None	None	N	N	N	N
HGF	7q	81331443	81399452	None	None	None	N	N	N	N
CACNA2D1	7q	81579417	82073031	None	None	None	N	N	N	N
PCLO	7q	82383320	82792197	None	None	Up	N	N	N	N
SEMA3E	7q	82993221	83278479	None	None	None	N	N	N	N
SEMA3A	7q	83587658	83824217	None	None	None	N	N	N	N
SEMA3D	7q	84624871	84751247	None	None	None	N	N	N	N
GRM3	7q	86273229	86494192	None	None	None	N	N	N	N
DMTF1	7q	86781676	86825648	None	None	None	N	N	N	N
C7orf23	7q	86825477	86849031	Down	None	None	N	N	N	N
TP53AP1	7q	86954663	86974808	Up	None	None	N	N	N	N
CROT	7q	86974950	87029112	None	None	None	N	N	N	N
ABCB4	7q	87031360	87105019	Up	None	None	N	N	N	N
ABCB1	7q	87133178	87342639	None	None	None	N	N	N	N
SLC25A40	7q	87463813	87505692	Down	Up	None	N	N	N	N
DBF4	7q	87505543	87538856	None	Up	None	N	N	N	N
ADAM22	7q	87563565	87811428	Up	None	None	N	N	N	N
SRI	7q	87837517	87856308	None	Down	None	N	N	N	N
STEAP4	7q	87905743	87936228	None	None	None	N	N	N	N
STEAP1	7q	89783688	89794141	None	None	None	N	N	N	N
PFTK1	7q	90339129	90839905	None	Down	None	N	N	N	N
FZD1	7q	90893782	90898132	None	None	None	N	N	N	N
MTERF	7q	91502020	91510016	None	None	None	N	N	N	N
AKAP9	7q	91570188	91739987	None	Down	None	N	N	N	N
HYPE	7q	91570188	91739987	None	None	None	N	N	N	N
CYP51A1	7q	91741462	91763840	Down	None	Up	N	N	N	N
KRIT1	7q	91828282	91875414	None	None	None	N	N	N	N
GATAD1	7q	92076761	92089381	None	None	None	N	N	N	N
PEX1	7q	92116336	92157845	None	None	None	N	N	N	N
DKFZP564O0523	7q	92158086	92166823	None	None	None	N	N	N	N
CDK6	7q	92234234	92465941	Up	None	None	N	N	N	N
SAMD9	7q	92728825	92747336	None	Up	None	N	N	N	N
CALCR	7q	93053798	93189122	None	None	None	N	N	N	N
TFPI2	7q	93514708	93520303	None	None	None	N	N	N	N
GNGT1	7q	93535819	93540485	None	None	None	N	N	N	N
GNG11	7q	93551015	93555826	None	None	None	N	N	N	N
BET1	7q	93620999	93633690	None	None	None	N	N	N	N
COL1A2	7q	94023872	94060544	None	None	None	N	N	N	N
CASD1	7q	94139169	94186328	None	None	None	N	N	N	N
SGCE	7q	94214535	94285521	None	None	None	N	N	N	N
PEG10	7q	94285636	94299006	Up	None	None	N	N	N	N
PPP1R9A	7q	94539209	94925727	None	None	None	N	N	N	N
PON1	7q	94927668	94953884	Up	None	None	N	N	N	N
PON3	7q	94989183	95025687	None	None	None	N	N	N	N
PON2	7q	95034173	95064384	None	None	None	N	N	N	N
ASB4	7q	95115212	95169543	None	None	None	N	N	N	N
PDK4	7q	95212808	95225925	None	None	None	N	N	N	N
DYNC1I1	7q	95401817	95727736	None	None	None	N	N	N	Y
SLC25A13	7q	95749531	95951459	None	None	Down	N	N	N	N
SHFM1	7q	96318078	96339203	None	None	None	N	N	N	N
DLX6	7q	96635289	96640352	None	Up	None	N	N	N	N
DLX5	7q	96649701	96654143	None	None	None	N	N	N	N
ACN9	7q	96745904	96811075	None	None	None	N	N	N	N
TAC1	7q	97361270	97369784	None	None	None	N	N	N	N
ASNS	7q	97481428	97501477	None	None	None	N	N	N	N
LMTK2	7q	97736196	97838944	None	None	None	N	N	N	N
NPTX2	7q	98246596	98259181	None	None	None	N	N	N	N
TRRAP	7q	98476112	98610866	None	None	None	N	N	N	N
SMURF1	7q	98625057	98741743	None	None	None	N	N	N	N
ARPC1A	7q	98923495	98963885	None	None	None	N	N	N	N
ARPC1B	7q	98972297	98992404	None	None	None	N	N	N	N
PDAP1	7q	98992297	99006305	None	None	None	N	N	N	N
BUD31	7q	99006600	99017239	None	None	None	N	N	N	N
PTCD1	7q	99014361	99036462	None	None	None	N	N	N	N
CPSF4	7q	99036562	99054996	None	None	None	N	N	N	N
ATP5J2	7q	99055783	99063824	None	None	None	N	N	N	N
ZNF394	7q	99090853	99097877	None	None	None	N	N	N	N
ZKSCAN5	7q	99102572	99131445	None	None	None	N	N	N	N
CYP3A5	7q	99257866	99277621	None	None	None	N	N	N	N
CYP3A7	7q	99302659	99332819	None	None	None	N	N	N	N
CYP3A4	7q	99354582	99381811	None	None	None	N	N	N	N
CYP3A43	7q	99425635	99463727	None	None	None	N	N	N	N
AZGP1	7q	99564349	99573735	None	None	None	N	Y	N	Y
ZKSCAN1	7q	99613194	99639312	None	None	None	N	N	N	N
ZSCAN21	7q	99647416	99662663	None	None	None	N	N	N	N
ZNF3	7q	99667593	99679387	None	None	None	N	N	N	N
COPS6	7q	99686582	99689822	None	None	None	N	N	N	N
MCM7	7q	99690350	99699563	Down	Up	None	N	N	Y	N
AP4M1	7q	99699129	99704803	None	None	None	N	N	N	N
TAF6	7q	99704692	99716995	None	None	None	N	N	N	N
GAL3ST4	7q	99756864	99766373	None	None	None	N	N	N	N
STAG3	7q	99775365	99812010	None	None	None	N	N	N	N
PVRIG	7q	99816870	99819111	None	Up	None	N	N	N	N
PILRB	7q	99955625	99965454	None	None	Down	N	N	N	N
PILRA	7q	99971067	99997722	None	None	None	N	N	N	N
ZCWPW1	7q	99998494	100026431	None	None	None	N	N	N	N
MEPCE	7q	100026412	100031749	None	None	None	N	N	N	N
TSC22D4	7q	100064141	100076902	Down	None	None	N	N	N	N
HRBL	7q	100136833	100165843	Down	None	None	N	N	N	N
LRCH4	7q	100171633	100183811	None	None	None	N	N	N	N
FBXO24	7q	100183955	100198740	None	None	None	N	N	N	N
PCOLCE	7q	100199881	100205798	None	None	None	N	N	N	N
MOSPD3	7q	100210113	100213000	None	None	None	N	N	N	N
TFR2	7q	100218038	100239173	None	Up	None	N	N	N	N
ACTL6B	7q	100240725	100254084	None	None	None	N	N	N	N
GNB2	7q	100271362	100276792	None	None	None	N	N	N	N
POP7	7q	100303675	100305123	None	None	None	N	N	N	N
EPO	7q	100318422	100321323	None	None	None	N	N	N	N
EPHB4	7q	100400186	100425143	None	None	None	N	N	N	N
SLC12A9	7q	100450340	100464634	None	None	None	N	N	N	N
TRIP6	7q	100464949	100471076	None	None	None	N	N	N	N
ACHE	7q	100487614	100493541	None	None	None	N	N	N	N
SERPINE1	7q	100770369	100782547	None	None	None	N	N	N	N
AP1S1	7q	100797685	100804557	None	None	None	N	N	N	Y
VGF	7q	100805789	100808852	None	None	None	N	N	N	N
PLOD3	7q	100849257	100861011	Down	None	None	N	N	N	N
ZNHIT1	7q	100860984	100867471	None	None	None	N	N	N	N
CLDN15	7q	100875372	100881227	None	None	Down	N	N	N	N
FIS1	7q	100882892	100888371	None	None	None	N	N	N	N
RABL5	7q	100956647	100965104	Up	None	None	N	N	N	N
MYLC2PL	7q	101256604	101272576	None	Up	None	N	N	N	N
CUTL1	7q	101460881	101901513	None	None	None	N	N	N	N
PRKRIP1	7q	102036803	102067129	None	None	None	N	N	N	N
ORAI2	7q	102073976	102097268	Up	None	None	N	N	N	N
ALKBH4	7q	102096666	102105321	None	None	None	N	N	N	N
POLR2J	7q	102113547	102119381	None	None	None	N	N	N	N
RASA4	7q	102220092	102257205	None	None	None	N	N	N	N
LRRC17	7q	102553343	102585556	None	None	None	N	N	N	N
PMPCB	7q	102937872	102955133	None	None	None	N	N	N	N
PSMC2	7q	102987970	103002914	None	None	None	N	N	N	Y
RELN	7q	103112230	103629963	None	None	None	N	N	N	N
ORC5L	7q	103766787	103848495	None	None	None	N	N	N	N
SRPK2	7q	104756820	105029377	None	None	None	N	N	N	N
PUS7	7q	105096959	105162685	None	None	None	N	N	N	N
RINT1	7q	105172531	105208124	None	None	None	N	N	N	N
SYPL1	7q	105730813	105752791	None	None	None	N	N	N	N
PBEF1	7q	105888731	105925638	Down	None	None	N	N	N	N
PIK3CG	7q	106505923	106549423	None	Up	None	N	N	N	N
PRKAR2B	7q	106685177	106802256	None	Down	None	N	N	N	N
HBP1	7q	106809459	106842974	None	None	None	N	N	N	N
COG5	7q	106842188	107204959	None	None	None	N	N	N	N
GPR22	7q	107110501	107116125	None	None	None	N	N	N	N
DUS4L	7q	107204401	107218968	None	None	None	N	N	N	N
BCAP29	7q	107220421	107263762	None	None	None	N	N	N	N
SLC26A4	7q	107301079	107358252	None	None	None	N	N	N	N
CBLL1	7q	107384141	107402112	None	None	None	N	N	N	N
SLC26A3	7q	107405911	107443678	None	None	None	N	N	N	N
DLD	7q	107531551	107561643	None	None	None	N	N	N	N
LAMB1	7q	107564245	107643804	None	None	None	N	N	N	N
LAMB4	7q	107663995	107770801	Up	None	None	N	N	N	N
NRCAM	7q	107788070	108096841	None	Down	None	N	N	N	N
DNAJB9	7q	108210188	108215294	None	None	None	N	N	N	N
LRRN3	7q	110731061	110765509	None	None	None	N	N	N	N
DOCK4	7q	111366163	111846462	None	None	None	N	N	N	N
ZNF277P	7q	111846642	111983989	None	None	None	N	N	N	N
IFRD1	7q	112063198	112117258	None	None	None	N	N	N	N
TMEM168	7q	112402436	112430478	None	None	None	N	N	N	N
GPR85	7q	112720467	112726542	None	None	None	N	N	N	N
PPP1R3A	7q	113516881	113559082	None	None	None	N	N	N	N
MDFIC	7q	114562208	114659970	Down	None	None	N	N	N	N
TFEC	7q	115575201	115608367	Down	Up	None	N	N	N	N
TES	7q	115850546	115898837	None	None	None	N	N	N	N
CAV2	7q	116140097	116148595	None	None	None	N	N	N	N
CAV1	7q	116166346	116201239	None	None	None	N	N	N	N
MET	7q	116312458	116438440	None	None	None	N	N	N	N
CAPZA2	7q	116502562	116559313	None	None	None	N	N	N	N
ST7	7q	116593380	116863961	None	None	None	N	N	N	N
WNT2	7q	116916685	116963343	None	None	None	N	N	N	N
CFTR	7q	117120016	117308718	None	None	None	N	N	N	N
LSM8	7q	117824085	117844093	Down	None	None	N	N	N	N
ANKRD7	7q	117864711	117882784	None	None	None	N	N	N	N
KCND2	7q	119913721	120390387	None	Down	None	N	N	N	N
TSPAN12	7q	120427373	120498177	Down	None	None	N	N	N	N
ING3	7q	120590816	120597034	Down	None	None	N	N	N	N
WNT16	7q	120965420	120981158	None	None	None	N	N	N	N
FAM3C	7q	120988904	121036422	None	None	None	N	N	N	N
PTPRZ1	7q	121513158	121702090	None	None	None	N	N	N	N
AASS	7q	121713597	121784344	None	Down	None	N	N	N	N
CADPS2	7q	121958477	122526813	Down	None	None	N	N	N	N
TAS2R16	7q	122634758	122635754	None	None	None	N	N	N	N
SLC13A1	7q	122753587	122840025	None	None	None	N	N	N	N
NDUFA5	7q	123181082	123197825	None	None	None	N	N	N	N
WASL	7q	123321980	123389125	None	None	None	N	N	N	N
HYAL4	7q	123485222	123517531	None	None	None	N	N	N	N
SPAM1	7q	123565285	123611461	None	None	None	N	N	N	N
GPR37	7q	124385654	124406079	None	None	None	N	N	N	N
POT1	7q	124462439	124570037	None	None	None	N	N	N	N
GRM8	7q	126078651	126892428	None	None	None	N	N	N	N
GCC1	7q	127220681	127225654	None	None	None	N	N	N	N
ARF5	7q	127228405	127231759	None	Up	None	N	N	N	N
FSCN3	7q	127233688	127241851	None	None	None	N	N	N	N
PAX4	7q	127250345	127255780	None	None	None	N	N	N	N
SND1	7q	127292201	127732659	None	None	None	N	N	N	N
LEP	7q	127881330	127897682	None	None	None	N	N	N	N
RBM28	7q	127950435	127983962	None	Up	None	N	N	N	N
IMPDH1	7q	128032330	128046024	None	None	None	N	N	N	N
HIG2	7q	128095883	128098472	None	None	None	N	N	N	N
CALU	7q	128379345	128413477	None	None	None	N	N	N	N
OPN1SW	7q	128412542	128415844	None	None	None	N	N	N	N
FLNC	7q	128470482	128499328	None	Down	None	N	N	N	N
ATP6V1F	7q	128502856	128505903	None	None	None	N	N	N	N
IRF5	7q	128577993	128590088	None	Up	None	N	N	N	N
TNPO3	7q	128594233	128695227	None	None	None	N	N	N	N
SMO	7q	128828712	128853385	None	None	None	N	N	N	N
NRF1	7q	129251554	129396922	None	None	None	N	N	N	N
UBE2H	7q	129470572	129592800	None	None	None	N	N	N	N
CPA2	7q	129906702	129929637	None	None	None	N	N	N	N
CPA4	7q	129932973	129964020	None	None	None	N	N	N	N
CPA1	7q	130020289	130027949	None	None	None	N	N	N	N
TSGA14	7q	130033611	130081051	None	None	None	N	N	N	N
MEST	7q	130131898	130146138	Up	None	None	N	N	N	N
MKLN1	7q	131012594	131181398	None	Up	None	N	N	N	N
PODXL	7q	131185020	131241376	Up	None	None	N	N	N	N
CHCHD3	7q	132469622	132766828	None	Up	None	N	N	N	N
AKR1B1	7q	134127106	134143888	None	None	None	N	N	N	N
AKR1B10	7q	134212343	134226166	Up	None	None	N	N	N	N
BPGM	7q	134331530	134364567	None	None	None	N	N	N	N
CALD1	7q	134464163	134655480	None	None	None	N	N	N	N
TMEM140	7q	134832765	134850967	None	Up	None	N	N	N	N
C7orf49	7q	134850531	134854226	None	Up	None	N	N	N	N
CNOT4	7q	135046546	135194875	None	None	None	N	N	N	N
NUP205	7q	135242661	135333499	None	Up	None	N	N	N	N
SLC13A4	7q	135365986	135412933	Up	None	None	N	N	N	N
CHRM2	7q	136553831	136701771	None	None	None	N	N	N	N
PTN	7q	136912091	137028546	None	None	Up	N	N	N	N
DGKI	7q	137074384	137531609	None	None	None	N	N	N	N
CREB3L2	7q	137559724	137686847	None	None	None	N	N	N	N
AKR1D1	7q	137761177	137803050	None	None	None	N	N	N	N
TRIM24	7q	138145078	138270332	None	None	None	N	N	N	N
ATP6V0A4	7q	138391038	138458782	None	None	None	N	N	N	N
ZC3HAV1	7q	138728265	138794465	Down	None	None	N	N	N	N
TTC26	7q	138818489	138876732	None	None	None	N	N	N	N
LUC7L2	7q	139044591	139108203	None	None	None	N	N	N	N
HIPK2	7q	139246315	139477693	None	None	None	N	N	N	N
TBXAS1	7q	139528951	139720125	None	None	None	N	N	N	N
PARP12	7q	139723548	139763521	None	Up	None	N	N	N	N
JHDM1D	7q	139784545	139876741	Down	None	None	N	N	N	N
MKRN1	7q	140155982	140179369	None	None	None	N	N	N	N
DENND2A	7q	140218219	140302342	Up	None	None	N	N	N	N
ADCK2	7q	140372952	140394908	None	Up	None	N	N	N	N
NDUFB2	7q	140396480	140406446	None	Up	None	N	N	N	N
BRAF	7q	140433812	140624564	Down	Up	Up	N	N	N	N
MRPS33	7q	140705960	140714479	None	None	None	N	N	N	N
AGK	7q	141251077	141354209	None	Up	None	N	N	N	N
SSBP1	7q	141438120	141450288	None	Up	Up	N	N	N	N
TAS2R3	7q	141463896	141464997	None	None	None	N	N	N	N
TAS2R4	7q	141478288	141479188	None	None	None	N	N	N	N
CLEC5A	7q	141627156	141646783	None	None	None	N	N	N	N
MGAM	7q	141695678	141806547	None	None	None	N	N	N	N
PRSS1	7q	142457318	142460927	None	None	None	N	N	N	N
EPHB6	7q	142560513	142568847	None	None	None	N	N	N	N
TRPV6	7q	142568955	142583490	None	None	None	N	N	N	N
TRPV5	7q	142605647	142630820	None	Up	None	N	N	N	N
KEL	7q	142638200	142659503	None	None	None	N	N	N	N
PIP	7q	142829173	142836834	None	None	None	N	N	N	N
GSTK1	7q	142960521	142966222	None	Up	None	N	N	N	N
CASP2	7q	142985307	143004789	None	None	None	N	N	N	N
CLCN1	7q	143013218	143049097	None	None	None	N	N	N	N
ZYX	7q	143078359	143088206	None	None	None	N	N	N	N
EPHA1	7q	143088204	143105985	None	None	None	N	N	N	N
OR2F2	7q	143632325	143633279	None	None	None	N	N	N	N
OR2F1	7q	143657019	143658108	None	None	None	N	N	N	N
ARHGEF5	7q	144052488	144077725	Down	None	None	N	N	N	N
TPK1	7q	144149033	144533146	None	None	None	N	N	N	N
CNTNAP2	7q	145813452	148118088	None	None	None	N	N	N	N
CUL1	7q	148395932	148498202	None	Up	None	N	N	N	N
EZH2	7q	148504463	148581441	None	Up	None	N	N	N	N
PDIA4	7q	148700153	148725782	None	Up	None	N	N	N	N
ZNF282	7q	148892576	148923339	None	Up	None	N	N	N	N
ZNF212	7q	148936741	148952700	None	None	None	N	N	N	N
ZNF783	7q	148959261	148982085	None	None	None	N	N	N	N
ZNF467	7q	149461452	149470295	None	Up	None	N	N	N	N
ATP6V0E2	7q	149570056	149577787	None	None	None	N	N	N	N
RARRES2	7q	150035406	150038763	None	None	None	N	N	N	N
REPIN1	7q	150065878	150071133	None	Up	None	N	N	N	N
GIMAP4	7q	150264457	150271041	None	Up	None	N	N	N	N
GIMAP6	7q	150322463	150329736	None	Up	None	N	N	N	N
GIMAP5	7q	150434435	150440737	Down	Up	None	N	N	N	N
TMEM176B	7q	150488375	150498448	None	None	None	N	N	N	N
TMEM176A	7q	150497853	150502208	None	None	None	N	N	N	N
ABP1	7q	150549564	150558379	None	None	None	N	N	N	N
KCNH2	7q	150646515	150652917	None	Up	None	N	N	N	N
NOS3	7q	150690891	150701023	Down	None	None	N	N	N	N
ABCB8	7q	150725508	150744869	None	Up	None	N	N	N	N
ACCN3	7q	150745378	150749843	None	None	None	N	N	N	N
CDK5	7q	150750898	150755052	None	Up	None	N	N	N	N
SLC4A2	7q	150756656	150773614	None	None	None	N	N	N	N
FASTK	7q	150773707	150777970	None	Up	None	N	N	N	N
ABCF2	7q	150904922	150924460	None	Up	None	N	N	N	N
SMARCD3	7q	150936058	150974231	None	None	None	N	N	N	N
RHEB	7q	151163097	151217010	None	Up	None	N	N	N	N
PRKAG2	7q	151253200	151329344	None	None	None	N	N	N	N
GALNT11	7q	151722777	151819427	None	None	None	N	N	N	N
XRCC2	7q	152343586	152373250	None	Up	None	N	N	N	N
ACTR3B	7q	152456833	152552464	None	None	None	N	N	N	N
DPP6	7q	154002346	154685995	None	None	None	N	N	N	N
PAXIP1	7q	154735399	154794682	Down	Up	None	N	N	N	N
HTR5A	7q	154862033	154879102	None	None	None	N	N	N	N
INSIG1	7q	155089485	155101945	Down	Up	Up	N	N	N	N
EN2	7q	155250823	155257526	None	Down	None	N	N	N	N
SHH	7q	155595557	155604967	None	None	Up	N	N	N	N
RNF32	7q	156435670	156469820	None	None	None	N	N	N	N
MNX1	7q	156797546	156803347	None	Up	None	N	N	N	N
UBE3C	7q	156931654	157062066	None	Up	None	N	N	N	N
DNAJB6	7q	157129710	157210133	None	None	None	N	N	N	N
PTPRN2	7q	157331749	158380482	None	None	None	N	N	N	N
NCAPG2	7q	158432487	158497522	None	Up	None	N	N	N	N
WDR60	7q	158649268	158738883	None	None	None	N	N	N	N
VIPR2	7q	158820865	158937649	Up	None	None	N	N	N	N
DLGAP2	8p	1449531	1656642	None	None	None	N	N	N	N
CLN8	8p	1711869	1734736	None	None	None	N	N	N	N
ARHGEF10	8p	1772148	1906807	None	Down	Down	N	N	N	N
MYOM2	8p	1993157	2093380	None	None	None	N	N	N	N
MCPH1	8p	6264112	6304940	None	None	None	N	N	N	N
ANGPT2	8p	6357174	6420784	Down	None	None	N	N	N	N
AGPAT5	8p	6565877	6619021	None	None	Down	N	N	N	N
DEFB1	8p	6728096	6735529	None	None	None	N	N	N	N
DEFA6	8p	6782215	6783598	None	None	None	N	N	N	N
DEFA4	8p	6793344	6795786	None	None	None	N	N	N	N
DEFA5	8p	6912828	6914259	None	None	None	N	N	N	N
MFHAS1	8p	8641998	8751131	None	None	None	N	N	N	N
TNKS	8p	9413444	9639856	None	Down	None	N	N	N	N
MSRA	8p	9911829	10286401	None	None	None	N	N	N	N
MTMR9	8p	11141999	11185654	None	None	Down	N	N	N	N
BLK	8p	11351520	11422108	None	None	None	N	N	N	N
GATA4	8p	11561716	11617509	None	None	None	N	N	N	N
FDFT1	8p	11660552	11696818	Down	None	None	N	N	N	N
CTSB	8p	11700033	11725646	None	None	None	N	N	N	N
C8orf79	8p	12803182	12887284	None	None	None	N	N	N	N
DLC1	8p	13162115	13372429	None	None	None	N	N	N	N
TUSC3	8p	15397595	15624158	None	None	None	N	N	N	N
MSR1	8p	15965386	16050300	None	None	None	N	N	N	N
FGF20	8p	16850333	16859674	None	Down	None	N	N	N	N
CNOT7	8p	17089021	17104387	None	None	Down	N	N	N	N
SLC7A2	8p	17396285	17428077	None	None	None	N	N	N	N
PDGFRL	8p	17433941	17500642	None	None	None	N	N	N	N
MTUS1	8p	17501302	17580084	None	None	None	N	N	N	N
FGL1	8p	17721899	17752913	None	None	None	N	N	N	N
PCM1	8p	17780365	17887457	None	None	Down	N	N	N	N
ASAH1	8p	17913924	17941879	None	Down	None	N	N	N	N
NAT1	8p	18027970	18081198	None	None	None	N	N	N	N
NAT2	8p	18248754	18258723	None	None	None	N	N	N	N
PSD3	8p	18384812	18871196	None	Down	None	N	N	N	N
SH2D4A	8p	19171486	19253729	None	None	None	N	N	N	N
ChGn	8p	19261671	19540094	None	None	None	N	N	N	N
LPL	8p	19796581	19824770	None	None	None	N	N	N	N
SLC18A1	8p	20002365	20040717	None	None	None	N	N	N	N
ATP6V1B2	8p	20054703	20079207	None	None	None	N	N	N	N
LZTS1	8p	20103675	20112803	None	None	None	N	N	N	N
GFRA2	8p	21549529	21646346	Up	None	None	N	N	N	N
XPO7	8p	21777179	21864096	None	None	Down	N	N	N	N
FGF17	8p	21900427	21906319	Up	None	None	N	N	N	N
EPB49	8p	21912327	21940036	None	None	Down	N	N	N	N
NUDT18	8p	21964382	21966932	None	None	None	N	N	N	N
HR	8p	21971931	21988565	None	None	None	N	N	N	N
REEP4	8p	21995532	21999448	None	None	None	N	N	N	N
SFTPC	8p	22019183	22021991	None	Up	Up	N	N	N	N
BMP1	8p	22022652	22069840	None	None	None	N	N	N	N
POLR3D	8p	22102618	22108680	None	None	None	N	N	N	N
PIWIL2	8p	22133079	22213584	None	None	None	N	N	N	N
SLC39A14	8p	22224761	22291640	None	None	None	N	N	N	N
PPP3CC	8p	22298482	22398657	None	None	None	N	N	N	N
SORBS3	8p	22409250	22433008	None	None	None	N	N	N	N
PDLIM2	8p	22436253	22451810	None	None	None	N	N	N	N
BIN3	8p	22477946	22526661	None	None	Down	N	N	N	N
EGR3	8p	22545173	22549902	None	None	None	N	N	N	N
RHOBTB2	8p	22844929	22877710	None	Down	None	N	N	N	N
TNFRSF10B	8p	22877647	22926700	None	None	Down	N	N	N	N
TNFRSF10C	8p	22960326	22974950	None	None	None	N	N	N	N
TNFRSF10D	8p	22993100	23021543	None	None	None	N	N	N	N
CHMP7	8p	23101149	23119512	None	Down	None	N	N	N	N
LOXL2	8p	23154409	23261722	None	None	None	N	N	N	N
ENTPD4	8p	23286664	23315244	None	Down	None	N	N	N	N
SLC25A37	8p	23386362	23430063	None	Down	Down	N	N	N	N
NKX3-1	8p	23536205	23540450	None	Up	None	N	N	N	N
STC1	8p	23699433	23712320	None	None	None	N	N	N	N
ADAM28	8p	24151579	24212726	None	None	None	N	N	N	N
ADAMDEC1	8p	24241797	24263526	Down	Up	None	N	N	N	N
ADAM7	8p	24298508	24367077	None	None	None	N	N	N	N
NEFM	8p	24772454	24776606	Up	None	None	N	N	N	N
NEFL	8p	24808468	24814383	None	None	None	N	N	N	N
DOCK5	8p	25042286	25270619	None	None	None	N	N	N	N
GNRH1	8p	25276773	25282556	None	Down	None	N	N	N	N
KCTD9	8p	25285363	25315984	None	None	None	N	N	N	N
EBF2	8p	25699245	25902640	None	None	None	N	N	N	N
PPP2R2A	8p	26150731	26230195	None	Down	Down	N	N	N	N
BNIP3L	8p	26240522	26270644	None	Down	None	N	N	N	N
PNMA2	8p	26362195	26371483	Up	Down	None	N	N	N	N
DPYSL2	8p	26435920	26515693	None	Down	Down	N	N	N	N
ADRA1A	8p	26605666	26722922	None	None	None	N	N	N	N
STMN4	8p	27092839	27115956	None	None	None	N	N	N	N
PTK2B	8p	27183080	27316908	None	None	None	N	N	N	N
CHRNA2	8p	27317277	27336813	None	None	None	N	N	N	N
EPHX2	8p	27348684	27402439	None	Down	None	N	N	N	N
CLU	8p	27454433	27472328	None	None	None	N	N	N	N
SCARA3	8p	27491576	27534286	None	None	None	N	N	N	N
PBK	8p	27667137	27695612	None	Up	None	N	N	N	N
ELP3	8p	27950583	28048669	None	None	None	N	N	N	N
PNOC	8p	28174648	28200871	Up	None	None	N	N	N	N
ZNF395	8p	28203101	28243977	None	None	None	N	N	N	N
FZD3	8p	28351721	28431785	None	None	None	N	N	N	N
EXTL3	8p	28558989	28611207	None	None	None	N	N	N	N
INTS9	8p	28625174	28747698	None	None	Down	N	N	N	N
HMBOX1	8p	28747910	28910242	None	None	Down	N	N	N	N
KIF13B	8p	28924794	29120610	None	Down	None	N	N	N	N
DUSP4	8p	29190578	29206322	Down	None	None	N	N	N	N
TMEM66	8p	29920527	29940724	None	None	None	N	N	N	N
LEPROTL1	8p	29952921	29965587	None	None	None	N	N	N	N
DCTN6	8p	30013812	30041155	None	Down	None	N	N	N	Y
RBPMS	8p	30242016	30429778	None	None	None	N	N	N	N
GTF2E2	8p	30436030	30515738	None	None	Down	N	N	N	N
GSR	8p	30535579	30585486	None	None	None	N	N	N	N
UBXD6	8p	30601681	30624520	Down	None	Down	N	N	N	N
PPP2CB	8p	30643125	30670352	None	Down	Down	N	N	N	N
TEX15	8p	30689059	30706533	None	None	None	N	N	N	N
PURG	8p	30853320	30891231	None	None	None	N	N	N	N
WRN	8p	30890777	31031277	None	None	Down	Y	N	N	N
NRG1	8p	32405727	32600770	None	None	None	N	N	N	N
RBM13	8p	33342684	33358778	Down	None	None	N	N	N	N
RNF122	8p	33405271	33424646	None	None	None	N	N	N	N
DUSP26	8p	33448853	33457439	None	None	None	N	N	N	N
ERLIN2	8p	37594096	37615319	None	None	None	N	N	N	N
PROSC	8p	37620100	37637286	None	None	None	N	N	N	N
GPR124	8p	37654400	37701504	None	None	None	N	N	N	N
BRF2	8p	37701397	37707431	None	None	None	N	N	N	N
RAB11FIP1	8p	37716464	37757015	None	None	None	N	N	N	N
ADRB3	8p	37820513	37824184	None	None	None	N	N	N	N
EIF4EBP1	8p	37888019	37917883	None	Up	None	N	N	N	N
ASH2L	8p	37963310	37997598	None	None	None	N	N	N	N
STAR	8p	38000217	38008600	None	None	None	N	N	N	N
LSM1	8p	38020838	38034248	None	None	None	N	N	N	N
BAG4	8p	38034105	38070819	None	None	None	N	N	N	N
DDHD2	8p	38089470	38120287	None	None	Down	N	N	N	N
WHSC1L1	8p	38132560	38239790	None	None	None	N	N	N	N
FGFR1	8p	38268655	38326352	None	None	None	N	N	N	N
TACC1	8p	38644721	38710546	None	None	None	N	N	N	N
PLEKHA2	8p	38758752	38831430	None	None	None	N	N	N	N
ADAM9	8p	38854504	38962779	None	None	None	N	N	N	N
ADAM5P	8p	39172181	39260375	None	None	None	N	N	N	N
DCI	8p	39308563	39380508	None	None	Up	N	N	N	N
ADAM18	8p	39442086	39469094	None	None	None	N	N	N	N
ADAM2	8p	39601254	39695808	None	None	Down	N	N	N	N
INDO	8p	39771327	39786309	Down	Up	Up	N	N	N	N
C8orf4	8p	40010986	40012827	None	None	None	N	N	N	N
ZMAT4	8p	40388110	40755343	Up	None	None	N	N	N	N
SFRP1	8p	41119475	41166990	None	None	None	Y	N	N	N
GOLGA7	8p	41348080	41368499	None	None	None	N	N	N	N
GINS4	8p	41386724	41402565	None	Up	None	N	N	Y	N
ANK1	8p	41510743	41655140	None	None	None	N	N	N	N
MYST3	8p	41786996	41909505	None	None	None	N	N	N	N
AP3M2	8p	42010463	42028701	None	None	Down	N	N	N	N
PLAT	8p	42032235	42065194	Up	None	Down	N	N	N	N
IKBKB	8p	42128819	42190171	None	None	Down	N	N	N	N
POLB	8p	42195972	42229331	None	None	None	N	N	N	N
DKK4	8p	42231585	42234674	None	None	None	N	N	N	N
VDAC3	8p	42249278	42263455	None	None	None	N	N	N	N
SLC20A2	8p	42273979	42397356	None	None	None	N	N	N	N
CHRNB3	8p	42552561	42592209	None	None	None	N	N	N	N
CHRNA6	8p	42607779	42623929	None	Up	None	N	N	N	N
THAP1	8p	42691816	42698474	None	None	Down	N	N	N	N
RNF170	8p	42708437	42751866	None	None	None	N	N	N	N
FNTA	8p	42911441	42940932	None	None	None	N	N	N	N
HGSNAT	8p	42995591	43057970	None	None	Down	N	N	N	N
KIAA0146	8q	48173469	48648563	None	None	None	N	N	N	N
CEBPD	8q	48649475	48650726	None	None	None	N	N	N	N
PRKDC	8q	48685668	48872743	None	None	None	N	N	N	N
MCM4	8q	48872762	48890719	Down	Up	None	N	N	Y	N
UBE2V2	8q	48920994	48974454	None	None	None	N	N	N	N
EFCAB1	8q	49635952	49647870	None	Up	None	N	N	N	N
SNAI2	8q	49830238	49833999	None	None	None	Y	N	N	N
ST18	8q	53023391	53322439	None	None	None	N	N	N	N
RB1CC1	8q	53535017	53627026	None	None	None	N	N	N	N
OPRK1	8q	54138275	54164257	Up	None	None	N	N	N	N
ATP6V1H	8q	54628102	54755871	None	None	None	N	N	N	N
RGS20	8q	54764367	54871864	None	None	None	N	N	N	N
TCEA1	8q	54879113	54935016	None	None	None	N	N	N	N
LYPLA1	8q	54958926	55014577	None	Up	None	N	N	N	N
MRPL15	8q	55047780	55061074	None	None	None	N	N	N	N
SOX17	8q	55370494	55373456	None	None	None	N	N	N	N
TGS1	8q	56685790	56738005	None	None	None	N	N	N	N
LYN	8q	56792385	56925006	Down	None	None	N	N	N	N
RPS20	8q	56980738	56987140	None	None	None	N	N	N	N
MOS	8q	57025500	57026541	None	None	Up	N	N	N	N
PLAG1	8q	57073467	57123859	Down	None	None	N	N	N	N
CHCHD7	8q	57124314	57131176	None	None	None	N	N	N	N
PENK	8q	57353512	57358593	None	None	None	N	N	N	N
IMPAD1	8q	57870487	57906430	None	None	None	N	N	N	N
FAM110B	8q	58907112	59062277	Up	None	None	N	N	N	N
CYP7A1	8q	59402736	59412720	None	None	None	N	N	N	N
SDCBP	8q	59465727	59495419	None	None	None	N	N	N	N
NSMAF	8q	59496063	59572404	None	Up	None	N	N	N	N
TOX	8q	59717976	60031767	None	None	None	N	N	N	N
CA8	8q	61101422	61193954	None	None	None	N	N	N	N
RAB2A	8q	61429468	61536203	None	None	None	N	N	N	N
CHD7	8q	61591323	61780586	None	None	None	N	N	N	N
ASPH	8q	62413114	62627199	None	None	None	N	N	N	N
GGH	8q	63927638	63951610	None	None	None	N	N	N	N
TTPA	8q	63972047	63998612	None	None	Up	N	N	N	N
YTHDF3	8q	64081111	64125346	None	None	None	N	N	N	N
CYP7B1	8q	65508528	65711348	None	None	None	N	N	N	N
ARMC1	8q	66514690	66546452	None	None	None	N	N	N	N
MTFR1	8q	66556887	66622798	None	Up	None	N	N	N	N
CRH	8q	67088611	67090846	None	None	None	N	N	N	N
RRS1	8q	67341262	67342968	None	None	None	N	N	N	N
MYBL1	8q	67474409	67525480	None	Up	None	N	N	N	N
VCPIP1	8q	67542487	67579452	None	None	None	N	N	N	N
C8orf44	8q	67579786	67593377	None	None	None	N	N	N	N
PTTG3	8q	67679631	67680240	None	Up	None	N	N	N	N
COPS5	8q	67955314	67974562	None	None	None	N	N	N	N
CSPP1	8q	67976602	68108849	None	None	None	N	N	N	N
ARFGEF1	8q	68109883	68255912	None	None	None	N	N	N	N
SULF1	8q	70405027	70573147	None	None	None	N	N	N	N
SLCO5A1	8q	70584567	70747299	None	None	None	N	N	N	N
PRDM14	8q	70963885	70983562	None	None	None	N	N	N	N
NCOA2	8q	71024266	71316020	None	None	None	N	N	N	N
TRAM1	8q	71485452	71520694	None	None	None	N	N	N	N
LACTB2	8q	71549500	71581447	Up	None	None	N	N	N	N
EYA1	8q	72109667	72268746	None	None	None	N	N	N	N
MSC	8q	72753776	72756731	None	None	None	N	N	N	N
TRPA1	8q	72933485	72987819	None	None	None	N	N	N	N
KCNB2	8q	73449625	73850584	None	Up	Down	N	N	N	N
TERF1	8q	73921096	73959987	None	None	None	N	N	N	N
STAU2	8q	74332603	74659162	None	None	None	N	N	N	N
UBE2W	8q	74698454	74791145	None	None	None	N	N	N	N
TCEB1	8q	74857372	74884522	None	None	None	N	N	N	N
TMEM70	8q	74888376	74895018	None	Up	None	N	N	N	N
LY96	8q	74903563	74941307	None	None	None	N	N	N	N
GDAP1	8q	75262617	75279335	None	None	None	N	N	N	N
PI15	8q	75736771	75767264	None	None	None	N	N	N	N
HNF4G	8q	76452202	76479061	None	None	None	N	N	N	N
ZFHX4	8q	77593514	77779521	None	Down	None	N	N	N	N
PXMP3	8q	77892493	77912524	None	None	None	N	N	N	N
PKIA	8q	79428335	79517502	None	None	None	N	N	N	N
C8orf70	8q	79578281	79631997	None	None	None	N	N	N	N
IL7	8q	79645006	79717758	Down	None	None	N	N	N	N
STMN2	8q	80523048	80578410	None	None	None	N	N	N	N
HEY1	8q	80676244	80680098	None	Up	None	N	N	N	N
TPD52	8q	80947102	81083894	None	None	None	N	N	N	N
FABP5	8q	82192717	82197012	None	None	None	N	N	N	N
PMP2	8q	82352563	82359719	None	None	None	N	N	N	N
FABP4	8q	82390731	82395473	None	None	None	N	N	N	N
IMPA1	8q	82569150	82598589	None	None	None	N	N	N	N
ZFAND1	8q	82615148	82633539	None	None	None	N	N	N	N
SNX16	8q	82711817	82754521	None	None	None	N	N	N	N
RALYL	8q	85097099	85834078	None	None	None	N	N	N	N
E2F5	8q	86089618	86126753	None	None	None	N	N	N	N
CA1	8q	86240457	86290342	None	None	None	N	N	N	N
CA3	8q	86351055	86361267	None	None	None	N	N	N	N
CA2	8q	86376130	86393721	None	None	None	N	N	N	N
WWP1	8q	87354993	87480178	None	None	None	N	N	N	N
FAM82B	8q	87484577	87521009	None	Up	None	N	N	N	N
CPNE3	8q	87526655	87573726	None	None	None	N	N	N	N
CNGB3	8q	87586162	87755903	None	None	None	N	N	N	N
MMP16	8q	89049459	89339717	None	None	None	N	N	N	N
RIPK2	8q	90769974	90803292	Down	None	None	N	N	N	N
OSGIN2	8q	90914761	90940095	None	None	None	N	N	N	N
NBN	8q	90945563	90996899	None	Up	None	N	N	N	N
DECR1	8q	91013579	91064227	Down	None	None	N	N	N	N
CALB1	8q	91070837	91095107	None	None	None	N	N	N	N
RUNX1T1	8q	92967194	93107882	None	None	None	N	N	N	N
RBM12B	8q	94743730	94753224	None	None	None	N	N	N	N
PPM2C	8q	94929174	94938296	None	None	None	N	N	N	N
CDH17	8q	95139393	95229531	None	None	None	N	N	N	N
GEM	8q	95261484	95274547	None	None	None	N	N	N	N
RAD54B	8q	95384187	95487343	None	Up	None	N	N	N	N
RBM35A	8q	95653363	95719694	None	None	None	N	N	N	N
DPY19L4	8q	95732102	95806076	None	None	None	N	N	N	N
INTS8	8q	95835517	95892721	None	None	None	N	N	N	N
CCNE2	8q	95892452	95907482	Down	Up	None	N	N	N	N
PLEKHF2	8q	96145948	96168913	None	None	None	N	N	N	N
UQCRB	8q	97238903	97247862	None	None	None	N	N	N	N
MTERFD1	8q	97251625	97273841	None	Up	None	N	N	N	N
PTDSS1	8q	97274166	97346774	None	None	None	N	N	N	N
SDC2	8q	97505881	97624037	None	None	None	N	N	N	N
TSPYL5	8q	98285713	98290176	Up	None	None	Y	N	N	N
MTDH	8q	98656406	98742488	None	None	None	N	N	N	N
LAPTM4B	8q	98787808	98864830	Down	None	None	N	N	N	N
MATN2	8q	98881310	99048946	Down	None	None	N	N	N	N
RPL30	8q	99053937	99057818	None	None	None	N	N	N	N
HRSP12	8q	99114566	99129418	None	None	None	N	N	N	N
NPAL2	8q	99204386	99306621	None	Up	None	N	N	N	N
STK3	8q	99466858	99837909	None	None	None	N	N	N	N
OSR2	8q	99956630	99964332	None	None	None	N	N	N	N
VPS13B	8q	100025493	100889814	None	None	None	N	N	N	N
COX6C	8q	100890222	100906242	None	None	None	N	N	N	N
POLR2K	8q	101162838	101166230	None	None	None	N	N	N	N
SPAG1	8q	101170262	101254132	None	None	None	N	N	N	N
RNF19A	8q	101269286	101348446	None	None	None	N	N	N	N
ANKRD46	8q	101532999	101572014	None	None	None	N	N	N	N
PABPC1	8q	101715143	101734315	None	None	None	N	N	N	N
YWHAZ	8q	101930803	101963560	None	None	None	N	N	N	N
ZNF706	8q	102209265	102217960	Down	None	None	N	N	N	N
GRHL2	8q	102504667	102681952	None	None	None	N	N	N	N
NCALD	8q	102698769	103136562	Down	None	None	N	N	N	N
UBR5	8q	103264501	103424917	None	None	None	N	N	N	N
ODF1	8q	103563847	103573245	None	None	Up	N	N	N	N
KLF10	8q	103661004	103668130	None	None	None	N	N	N	N
AZIN1	8q	103838535	103876397	None	None	None	N	N	N	N
ATP6V1C1	8q	104033247	104085285	None	None	None	N	N	N	N
BAALC	8q	104152920	104242533	Up	None	None	N	N	N	N
FZD6	8q	104311058	104345094	None	None	None	N	N	N	N
SLC25A32	8q	104410865	104427563	None	None	None	N	N	N	N
RIMS2	8q	104512975	105266656	None	None	None	N	N	N	N
TM7SF4	8q	105352023	105368917	None	Up	None	N	N	N	N
DPYS	8q	105391651	105479277	None	None	None	N	N	N	N
LRP12	8q	105501458	105601252	None	None	None	N	N	N	N
ZFPM2	8q	106331146	106816767	None	None	None	N	N	N	N
OXR1	8q	107282405	107764921	Down	None	None	N	N	N	N
ANGPT1	8q	108261709	108510254	None	None	None	N	N	N	N
EIF3E	8q	109213971	109260959	None	None	None	N	N	N	N
TTC35	8q	109455852	109499136	Down	None	Up	N	N	N	N
TRHR	8q	110099652	110131812	None	None	None	N	N	N	N
ENY2	8q	110346551	110358189	Down	Up	Up	N	N	N	N
EBAG9	8q	110552303	110578225	Down	Up	None	N	N	N	N
GOLSYN	8q	110586404	110704020	None	None	None	N	N	N	N
KCNV1	8q	110979232	110986959	None	None	None	N	N	N	N
TRPS1	8q	116420723	116681255	None	None	None	N	N	N	N
EIF3H	8q	117657054	117768062	None	None	None	N	N	N	N
RAD21	8q	117858172	117887105	None	Up	None	N	N	N	N
EXT1	8q	118811601	119124058	Down	None	None	N	N	N	N
TNFRSF11B	8q	119935795	119964383	None	None	None	N	N	N	N
COLEC10	8q	120079423	120119202	None	None	None	N	N	N	N
NOV	8q	120428551	120436678	Down	None	None	N	N	N	N
ENPP2	8q	120569316	120651106	None	None	None	N	N	N	N
TAF2	8q	120743013	120845074	Down	Up	Up	N	N	N	N
DEPDC6	8q	120885894	121063157	None	Up	None	N	N	N	N
COL14A1	8q	121137346	121384273	Up	None	None	N	N	N	N
MRPL13	8q	121408082	121457647	Down	Up	None	N	N	N	N
SNTB1	8q	121547984	121824309	None	None	None	N	N	N	N
HAS2	8q	122625270	122653630	None	None	None	N	N	N	N
ZHX2	8q	123793900	123986755	None	None	None	N	N	N	N
DERL1	8q	124025403	124054663	Down	Up	Up	N	N	N	N
WDR67	8q	124084919	124164392	Down	Up	None	N	N	N	N
ATAD2	8q	124332090	124408705	Down	Up	None	N	N	N	N
C8orf32	8q	124428964	124454480	Down	Up	None	N	N	N	N
ANXA13	8q	124693033	124749647	Up	None	None	N	N	N	N
TRMT12	8q	125463047	125465266	Down	Up	None	N	N	N	N
RNF139	8q	125487007	125500859	Down	None	None	N	N	N	N
MTSS1	8q	125563010	125740748	None	None	None	N	N	N	N
SQLE	8q	126010719	126034525	Down	Up	None	N	N	N	N
KIAA0196	8q	126036502	126104061	Down	None	None	N	N	N	N
SKIP	8q	126444450	126450647	None	None	Up	N	N	N	N
TRIB1	8q	126444450	126450647	None	None	None	N	N	N	N
MYC	8q	128748314	128753680	None	None	None	N	N	N	N
FAM49B	8q	130851838	130952118	Down	Up	None	N	N	N	N
DDEF1	8q	131307600	131308779	None	None	None	N	N	N	N
ADCY8	8q	131792546	132052835	None	None	None	N	N	N	N
HHLA1	8q	133073732	133117512	None	None	None	N	N	N	N
KCNQ3	8q	133133104	133493004	None	None	None	N	N	N	N
LRRC6	8q	133584200	133687863	None	Up	None	N	N	N	N
PHF20L1	8q	133787603	133861052	Down	None	None	N	N	N	N
TG	8q	133879204	134147143	None	Up	None	N	N	N	N
SLA	8q	134048972	134115310	Down	Up	None	N	N	N	N
WISP1	8q	134203281	134243932	None	None	None	N	N	N	N
NDRG1	8q	134249413	134309547	Down	None	None	N	N	N	N
ST3GAL1	8q	134467090	134584183	None	None	None	N	N	N	N
KHDRBS3	8q	136469715	136659848	None	None	Up	N	N	N	N
NIBP	8q	140742585	141467861	Down	Up	None	N	N	N	N
PTK2	8q	141668480	142011412	None	Up	None	N	N	N	N
DENND3	8q	142138719	142205900	Down	None	None	N	N	N	N
GPR20	8q	142366586	142377365	Down	None	None	N	N	N	N
PTP4A3	8q	142431487	142442554	None	None	None	N	N	N	N
BAI1	8q	143545376	143626368	None	Up	None	N	N	N	N
ARC	8q	143692404	143695833	None	None	None	N	N	N	N
JRK	8q	143738873	143751412	Down	None	None	N	N	N	N
C8orf55	8q	143808620	143818350	Down	Up	None	N	N	N	N
SLURP1	8q	143822361	143823829	None	None	Up	N	N	N	N
LY6D	8q	143866297	143868008	None	Down	Up	N	N	N	N
GML	8q	143916216	143928262	None	None	None	N	N	N	N
CYP11B1	8q	143953772	143961236	None	None	None	N	N	N	N
CYP11B2	8q	143991974	143999259	None	None	None	N	N	N	N
LY6E	8q	144099901	144103827	None	Up	None	N	N	N	N
LY6H	8q	144239330	144241755	Up	None	None	N	N	N	N
ZNF696	8q	144373558	144382120	Down	None	None	N	N	N	N
ZC3H3	8q	144519824	144623620	Down	Up	None	N	N	N	N
GSDMDC1	8q	144635556	144645231	None	Up	Up	N	N	N	N
EEF1D	8q	144661866	144679845	None	None	None	N	N	N	N
PYCRL	8q	144686082	144691784	Down	Up	None	N	N	N	N
TSTA3	8q	144694787	144699732	Down	Up	None	N	N	N	N
ZNF623	8q	144731953	144735900	Down	Up	None	N	N	N	N
SCRIB	8q	144873089	144897549	Down	None	None	N	N	N	N
PUF60	8q	144898513	144911556	Down	Up	None	N	N	N	N
PLEC1	8q	144989314	145028088	Down	None	None	N	N	N	N
GRINA	8q	145064225	145067583	Down	Up	None	N	N	N	N
OPLAH	8q	145106166	145115584	Down	Up	None	N	N	N	N
EXOSC4	8q	145133521	145135551	Down	Up	Up	N	N	N	N
GPAA1	8q	145137523	145141119	Down	Up	None	N	N	N	N
CYC1	8q	145149937	145152430	Down	Up	Up	N	N	N	N
UQCR	8q	145149937	145152430	None	None	None	N	N	N	N
SHARPIN	8q	145153535	145159140	Down	Up	None	N	N	N	N
C8orf30A	8q	145192671	145195620	Down	Up	None	N	N	N	N
BOP1	8q	145486055	145515120	Down	Up	None	N	N	N	N
HSF1	8q	145515269	145538385	Down	Up	None	N	N	N	N
DGAT1	8q	145538245	145550582	Down	Up	None	N	N	N	N
SCRT1	8q	145554227	145559943	None	None	None	N	N	N	N
FBXL6	8q	145579087	145582183	Down	Up	None	N	N	N	N
GPR172A	8q	145582240	145584948	Down	Up	None	N	N	N	N
CPSF1	8q	145618445	145634733	None	Up	None	N	N	N	N
SLC39A4	8q	145637797	145642279	Down	None	None	N	N	N	N
VPS28	8q	145648983	145653946	Down	Up	None	N	N	N	N
NFKBIL2	8q	145654162	145669812	None	None	None	N	N	N	N
FOXH1	8q	145699114	145701718	None	None	None	N	N	N	N
GPT	8q	145729464	145732555	Down	Up	None	N	N	N	N
RECQL4	8q	145736666	145743210	Down	Up	None	N	N	N	N
ZNF34	8q	145997608	146012730	Down	Up	None	N	N	N	N
RPL8	8q	146015153	146017805	None	None	None	N	N	N	N
ZNF7	8q	146052902	146072893	Down	Up	None	N	N	N	N
ZNF250	8q	146102335	146126846	None	Up	None	N	N	N	N
ZNF16	8q	146155743	146176274	Down	Up	None	N	N	N	N
ANKRD15	9p	504694	746106	None	None	None	N	N	N	N
DMRT1	9p	841689	969090	None	None	None	N	N	N	N
SMARCA2	9p	2015218	2193623	None	None	None	N	N	N	N
VLDLR	9p	2621792	2654485	Down	None	None	N	N	N	N
KIAA0020	9p	2804154	2844130	None	None	None	N	N	N	N
RFX3	9p	3218296	3526001	None	None	None	N	N	N	N
SLC1A1	9p	4490426	4587469	None	Down	None	N	N	N	N
CDC37L1	9p	4679565	4706594	None	None	None	N	N	N	N
RCL1	9p	4792833	4861077	None	None	None	N	N	N	N
JAK2	9p	4985244	5128183	None	None	None	N	N	N	N
INSL6	9p	5163862	5185618	None	Down	None	N	N	N	N
INSL4	9p	5231418	5233967	None	None	None	N	N	N	N
RLN2	9p	5299865	5304611	None	None	None	N	N	N	N
RLN1	9p	5334931	5339873	None	None	None	N	N	N	N
C9orf46	9p	5357966	5437937	None	None	Up	N	N	N	N
PDCD1LG2	9p	5510544	5571282	None	None	None	N	N	N	N
ERMP1	9p	5784571	5833081	None	None	None	N	N	N	N
MLANA	9p	5890908	5909822	None	None	None	N	N	N	N
RANBP6	9p	6011018	6015640	None	None	None	N	N	N	N
IL33	9p	6215785	6257983	None	None	None	N	N	N	N
GLDC	9p	6532463	6645692	None	None	None	N	N	N	N
JMJD2C	9p	6757640	7170920	None	None	None	N	N	N	N
PTPRD	9p	8314245	10612723	None	None	None	N	N	N	N
TYRP1	9p	12693385	12710266	None	None	None	N	N	N	N
MPDZ	9p	13105702	13279563	Up	None	None	N	N	N	N
NFIB	9p	14081841	14314045	None	None	None	N	N	N	N
CER1	9p	14719731	14722715	None	Up	None	N	N	N	N
SNAPC3	9p	15422781	15461627	None	None	None	N	N	N	N
PSIP1	9p	15464064	15511003	None	None	None	N	N	N	N
BNC2	9p	16409500	16870786	None	None	None	N	N	N	N
C9orf39	9p	17134988	17503921	None	None	None	N	N	N	N
SH3GL2	9p	17578952	17797122	None	None	None	N	N	N	Y
RRAGA	9p	19049371	19051021	None	None	None	N	N	N	N
FAM29A	9p	19053134	19102940	None	None	None	N	N	N	N
ADFP	9p	19115758	19127604	None	None	None	N	N	N	N
DENND4C	9p	19230762	19374137	None	None	None	N	N	N	N
RPS6	9p	19376253	19380235	None	None	None	N	N	N	N
SLC24A2	9p	19507449	19787017	None	None	None	N	N	N	N
MLLT3	9p	20341662	20621986	None	None	None	N	N	N	N
IFNB1	9p	21077103	21077943	None	None	None	N	N	N	N
IFNW1	9p	21140630	21142144	None	None	None	N	N	N	N
IFNA21	9p	21165635	21166659	None	None	None	N	N	N	N
IFNA10	9p	21206179	21207142	None	None	None	N	N	N	N
EIF2C1	9p	21227241	21228221	None	None	None	N	N	N	N
IFNA5	9p	21304612	21305312	None	None	None	N	N	N	N
KLHL9	9p	21331017	21335429	None	None	None	N	N	N	N
IFNA6	9p	21350316	21350886	None	None	None	N	N	N	N
IFNA2	9p	21384253	21385396	None	None	None	N	N	N	N
IFNA8	9p	21409145	21410184	None	None	None	N	N	N	N
MTAP	9p	21802634	21865969	None	None	None	N	N	N	N
CDKN2A	9p	21967750	21975132	None	None	None	N	N	N	N
CDKN2B	9p	22002901	22009312	None	None	None	N	N	N	N
ELAVL2	9p	23690102	23826063	None	None	None	N	N	N	N
C9orf82	9p	26840682	26892826	None	None	None	N	N	N	N
PLAA	9p	26903367	26947468	None	None	None	N	N	N	N
IFT74	9p	26956370	27036796	None	None	None	N	N	N	N
LRRC19	9p	26993134	27005691	None	None	None	N	N	N	N
TEK	9p	27109146	27230172	None	None	None	N	N	N	N
MOBKL2B	9p	27325206	27529850	None	None	None	N	N	N	N
ACO1	9p	32384600	32450832	None	None	None	N	N	N	N
DDX58	9p	32455299	32526322	None	Up	None	N	N	N	N
TOPORS	9p	32540541	32552626	None	None	None	N	N	N	N
NDUFB6	9p	32553523	32573182	None	None	Up	N	N	N	N
APTX	9p	32972603	33001639	None	None	None	N	N	N	N
DNAJA1	9p	33025208	33039062	None	Up	None	N	N	N	N
SMU1	9p	33041849	33076714	None	None	None	N	N	N	N
B4GALT1	9p	33110638	33167356	None	None	None	N	N	N	N
SPINK4	9p	33240195	33248565	None	None	None	N	N	N	N
BAG1	9p	33252469	33264759	None	None	None	N	N	N	N
CHMP5	9p	33264876	33282067	None	None	None	N	N	N	N
NFX1	9p	33290417	33371155	None	None	None	N	N	N	N
AQP7	9p	33384947	33402517	None	None	None	N	N	N	N
AQP3	9p	33441151	33447631	Down	None	Up	N	N	N	N
NOL6	9p	33461350	33473941	None	None	None	N	N	N	N
ANXA2P2	9p	33624222	33625532	None	None	None	N	N	N	N
PRSS3	9p	33795558	33799229	Up	None	None	N	N	N	N
UBAP2	9p	33921690	34048947	None	None	None	N	N	N	N
UBAP1	9p	34179002	34252521	None	None	None	N	N	N	N
NUDT2	9p	34329503	34343711	None	None	None	N	N	N	N
DNAI1	9p	34458749	34520987	Up	None	None	N	N	N	N
CNTFR	9p	34551429	34590138	Up	None	None	N	N	N	N
DCTN3	9p	34613541	34620520	None	None	None	N	N	N	Y
OPRS1	9p	34634718	34637823	None	Up	None	N	N	N	N
GALT	9p	34646585	34650595	None	None	None	N	N	N	N
IL11RA	9p	34652181	34661898	None	None	None	N	N	N	N
CCL27	9p	34661892	34662689	None	None	None	N	N	N	N
CCL19	9p	34689566	34691274	None	None	None	N	N	N	N
CCL21	9p	34709001	34710164	None	None	None	N	N	N	N
KIAA1045	9p	34958191	34982541	Up	None	None	N	N	N	N
DNAJB5	9p	34990266	34998430	None	None	None	N	N	N	N
VCP	9p	35056064	35072739	None	Up	None	N	N	N	N
FANCG	9p	35073834	35080013	None	Up	None	N	N	N	N
PIGO	9p	35088684	35096546	None	Up	None	N	N	N	N
STOML2	9p	35099772	35103192	None	Up	None	N	N	N	N
KIAA1539	9p	35104117	35115893	None	None	None	N	N	N	N
UNC13B	9p	35161988	35405332	None	None	None	N	N	N	N
RUSC2	9p	35490006	35561895	None	None	None	N	N	N	N
TESK1	9p	35605280	35610038	None	Up	None	N	N	N	N
CD72	9p	35609975	35618424	None	None	None	N	N	N	N
SIT1	9p	35649296	35650947	None	Up	None	N	N	N	N
CA9	9p	35673914	35681154	None	None	None	N	N	N	N
TPM2	9p	35681989	35690053	None	Up	None	N	N	N	N
TLN1	9p	35697333	35732392	None	None	None	N	N	N	N
CREB3	9p	35732316	35737005	None	None	None	N	N	N	N
NPR2	9p	35792405	35809728	Up	None	Down	N	N	N	N
SPAG8	9p	35807781	35812259	None	Up	None	N	N	N	N
C9orf127	9p	35829221	35847232	None	None	None	N	N	N	N
OR2S2	9p	35957104	35958151	None	None	None	N	N	N	N
RECK	9p	36036909	36124452	None	Down	None	N	N	N	N
CCIN	9p	36169388	36171331	None	None	None	N	N	N	N
CLTA	9p	36190852	36212059	Up	None	None	N	N	N	Y
GNE	9p	36214438	36258496	None	None	None	N	N	N	N
RNF38	9p	36336398	36400920	None	None	None	N	N	N	N
MELK	9p	36572858	36677680	None	Up	None	N	N	N	N
PAX5	9p	36833271	37034476	None	Up	None	N	N	N	N
GRHPR	9p	37422706	37436986	None	Up	None	N	N	N	N
ZBTB5	9p	37438099	37465407	None	None	None	N	N	N	N
POLR1E	9p	37485931	37503694	None	None	None	N	N	N	N
FRMPD1	9p	37651051	37746901	Up	None	None	N	N	N	N
WDR32	9p	37800550	37867665	None	None	None	N	N	N	N
SHB	9p	37915894	38069210	None	None	None	N	N	N	N
ALDH1B1	9p	38392660	38398662	None	None	None	N	N	N	N
PGM5	9q	70971814	71145977	None	None	None	N	N	N	N
PIP5K1B	9q	71320329	71624092	None	None	None	N	N	N	N
PRKACG	9q	71627448	71629039	Up	None	None	N	N	N	N
FXN	9q	71650478	71715094	None	None	None	N	N	N	N
TJP2	9q	71819926	71870124	None	None	None	N	N	N	N
C9orf6	9q	71944240	72007370	None	None	None	N	N	N	N
C9orf61	9q	71944240	72007370	None	None	None	N	N	N	N
APBA1	9q	72042448	72287275	None	Up	None	N	N	N	N
SMC5	9q	72873877	72969789	None	None	None	N	N	N	N
KLF9	9q	72999512	73029573	None	None	Up	N	N	N	N
TRPM3	9q	73149965	73483974	None	None	None	N	N	N	N
TMEM2	9q	74298281	74383800	None	None	None	N	N	N	N
FAM108B1	9q	74477367	74526148	Up	None	None	N	N	N	N
ZFAND5	9q	74966340	74980163	None	None	None	N	N	N	N
ALDH1A1	9q	75515577	75568233	None	None	None	N	N	N	N
ANXA1	9q	75766780	75785307	Down	None	None	N	N	N	N
RORB	9q	77112251	77302117	None	None	None	N	N	N	N
TRPM6	9q	77337410	77502636	None	None	None	N	N	N	N
C9orf95	9q	77676115	77703133	None	None	None	N	N	N	N
OSTF1	9q	77703397	77762114	None	Up	None	N	N	N	N
PCSK5	9q	78505559	78977255	None	None	None	N	N	N	N
RFK	9q	79000432	79009444	None	None	None	N	N	N	N
GCNT1	9q	79115548	79122332	Down	None	None	N	N	N	N
PRUNE2	9q	79226291	79521003	None	None	None	N	N	N	N
VPS13A	9q	79792360	80032399	None	None	None	N	N	N	N
GNA14	9q	80037994	80263232	None	None	None	N	N	N	N
GNAQ	9q	80331189	80646365	None	None	None	N	N	N	N
PSAT1	9q	80911990	80945009	None	None	None	N	N	N	N
TLE4	9q	82186687	82341796	None	Down	None	N	N	N	N
TLE1	9q	84198597	84303596	None	None	None	N	N	N	N
HNRPK	9q	86582997	86595569	None	None	None	N	N	N	N
RMI1	9q	86595636	86618987	None	Up	Up	N	N	N	N
SLC28A3	9q	86890764	86983413	None	None	None	N	N	N	N
NTRK2	9q	87284625	87430621	Up	None	None	N	N	N	N
AGTPBP1	9q	88161453	88356944	None	None	None	N	N	N	N
MAK10	9q	88556056	88637217	None	None	None	N	N	N	N
GOLM1	9q	88641057	88714510	Up	None	None	N	N	N	N
ISCA1	9q	88879462	88897490	None	None	None	N	N	N	N
ZCCHC6	9q	88902647	88969402	Down	None	None	N	N	N	N
GAS1	9q	89559276	89562104	None	None	None	N	N	N	N
DAPK1	9q	90113449	90323549	Up	None	None	N	N	N	N
CTSL1	9q	90340973	90346384	None	Up	None	N	N	N	N
CCRK	9q	90581358	90589695	Up	None	None	N	N	N	N
SPIN1	9q	91003296	91093622	None	None	None	N	N	N	N
SHC3	9q	91620685	91793682	None	None	None	N	N	N	N
CKS2	9q	91926112	91931618	None	Up	None	N	N	N	N
SECISBP2	9q	91933387	91974578	None	None	None	N	N	N	N
SEMA4D	9q	91992151	92094611	None	None	None	N	N	N	N
GADD45G	9q	92219926	92221469	Up	None	None	N	N	N	N
DIRAS2	9q	93372113	93405108	None	None	None	N	N	N	N
SYK	9q	93564011	93660842	None	None	None	N	N	N	N
AUH	9q	93976096	94124206	None	None	Up	N	N	N	N
NFIL3	9q	94171326	94186144	None	None	None	N	N	N	N
ROR2	9q	94484877	94712444	Up	None	None	N	N	N	N
SPTLC1	9q	94841342	94877756	None	None	None	N	N	N	N
IARS	9q	94972489	95056038	None	None	None	N	N	N	N
NOL8	9q	95059639	95087876	None	None	None	N	N	N	N
OGN	9q	95146248	95166937	None	None	None	N	N	N	N
OMD	9q	95176526	95186836	None	None	None	N	N	N	N
ASPN	9q	95218488	95244844	None	None	None	N	N	N	N
ECM2	9q	95257593	95298374	None	None	None	N	N	N	N
BICD2	9q	95473644	95527083	None	None	None	N	N	N	N
NINJ1	9q	95883770	95896570	None	Up	None	N	N	N	N
FAM120A	9q	96213977	96293688	None	None	None	N	N	N	N
PHF2	9q	96338908	96441869	None	None	None	N	N	N	N
BARX1	9q	96713908	96717608	None	None	None	N	N	N	N
FBP2	9q	97320995	97356114	Up	None	None	N	N	N	N
FBP1	9q	97365420	97401923	None	None	None	N	N	N	N
C9orf3	9q	97488950	97849500	None	Up	None	N	N	N	N
FANCC	9q	97872507	98079991	None	None	None	N	N	N	N
PTCH1	9q	98205263	98279247	None	None	None	N	N	N	N
HSD17B3	9q	98997588	99064434	Up	None	None	N	N	N	N
SLC35D2	9q	99082987	99145992	None	None	None	N	N	N	N
HABP4	9q	99212436	99253618	None	None	None	N	N	N	N
CDC14B	9q	99262394	99382112	None	Down	None	N	N	N	N
ZNF510	9q	99518146	99540328	None	None	Up	N	N	N	N
CTSL2	9q	99791958	99801925	None	None	None	N	N	N	N
TDRD7	9q	100174301	100258405	None	None	None	N	N	N	N
TMOD1	9q	100263920	100364025	None	None	None	N	N	N	N
NCBP1	9q	100395704	100436029	None	None	None	N	N	N	N
XPA	9q	100437190	100459691	None	None	None	N	N	N	N
FOXE1	9q	100615536	100618997	None	None	None	N	N	N	N
C9orf156	9q	100666770	100684852	None	None	None	N	N	N	N
ANP32B	9q	100745488	100778224	None	None	None	N	N	N	N
NANS	9q	100818958	100845365	None	Up	None	N	N	N	N
TRIM14	9q	100846634	100881635	None	None	None	N	N	N	N
CORO2A	9q	100883256	100954956	None	None	None	N	N	N	N
TBC1D2	9q	100961279	101018003	None	None	None	N	N	N	N
GABBR2	9q	101050363	101471479	Up	Up	None	N	N	N	N
GALNT12	9q	101569980	101612363	None	None	None	N	N	N	N
COL15A1	9q	101705994	101833074	None	None	None	N	N	N	N
TGFBR1	9q	101867411	101916473	None	None	None	N	N	N	N
SEC61B	9q	101984569	101992901	None	None	Up	N	N	N	Y
NR4A3	9q	102584136	102629173	None	None	None	N	N	N	N
STX17	9q	102668914	102736818	None	Up	None	N	N	N	N
TXNDC4	9q	102741462	102861330	None	None	None	N	N	N	N
INVS	9q	102861501	103063426	None	Up	None	N	N	N	N
TEX10	9q	103064356	103115259	None	None	None	N	N	N	N
TMEFF1	9q	103235519	103339918	Up	None	None	N	N	N	N
BAAT	9q	104122698	104145801	None	None	None	N	N	N	N
ZNF189	9q	104161135	104172942	None	None	None	N	N	N	N
ALDOB	9q	104182841	104198062	None	None	None	N	N	N	N
CYLC2	9q	105757592	105780770	None	None	None	N	N	N	N
SMC2	9q	106856540	106903700	None	Up	None	N	N	N	N
ABCA1	9q	107543283	107690527	None	None	None	N	N	N	N
HD	9q	107543283	107690527	Down	Up	None	N	N	N	N
FCMD	9q	108320410	108403399	None	None	None	N	N	N	N
TMEM38B	9q	108456805	108538892	None	Up	Up	N	N	N	N
RAD23B	9q	110045516	110094475	None	None	None	N	N	N	N
KLF4	9q	110247132	110252047	None	None	None	N	N	N	N
ACTL7B	9q	111616868	111618275	None	None	None	N	N	N	N
ACTL7A	9q	111624507	111626035	None	None	None	N	N	N	N
IKBKAP	9q	111629799	111696608	None	None	None	N	N	N	N
CTNNAL1	9q	111704848	111775874	None	None	None	N	N	N	N
EPB41L4B	9q	112002006	112083244	None	None	None	N	N	N	N
PTPN3	9q	112137973	112260593	None	None	None	N	N	N	N
TXN	9q	113006091	113018920	None	None	Up	N	N	N	N
SVEP1	9q	113127528	113342160	None	None	None	N	N	N	N
MUSK	9q	113431050	113563278	None	None	Up	N	N	N	N
KIAA0368	9q	114122972	114247025	None	None	None	N	N	N	N
UGCG	9q	114659205	114695433	None	None	None	N	N	N	N
ROD1	9q	114979994	115095944	None	None	None	N	N	N	N
HSDL2	9q	115142188	115234685	None	None	None	N	N	N	N
ZFP37	9q	115804094	115819071	None	Down	None	N	N	N	N
SLC31A2	9q	115913237	115926422	None	None	None	N	N	N	N
FKBP15	9q	115927799	115983641	None	Up	None	N	N	N	N
SLC31A1	9q	115983807	116026772	None	None	Up	N	N	N	N
PRPF4	9q	116037913	116055185	None	None	None	N	N	N	N
BSPRY	9q	116111811	116133513	None	Up	Up	N	N	N	N
HDHD3	9q	116135697	116138341	None	Up	None	N	N	N	N
ALAD	9q	116148591	116163618	None	None	None	N	N	N	N
POLE3	9q	116169517	116173029	None	Up	None	N	N	N	N
RGS3	9q	116207008	116360023	None	None	None	N	N	N	N
AMBP	9q	116822407	116840752	None	None	None	N	N	N	N
ORM1	9q	117085302	117088759	None	None	None	N	N	N	N
ORM2	9q	117092068	117095536	Down	None	None	N	N	N	N
DFNB31	9q	117164359	117267736	None	None	None	N	N	N	N
ATP6V1G1	9q	117349993	117361152	None	None	None	N	N	N	N
C9orf91	9q	117373705	117408703	Down	None	None	N	N	N	N
TNFSF15	9q	117546914	117554810	None	None	None	N	N	N	N
TNFSF8	9q	117655622	117692875	None	None	None	N	N	N	N
TNC	9q	117781853	117880536	None	None	None	N	N	N	N
1-Dec	9q	117904096	118164923	None	None	None	N	N	N	N
C9orf27	9q	118650543	118687377	Up	None	None	N	N	N	N
PAPPA	9q	118916070	119164600	None	None	None	N	N	N	N
ASTN2	9q	119187503	120177317	None	None	None	N	N	N	N
TRIM32	9q	119449580	119463579	None	None	None	N	N	N	N
TLR4	9q	120466452	120479769	None	None	None	N	N	N	N
DBC1	9q	121928907	122131739	None	Down	None	N	N	N	N
CDK5RAP2	9q	123151146	123342448	None	None	None	N	N	N	N
MEGF9	9q	123363195	123476765	None	Down	None	N	N	N	N
FBXW2	9q	123519253	123555740	None	None	None	N	N	N	N
PSMD5	9q	123578331	123605299	None	None	None	N	N	N	Y
TRAF1	9q	123664670	123676850	None	Up	None	N	N	N	N
C5	9q	123714613	123812554	Up	None	None	N	N	N	N
CEP110	9q	123850573	123939886	None	None	None	N	N	N	N
RAB14	9q	123940414	123964365	None	None	None	N	N	N	N
GSN	9q	124048857	124095120	None	None	None	N	N	N	N
STOM	9q	124101265	124132582	None	None	None	N	N	N	N
NDUFA8	9q	124906337	124922098	None	None	Up	N	N	N	N
LHX6	9q	124964855	124991091	Up	None	None	N	N	N	N
PTGS1	9q	125133283	125157982	None	None	None	N	N	N	N
PDCL	9q	125580375	125590935	None	None	None	N	N	N	N
RC3H2	9q	125611731	125667562	Down	Up	Up	N	N	N	N
ZBTB6	9q	125670334	125675607	None	None	None	N	N	N	N
RABGAP1	9q	125703287	125867147	None	None	None	N	N	N	N
GPR21	9q	125795921	125797944	None	None	None	N	N	N	N
DENND1A	9q	126141932	126692417	None	None	None	N	N	N	N
LHX2	9q	126773888	126795442	None	None	None	N	N	N	N
PSMB7	9q	127115743	127177752	None	None	None	N	N	N	Y
NR5A1	9q	127243514	127269699	None	None	None	N	N	N	N
NR6A1	9q	127279553	127533589	None	None	None	N	N	N	N
OLFML2A	9q	127563152	127577170	None	None	None	N	N	N	N
RPL35	9q	127620157	127624240	None	None	Up	N	N	N	N
ARPC5L	9q	127631483	127639696	Down	Up	Up	N	N	N	N
GOLGA1	9q	127640572	127703386	None	None	None	N	N	N	N
PPP6C	9q	127908851	127952218	None	None	Up	N	N	N	N
RABEPK	9q	127962820	127996438	None	Up	None	N	N	N	N
HSPA5	9q	127997126	128003666	None	None	Up	N	N	N	N
GAPVD1	9q	128024072	128127290	None	None	Up	N	N	N	N
MAPKAP1	9q	128199672	128469513	None	Up	None	N	N	N	N
PBX3	9q	128509616	128729655	None	None	None	N	N	N	N
FAM125B	9q	129089122	129269320	None	None	None	N	N	N	N
LMX1B	9q	129376721	129463311	None	None	None	N	N	N	N
ZBTB43	9q	129567284	129600487	None	None	None	N	N	N	N
RALGPS1	9q	129677052	129940810	None	None	None	N	N	N	N
ANGPTL2	9q	129849627	129885044	None	None	None	N	N	N	N
SLC2A8	9q	130159416	130170170	None	Up	None	N	N	N	N
ZNF79	9q	130186652	130207651	None	None	None	N	N	N	N
RPL12	9q	130209952	130213711	None	None	None	N	N	N	N
STXBP1	9q	130374485	130454995	None	None	None	N	N	N	N
CDK9	9q	130548304	130553052	None	None	None	N	N	N	N
FPGS	9q	130565136	130576360	Down	None	None	N	N	N	N
ENG	9q	130577290	130617052	Down	None	None	N	N	N	N
AK1	9q	130628758	130640022	None	None	None	N	N	N	N
ST6GALNAC4	9q	130670164	130679305	None	None	Up	N	N	N	N
DPM2	9q	130697373	130700763	None	None	None	N	N	N	N
PTGES2	9q	130882971	130890741	None	None	None	N	N	N	N
LCN2	9q	130911731	130915734	Down	None	None	N	N	N	N
C9orf16	9q	130922538	130926207	None	None	Up	N	N	N	N
CIZ1	9q	130928343	130966662	None	None	None	N	N	N	N
DNM1	9q	130965633	131017527	None	None	None	N	N	N	N
GOLGA2	9q	131018107	131038268	None	None	None	N	N	N	N
COQ4	9q	131084790	131096351	None	None	None	N	N	N	N
URM1	9q	131133597	131154295	None	None	None	N	N	N	N
ODF2	9q	131218284	131263571	None	None	Up	N	N	N	N
GLE1L	9q	131266970	131302156	None	None	None	N	N	N	N
SPTAN1	9q	131314836	131395944	None	None	None	N	N	N	N
SET	9q	131445933	131458675	None	None	None	N	N	N	N
ZER1	9q	131492066	131534213	None	None	None	N	N	N	N
TBC1D13	9q	131549485	131572711	None	None	None	N	N	N	N
CCBL1	9q	131595391	131644354	None	None	Down	N	N	N	N
DOLK	9q	131707808	131710012	None	None	Up	N	N	N	N
NUP188	9q	131709971	131769375	None	None	None	N	N	N	N
SH3GLB2	9q	131770071	131790632	None	None	None	N	N	N	N
DOLPP1	9q	131843382	131852717	None	None	None	N	N	N	N
CRAT	9q	131857072	131873070	Down	None	Up	N	N	N	N
PPP2R4	9q	131873966	131911225	None	None	None	N	N	N	N
ASB6	9q	132396882	132404448	None	None	None	N	N	N	N
PRRX2	9q	132427919	132484951	Up	None	None	N	N	N	N
PTGES	9q	132500614	132515344	None	None	None	N	N	N	N
TOR1B	9q	132565431	132573560	None	None	None	N	N	N	N
TOR1A	9q	132575220	132586441	None	None	None	N	N	N	N
C9orf78	9q	132589563	132597572	None	None	Up	N	N	N	N
USP20	9q	132597695	132644117	None	None	None	N	N	N	N
FNBP1	9q	132649465	132805473	None	None	None	N	N	N	N
GPR107	9q	132815984	132892303	None	None	None	N	N	N	N
FREQ	9q	132962871	132999583	None	None	None	N	N	N	N
ASS1	9q	133320093	133376661	None	None	None	N	N	N	N
FUBP3	9q	133454959	133513739	None	None	None	N	N	N	N
PRDM12	9q	133539980	133558384	None	None	None	N	N	N	N
EXOSC2	9q	133569146	133580281	None	None	None	N	N	N	N
ABL1	9q	133589267	133763062	None	None	None	N	N	N	N
LAMC3	9q	133884503	133968446	None	None	None	N	N	N	N
NUP214	9q	134000947	134110057	None	None	Up	N	N	N	N
KIAA0515	9q	134305476	134375575	None	None	None	N	N	N	N
POMT1	9q	134378288	134399193	None	None	None	N	N	N	N
RAPGEF1	9q	134452156	134612925	None	None	None	N	N	N	N
MED27	9q	134735496	134955274	None	None	Up	N	N	N	N
SETX	9q	135136826	135230372	None	None	None	N	N	N	N
TTF1	9q	135250936	135282238	None	None	None	N	N	N	N
DDX31	9q	135469675	135545788	None	None	None	N	N	N	N
GTF3C4	9q	135545727	135565470	None	None	None	N	N	N	N
C9orf9	9q	135754289	135765418	None	None	None	N	N	N	N
TSC1	9q	135766734	135820020	None	None	None	N	N	N	N
GFI1B	9q	135854097	135867084	None	None	None	N	N	N	N
GTF3C5	9q	135906061	135933890	None	Up	None	N	N	N	N
CEL	9q	135937364	135947250	None	None	None	N	N	N	N
RALGDS	9q	135973106	136004788	None	None	None	N	N	N	N
ABO	9q	136130562	136150630	None	None	None	N	N	N	N
NAG	9q	136130562	136150630	None	Down	None	N	N	N	N
MED22	9q	136207750	136215011	None	None	None	N	N	N	N
RPL7A	9q	136215068	136218280	None	None	Up	N	N	N	N
SURF1	9q	136218659	136223361	None	None	None	N	N	N	N
SURF2	9q	136223420	136228041	None	None	None	N	N	N	N
REXO4	9q	136271181	136283216	None	None	None	N	N	N	N
ADAMTS13	9q	136279458	136324525	Up	None	Up	N	N	N	N
C9orf7	9q	136325086	136335909	None	None	None	N	N	N	N
SLC2A6	9q	136336215	136344276	None	None	None	N	N	N	N
ADAMTSL2	9q	136399974	136440641	None	None	None	N	N	N	N
DBH	9q	136501484	136524466	None	Up	None	N	N	N	N
SARDH	9q	136528683	136603479	None	None	None	N	N	N	N
VAV2	9q	136627015	136857446	None	None	None	N	N	N	N
BRD3	9q	136895445	136933141	None	None	None	N	N	N	N
RXRA	9q	137218315	137332431	None	None	None	N	N	N	N
COL5A1	9q	137533650	137736688	None	None	None	N	N	N	N
FCN2	9q	137772657	137779366	None	Up	None	N	N	N	N
FCN1	9q	137801430	137809806	None	None	None	N	N	N	N
OLFM1	9q	137979513	138013030	Up	None	None	N	N	N	N
KIAA0649	9q	138371647	138380739	None	None	None	N	N	N	N
MRPS2	9q	138392476	138396519	None	None	None	N	N	N	N
LCN1	9q	138413283	138418386	None	None	None	N	N	N	N
OBP2A	9q	138437984	138441815	Up	None	None	N	N	N	N
PAEP	9q	138453603	138458622	None	None	None	N	N	N	N
CAMSAP1	9q	138700332	138799005	None	None	None	N	N	N	N
UBAC1	9q	138824814	138853226	None	None	None	N	N	N	N
LHX3	9q	139088095	139096955	None	None	None	N	N	N	N
CARD9	9q	139258407	139268133	None	None	None	N	N	N	N
SNAPC4	9q	139270028	139292889	Down	None	None	N	N	N	N
SDCCAG3	9q	139296373	139305054	None	None	None	N	N	N	N
PMPCA	9q	139305024	139318213	None	None	None	N	N	N	N
INPP5E	9q	139323066	139334256	None	None	None	N	N	N	N
SEC16A	9q	139334547	139377507	None	None	None	N	N	N	N
NOTCH1	9q	139388895	139440238	None	None	None	N	N	N	N
EGFL7	9q	139557378	139567130	None	None	None	N	N	N	N
AGPAT2	9q	139567594	139581911	None	None	None	N	N	N	N
EDF1	9q	139756565	139760788	None	None	None	N	N	N	N
TRAF2	9q	139780964	139821067	None	None	None	N	N	N	N
C8G	9q	139839697	139841426	Up	None	None	N	N	N	N
PGDS	9q	139871955	139876194	None	None	None	N	N	N	N
PTGDS	9q	139871955	139876194	Up	None	None	N	N	N	N
CLIC3	9q	139889059	139891024	None	None	None	N	N	N	N
ABCA2	9q	139901685	139922740	None	None	None	N	N	N	N
FUT7	9q	139924625	139927292	None	Up	None	N	N	N	N
NPDC1	9q	139933908	139940676	None	None	None	N	N	N	N
ENTPD2	9q	139942550	139948503	None	None	None	N	N	N	N
UAP1L1	9q	139971952	139978990	None	None	None	N	N	N	N
MAN1B1	9q	139981378	140003639	None	Up	Up	N	N	N	N
GRIN1	9q	140033608	140063214	None	None	None	N	N	N	N
ANAPC2	9q	140069235	140083057	None	None	None	N	N	N	N
SSNA1	9q	140083053	140084822	None	None	None	N	N	N	N
NDOR1	9q	140100118	140113813	None	None	None	N	N	N	N
RNF208	9q	140114698	140115775	Down	None	None	N	N	N	N
TUBB2C	9q	140135710	140138159	None	None	None	N	N	N	N
C9orf167	9q	140172279	140177093	Down	None	None	N	N	N	N
MRPL41	9q	140446308	140447007	None	None	None	N	N	N	N
EHMT1	9q	140513443	140678845	None	None	None	N	N	N	N
CACNA1B	9q	140772240	141019076	None	None	None	N	N	N	N
ZMYND11	10p	180423	295729	None	None	None	N	N	N	N
DIP2C	10p	320129	735608	None	Down	None	N	N	N	N
LARP5	10p	852853	977645	None	None	Down	N	N	N	N
GTPBP4	10p	1034348	1063708	None	None	None	N	N	N	N
IDI1	10p	1085963	1095061	Down	None	None	N	N	N	N
ADARB2	10p	1223252	1779670	None	None	None	N	N	N	N
PFKP	10p	3109711	3178997	None	None	None	N	N	N	N
PITRM1	10p	3179919	3215033	None	None	None	N	N	N	N
KLF6	10p	3818187	3827473	None	None	None	N	N	N	N
AKR1C3	10p	5090957	5149878	None	Down	None	N	N	N	N
AKR1C4	10p	5238797	5260910	Up	None	None	N	N	N	N
TUBAL3	10p	5435060	5446793	None	None	None	N	N	N	N
NET1	10p	5488513	5501019	None	None	None	Y	N	N	N
CALML5	10p	5540657	5541533	None	Up	None	N	N	N	N
CALML3	10p	5566923	5568225	None	None	None	N	N	N	N
ASB13	10p	5680819	5708558	None	None	None	N	N	N	N
GDI2	10p	5807185	5855512	None	None	None	N	N	N	N
IL15RA	10p	5994333	6019574	Down	Up	None	N	N	N	N
IL2RA	10p	6052656	6104333	None	Up	None	N	N	N	N
PFKFB3	10p	6186842	6277507	Down	None	None	N	N	N	N
PRKCQ	10p	6469104	6622263	None	None	None	N	N	N	N
ITIH5	10p	7601231	7708961	None	None	None	N	N	N	N
ITIH2	10p	7745235	7791483	None	None	None	N	N	N	N
KIN	10p	7792924	7829990	None	Down	None	N	N	N	N
ATP5C1	10p	7830092	7849762	None	None	None	N	N	N	N
GATA3	10p	8096666	8117164	None	None	None	Y	N	N	N
CUGBP2	10p	11059892	11378672	None	None	None	N	N	N	N
USP6NL	10p	11502508	11574274	None	Down	None	N	N	N	N
ECHDC3	10p	11784355	11806065	None	None	None	N	N	N	N
UPF2	10p	11962020	12085169	None	None	Down	N	N	N	N
DHTKD1	10p	12110915	12165227	None	None	None	N	N	N	N
SEC61A2	10p	12171639	12211957	None	None	None	N	N	N	Y
CDC123	10p	12237960	12292589	None	None	None	N	N	N	N
CAMK1D	10p	12391582	12871733	Up	Down	None	N	N	N	N
OPTN	10p	13142081	13180276	None	None	None	N	N	N	N
MCM10	10p	13203553	13253104	None	Up	None	N	N	N	N
PHYH	10p	13319795	13342130	Up	None	None	N	N	N	N
SEPHS1	10p	13359437	13390298	None	None	None	N	N	N	N
PRPF18	10p	13628938	13672868	None	None	None	N	N	N	N
FRMD4A	10p	13685705	14372866	None	None	None	N	N	N	N
HSPA14	10p	14880158	14913740	Down	None	None	N	N	N	N
SUV39H2	10p	14920898	14946304	None	None	None	N	N	N	N
DCLRE1C	10p	14946609	14996431	None	None	Down	N	N	N	N
OLAH	10p	15085894	15115851	None	None	None	N	N	N	N
RPP38	10p	15139178	15146256	None	None	None	N	N	N	N
NMT2	10p	15147770	15210695	None	None	None	N	N	N	N
C10orf38	10p	15253643	15413058	None	Down	None	N	N	N	N
ITGA8	10p	15559087	15761770	None	None	None	N	N	N	N
C10orf97	10p	15820174	15902519	None	Down	None	N	N	N	N
PTER	10p	16478941	16555744	None	None	None	N	N	N	N
RSU1	10p	16632616	16859453	Down	None	None	N	N	N	N
CUBN	10p	16865964	17171816	None	None	None	N	N	N	N
DMN	10p	17184981	17244070	None	Up	None	N	N	N	N
TRDMT1	10p	17184981	17244070	None	Down	Down	N	N	N	N
VIM	10p	17270257	17279592	None	None	None	N	N	N	N
PTPLA	10p	17631957	17659373	None	None	None	N	N	N	N
STAM	10p	17686123	17758821	None	None	None	N	N	N	N
CACNB2	10p	18429605	18830688	None	None	None	N	N	N	N
NEBL	10p	21068902	21463116	Up	None	None	N	N	N	N
MLLT10	10p	21823100	22032559	None	None	Down	N	N	N	N
DNAJC1	10p	22045476	22292650	None	None	None	N	N	N	N
COMMD3	10p	22605311	22609246	None	None	None	N	N	N	N
BMI1	10p	22610138	22620414	None	Down	None	N	N	N	N
SPAG6	10p	22634373	22706539	None	None	None	N	N	N	N
PIP4K2A	10p	22823765	23003503	None	None	None	N	N	N	N
MSRB2	10p	23384426	23410942	None	None	None	N	N	N	N
THNSL1	10p	25305507	25315593	None	Down	None	N	N	N	N
MYO3A	10p	26223001	26501465	None	None	None	N	N	N	N
GAD2	10p	26505235	26593491	None	None	None	N	N	N	N
APBB1IP	10p	26727265	26856732	None	None	None	N	N	N	N
PDSS1	10p	26986594	27035726	Down	None	None	N	N	N	N
ABI1	10p	27035524	27150016	None	None	None	N	N	N	N
ANKRD26	10p	27293044	27389427	None	None	Down	N	N	N	N
YME1L1	10p	27399039	27443349	None	None	None	N	N	N	N
WAC	10p	28821421	28912041	None	None	None	N	N	N	N
BAMBI	10p	28966423	28971868	None	None	None	N	N	N	N
SVIL	10p	29746276	29923901	None	Down	None	N	N	N	N
PAPD1	10p	30598729	30638267	None	None	None	N	N	N	N
MAP3K8	10p	30722949	30750762	None	None	None	N	N	N	N
ZEB1	10p	31610063	31818742	None	None	None	N	N	N	N
ARHGAP12	10p	32094325	32217804	Down	Down	Down	N	N	N	N
KIF5B	10p	32297937	32345371	None	None	None	N	N	N	N
ITGB1	10p	33189245	33247293	None	Down	None	Y	N	N	N
NRP1	10p	33466418	33623833	None	None	None	N	N	N	N
PARD3	10p	34398487	35104253	None	None	None	N	N	N	N
CUL2	10p	35297478	35379570	None	None	None	N	N	N	N
CREM	10p	35456466	35501886	None	None	None	N	N	N	N
FZD8	10p	35927176	35930362	None	None	None	N	N	N	N
ZNF248	10p	38065453	38146564	None	None	None	N	N	N	N
ZNF37A	10p	38383263	38412278	None	None	None	N	N	N	N
ZNF33B	10q	43084554	43133992	None	None	None	N	N	N	N
BMS1	10q	43277953	43330385	None	None	None	N	N	N	N
RET	10q	43572516	43622952	Up	None	None	N	N	N	N
GALNACT-2	10q	43633892	43680754	None	None	None	N	N	N	N
HNRPF	10q	43881064	43904656	None	None	None	N	N	N	N
ZNF239	10q	44051792	44070065	None	None	None	N	N	N	N
ZNF32	10q	44139306	44144326	None	None	None	N	N	N	N
HNRPA3	10q	44282859	44285865	None	None	None	N	N	N	N
CXCL12	10q	44865600	44880545	None	None	None	N	N	N	N
RASSF4	10q	45455218	45490172	None	Up	None	N	N	N	N
C10orf10	10q	45471708	45474330	Down	None	None	N	N	N	N
ZNF22	10q	45496272	45500777	None	Up	None	N	N	N	N
ALOX5	10q	45869623	45941567	None	None	None	N	N	N	N
GPRIN2	10q	46993545	47000568	Up	None	None	N	N	N	N
PPYR1	10q	47083533	47088320	None	None	None	N	N	N	N
RBP3	10q	48381486	48390991	None	None	Up	N	N	N	N
GDF2	10q	48413091	48416872	None	None	None	N	N	N	N
GDF10	10q	48425787	48439138	None	None	None	N	N	N	N
MAPK8	10q	49514681	49647402	None	None	None	N	N	N	N
ARHGAP22	10q	49654067	49813176	Up	None	Down	N	N	N	N
ERCC6	10q	50662525	50747169	None	None	None	N	N	N	N
SLC18A3	10q	50818346	50820766	None	None	None	N	N	N	N
CHAT	10q	50821153	50873150	None	None	None	N	N	N	N
OGDHL	10q	50942686	50970425	None	None	None	N	N	N	N
PARG	10q	51026324	51371331	None	None	Down	N	N	N	N
MSMB	10q	51549552	51562518	None	None	None	N	N	N	N
NCOA4	10q	51565107	51590734	None	None	None	N	N	N	N
TIMM23	10q	51592080	51623386	None	None	None	N	N	N	N
SGMS1	10q	52065344	52383737	Down	None	None	N	N	N	N
PRKG1	10q	52834233	54058110	None	None	None	N	N	N	N
CSTF2T	10q	53455245	53459355	None	None	None	N	N	N	N
DKK1	10q	54074040	54077417	None	None	None	N	N	N	N
MBL2	10q	54525139	54531460	None	None	None	N	N	N	N
ZWINT	10q	58117198	58121034	Down	Up	None	N	N	N	N
CISD1	10q	60028861	60049019	None	None	None	N	N	N	N
UBE2D1	10q	60094738	60130513	Down	None	None	N	N	N	N
TFAM	10q	60144902	60158990	None	None	None	N	N	N	N
CCDC6	10q	61548505	61666414	None	None	None	N	N	N	N
ANK3	10q	61786055	62149634	None	None	None	N	N	N	N
RHOBTB1	10q	62629197	62761198	None	None	None	N	N	N	N
ARID5B	10q	63808969	63856707	Up	Down	None	N	N	N	N
ZNF365	10q	64133915	64431771	Up	None	None	N	N	N	N
C10orf22	10q	64564515	64568239	None	None	None	N	N	N	N
EGR2	10q	64571755	64576126	None	None	None	N	N	N	N
NRBF2	10q	64893006	64914791	None	None	None	N	N	N	N
JMJD1C	10q	64926980	65028983	None	Down	Down	N	N	N	N
CTNNA3	10q	67679724	69425416	None	None	None	N	N	N	N
SIRT1	10q	69644426	69678147	None	None	None	Y	N	N	N
HERC4	10q	69681655	69835103	None	None	None	N	N	N	N
PBLD	10q	70044837	70092684	None	None	None	N	N	N	N
HNRPH3	10q	70091767	70102953	None	Down	None	N	N	N	N
DNA2L	10q	70173820	70231730	Down	Up	None	N	N	N	N
SLC25A16	10q	70242089	70287280	None	None	None	N	N	N	N
DDX50	10q	70661033	70706603	None	None	None	N	N	N	N
DDX21	10q	70716195	70744825	None	None	None	N	N	N	N
KIAA1279	10q	70748476	70776739	None	None	None	N	N	N	N
SRGN	10q	70847827	70864567	None	Up	None	N	N	N	N
VPS26A	10q	70883907	70932616	None	None	None	N	N	N	N
SUPV3L1	10q	70939992	70968849	None	None	None	N	N	N	N
HKDC1	10q	70980058	71027315	None	None	None	N	N	N	N
HK1	10q	71029755	71161637	None	None	None	N	N	N	N
TACR2	10q	71163957	71176674	None	None	None	N	N	N	N
TSPAN15	10q	71211225	71267423	None	None	None	N	N	N	N
NEUROG3	10q	71331790	71333210	None	Up	None	N	N	N	N
COL13A1	10q	71561643	71718904	None	Down	None	N	N	N	N
H2AFY2	10q	71812356	71872040	Up	None	None	N	N	N	N
SAR1A	10q	71909960	71930285	None	None	None	N	N	N	N
PPA1	10q	71962585	71993190	None	None	None	N	N	N	N
NPFFR1	10q	72014712	72043450	None	None	None	N	N	N	N
EIF4EBP2	10q	72163860	72188374	Up	None	None	N	N	N	N
PRF1	10q	72357103	72362531	None	Up	None	N	N	N	N
SGPL1	10q	72575703	72640932	None	Down	None	N	N	N	N
PCBD1	10q	72643264	72648543	None	None	None	N	N	N	N
SLC29A3	10q	73079009	73123147	None	None	None	N	N	N	N
PSAP	10q	73576054	73611082	None	None	None	N	N	N	N
CHST3	10q	73724119	73773322	Up	None	None	N	N	N	N
SPOCK2	10q	73845983	73848790	Up	Down	None	N	N	N	N
ASCC1	10q	73855789	73976199	None	None	None	N	N	N	N
DDIT4	10q	74033676	74035797	None	None	None	N	N	N	N
DNAJB12	10q	74092587	74114907	None	None	None	N	N	N	N
CBARA1	10q	74127083	74385949	None	None	None	N	N	N	N
P4HA1	10q	74766979	74856732	None	Down	None	N	N	N	N
NUDT13	10q	74870132	74891586	None	Down	None	N	N	N	N
ECD	10q	74894281	74927853	None	None	None	N	N	N	N
MRPS16	10q	75008600	75012451	None	None	None	N	N	N	N
ANXA7	10q	75135188	75173841	None	None	None	N	N	N	N
PPP3CB	10q	75196562	75255782	None	None	None	N	N	N	N
MYOZ1	10q	75391369	75401515	None	Up	None	N	N	N	N
SYNPO2L	10q	75404638	75410797	None	None	None	N	N	N	N
SEC24C	10q	75504130	75531933	None	None	None	N	N	N	Y
KIAA0913	10q	75545381	75561556	None	None	None	N	N	N	N
NDST2	10q	75561668	75571589	Down	None	None	N	N	N	N
CAMK2G	10q	75572258	75634349	None	None	None	N	N	N	N
PLAU	10q	75670861	75677258	None	None	None	N	N	N	N
VCL	10q	75757871	75879914	None	None	None	N	N	N	N
ADK	10q	75936246	76469061	None	None	None	N	N	N	N
MYST4	10q	76586170	76792380	None	Down	None	N	N	N	N
DUSP13	10q	76854191	76859248	None	Up	None	N	N	N	N
VDAC2	10q	76969911	76991207	None	None	None	N	N	N	N
KCNMA1	10q	78629358	79397577	None	Down	None	N	N	N	N
DLG5	10q	79550548	79686348	None	None	None	N	N	N	N
RPS24	10q	79793517	79816571	None	Down	None	N	N	N	N
ZMIZ1	10q	80828791	81076285	Up	None	None	N	N	N	N
PPIF	10q	81107219	81115089	None	None	None	N	N	N	N
C10orf56	10q	81142082	81205383	None	None	None	N	N	N	N
SFTPD	10q	81697495	81708861	Up	None	None	N	N	N	N
C10orf57	10q	81839000	81852307	None	None	None	N	N	N	N
ANXA11	10q	81914879	81965328	None	None	None	N	N	N	N
MAT1A	10q	82031575	82049434	None	None	None	N	N	N	N
TSPAN14	10q	82214037	82282391	None	None	None	N	N	N	N
GHITM	10q	85899184	85913311	None	None	None	N	N	N	N
PCDH21	10q	85954390	85978452	None	None	None	N	N	N	N
LRIT1	10q	85991275	86001217	None	None	None	N	N	N	N
RGR	10q	86004808	86018944	Up	None	None	N	N	N	N
KIAA1128	10q	86184694	86278277	None	None	None	N	N	N	N
WAPAL	10q	88195012	88281541	None	None	None	N	N	N	N
LDB3	10q	88428425	88495824	None	None	None	N	N	N	N
BMPR1A	10q	88516395	88684945	None	Down	Down	N	N	N	N
MMRN2	10q	88695297	88717425	None	None	None	N	N	N	N
SNCG	10q	88718287	88723017	None	None	None	N	N	N	N
C10orf116	10q	88728187	88730666	None	None	None	N	N	N	N
GLUD1	10q	88809958	88854776	None	None	None	N	N	N	N
MINPP1	10q	89264222	89313218	None	None	None	N	N	N	N
PAPSS2	10q	89419475	89507462	None	None	None	N	N	N	N
PTEN	10q	89623194	89728532	None	None	None	N	N	N	N
C10orf59	10q	90043858	90343082	None	None	Down	N	N	N	N
LIPF	10q	90424145	90438572	None	None	None	N	N	N	N
ACTA2	10q	90694830	90751147	None	None	None	N	N	N	N
FAS	10q	90750287	90775542	None	None	None	N	N	N	N
P11	10q	90750287	90775542	None	None	None	N	N	N	N
CH25H	10q	90965693	90967071	None	None	None	N	N	N	N
LIPA	10q	90973325	91011665	None	None	None	N	N	N	N
IFIT2	10q	91061705	91069033	None	Up	None	N	N	N	N
IFIT3	10q	91087575	91100725	None	Up	None	N	N	N	N
IFIT1	10q	91152302	91166244	None	Up	None	N	N	N	N
IFIT5	10q	91174324	91180759	None	None	None	N	N	N	N
MPHOSPH1	10q	91461346	91534700	None	None	None	N	N	N	N
HTR7	10q	92500575	92617671	None	None	None	N	N	N	N
RPP30	10q	92631708	92668312	None	None	None	N	N	N	N
ANKRD1	10q	92671856	92681032	None	None	None	N	N	N	N
PPP1R3C	10q	93388196	93392858	Up	None	None	N	N	N	N
TNKS2	10q	93558150	93625232	None	Down	Down	N	N	N	N
BTAF1	10q	93683735	93790080	None	None	Down	N	N	N	N
CPEB3	10q	93808396	94050875	None	None	None	N	N	N	N
5-Mar	10q	94050919	94113721	None	None	None	N	N	N	N
IDE	10q	94211440	94333852	None	None	None	N	N	N	N
KIF11	10q	94352824	94415152	None	None	None	N	N	N	Y
HHEX	10q	94449680	94455408	Down	None	None	N	N	N	N
CYP26A1	10q	94833646	94837641	None	None	None	N	N	N	N
FER1L3	10q	95066185	95242074	None	None	None	N	N	N	N
CEP55	10q	95256368	95288849	None	Up	None	N	N	N	N
RBP4	10q	95351592	95360993	None	None	None	N	N	N	N
PDE6C	10q	95372344	95425429	None	None	None	N	N	N	N
LGI1	10q	95517565	95557916	None	None	None	N	N	N	N
PLCE1	10q	95753745	96088148	Up	None	None	N	N	N	N
NOC3L	10q	96092988	96122683	None	None	Down	N	N	N	N
TBC1D12	10q	96162185	96296089	None	None	Down	N	N	N	N
CYP2C18	10q	96443250	96495947	None	None	None	N	N	N	N
CYP2C9	10q	96698414	96749148	None	None	None	N	N	N	N
CYP2C8	10q	96796528	96829254	None	None	None	N	N	N	N
PDLIM1	10q	96997324	97050905	None	None	None	N	N	N	N
SORBS1	10q	97071529	97321171	None	Down	None	N	N	N	N
ALDH18A1	10q	97365685	97416567	Up	None	None	N	N	N	N
TCTN3	10q	97423152	97453900	None	None	None	N	N	N	N
ENTPD1	10q	97515672	97637023	None	None	None	N	N	N	N
CCNJ	10q	97803158	97820625	None	None	None	N	N	N	N
ZNF518	10q	97889471	97923517	None	None	Down	N	N	N	N
BLNK	10q	97951454	98031333	None	None	None	N	N	N	N
DNTT	10q	98064084	98098321	None	None	Up	N	N	N	N
TLL2	10q	98124362	98273683	None	None	None	N	N	N	N
TM9SF3	10q	98277866	98346809	None	None	None	N	N	N	N
SLIT1	10q	98757794	98945683	None	None	None	N	N	N	N
ARHGAP19	10q	98981929	99052430	None	None	None	N	N	N	N
FRAT1	10q	99079021	99081672	None	None	None	N	N	N	N
FRAT2	10q	99092253	99094458	None	None	None	N	N	N	N
RRP12	10q	99116457	99161127	None	None	Down	N	N	N	N
MMS19	10q	99218080	99258366	None	None	Down	N	N	N	N
ANKRD2	10q	99332255	99343641	None	None	None	N	N	N	N
PI4K2A	10q	99400442	99436187	None	None	Down	N	N	N	N
AVPI1	10q	99437180	99447015	None	None	None	N	N	N	N
SFRP5	10q	99526507	99531756	None	None	None	N	N	N	N
CRTAC1	10q	99639382	99790585	None	None	None	N	N	N	N
C10orf28	10q	99894380	100004654	Up	None	None	N	N	N	N
HPS1	10q	100175954	100206704	None	None	Down	N	N	N	N
HPSE2	10q	100216833	100995632	None	None	None	N	N	N	N
CNNM1	10q	101088855	101154087	None	None	None	N	N	N	N
GOT1	10q	101156626	101190530	None	None	None	N	N	N	N
SLC25A28	10q	101370274	101380221	None	None	None	N	N	N	N
ENTPD7	10q	101419262	101471002	None	None	None	N	N	N	N
COX15	10q	101468504	101492423	Up	None	None	N	N	N	N
CUTC	10q	101491957	101515894	None	None	None	N	N	N	N
ABCC2	10q	101542462	101611662	None	None	None	N	N	N	N
DNMBP	10q	101635333	101769676	Up	None	Down	N	N	N	N
CPN1	10q	101802064	101841642	None	None	None	N	N	N	N
C10orf6	10q	101909846	101945734	None	None	None	N	N	N	N
ERLIN1	10q	101909846	101945734	None	None	None	N	N	N	N
CHUK	10q	101948123	101989344	None	None	None	N	N	N	N
CWF19L1	10q	101992054	102027437	None	None	None	N	N	N	N
PKD2L1	10q	102047902	102090243	None	None	None	N	N	N	N
SCD	10q	102106771	102124588	Down	Up	None	N	N	N	N
WNT8B	10q	102222811	102243399	None	None	None	N	N	N	N
SEC31B	10q	102246402	102279595	None	None	None	N	N	N	N
NDUFB8	10q	102283485	102289680	None	None	None	N	N	N	N
HIF1AN	10q	102295640	102313681	None	None	None	N	N	N	N
PAX2	10q	102505467	102589698	None	None	None	N	N	N	N
SEMA4G	10q	102732285	102745373	None	None	None	N	N	N	N
PEO1	10q	102747292	102754158	None	None	None	N	N	N	N
PDZD7	10q	102777088	102790914	None	None	None	N	N	N	N
SFXN3	10q	102790995	102800998	None	None	Down	N	N	N	N
FKSG2	10q	102820998	102825351	None	None	None	N	N	N	N
KAZALD1	10q	102820998	102825351	None	None	None	N	N	N	N
TLX1	10q	102891060	102897546	None	None	None	N	N	N	N
LBX1	10q	102986732	102988717	None	None	None	N	N	N	N
BTRC	10q	103113789	103317078	None	None	None	N	N	N	N
POLL	10q	103338638	103348027	None	None	None	N	N	N	N
FBXW4	10q	103370420	103454743	None	None	None	N	N	N	N
FGF8	10q	103529886	103535759	None	None	None	N	N	N	N
NPM3	10q	103541081	103543170	None	None	None	N	N	N	N
MGEA5	10q	103544199	103578222	None	Down	Down	N	N	N	N
KCNIP2	10q	103587397	103603677	None	None	None	N	N	N	N
C10orf76	10q	103605355	103815932	None	None	None	N	N	N	N
HPS6	10q	103825123	103827795	None	None	None	N	N	N	N
LDB1	10q	103867324	103874723	None	None	Down	N	N	N	N
PPRC1	10q	103892750	103910090	None	None	None	N	N	N	N
NOLC1	10q	103911932	103923628	None	None	None	N	N	N	N
PITX3	10q	103989945	104001231	None	None	None	N	N	N	N
GBF1	10q	104005254	104142656	None	None	None	N	N	N	N
NFKB2	10q	104154334	104162286	None	None	None	N	N	N	N
PSD	10q	104162373	104179484	None	None	None	N	N	N	N
FBXL15	10q	104179570	104182893	None	None	None	N	N	N	N
CUEDC2	10q	104183001	104192423	None	None	None	N	N	N	N
C10orf95	10q	104209593	104211300	None	None	None	N	N	N	N
TMEM180	10q	104221169	104236802	Down	None	None	N	N	N	N
ACTR1A	10q	104238985	104262512	Up	None	None	N	N	N	Y
TRIM8	10q	104404251	104418076	None	None	Down	N	N	N	N
ARL3	10q	104433483	104474190	Up	None	None	N	N	N	N
C10orf26	10q	104535887	104576021	Up	None	Down	N	N	N	N
CYP17A1	10q	104590287	104597290	Up	None	None	N	N	N	N
CNNM2	10q	104678074	104838344	None	None	None	N	N	N	N
NT5C2	10q	104847773	104953063	None	None	Down	N	N	N	N
INA	10q	105036919	105050108	Up	None	None	N	N	N	N
TAF5	10q	105127723	105148822	None	None	None	N	N	N	N
PDCD11	10q	105156411	105206019	None	None	Down	N	N	N	N
FAM26B	10q	105206542	105212162	None	None	None	N	N	N	N
NEURL	10q	105253734	105352309	None	None	None	N	N	N	N
SH3PXD2A	10q	105353783	105615164	None	None	None	N	N	N	N
OBFC1	10q	105637317	105678045	None	None	None	N	N	N	N
SLK	10q	105727469	105787342	None	None	None	N	N	N	N
COL17A1	10q	105791045	105845638	None	None	None	N	N	N	N
GSTO1	10q	106014467	106027222	None	None	None	N	N	N	N
SORCS3	10q	106400858	107024993	None	None	None	N	N	N	N
XPNPEP1	10q	111624523	111683311	Up	None	None	N	N	N	N
ADD3	10q	111767710	111895323	Up	None	None	N	N	N	N
MXI1	10q	111967362	112047123	None	None	None	N	N	N	N
SMNDC1	10q	112052797	112064707	None	None	None	N	N	N	N
DUSP5	10q	112257624	112271302	None	None	None	N	N	N	N
SMC3	10q	112327448	112364392	None	None	None	N	N	N	N
PDCD4	10q	112631552	112659764	None	None	None	N	N	N	N
SHOC2	10q	112679300	112773425	Up	Down	None	N	N	N	N
ADRA2A	10q	112836789	112840662	None	None	None	N	N	N	N
ACSL5	10q	114133915	114188138	None	None	None	N	N	N	N
ZDHHC6	10q	114190057	114206672	None	None	None	N	N	N	N
TCF7L2	10q	114710008	114927436	None	None	None	N	N	N	N
HABP2	10q	115310589	115349360	None	None	None	N	N	N	N
NRAP	10q	115348582	115423829	None	None	None	N	N	N	N
CASP7	10q	115469103	115490668	None	None	None	N	N	N	N
DCLRE1A	10q	115594482	115613975	None	None	None	N	N	N	N
ADRB1	10q	115803805	115806667	Up	None	None	N	N	N	N
TDRD1	10q	115939028	115992063	None	None	None	N	N	N	N
ABLIM1	10q	116190868	116418058	None	None	None	N	N	N	N
ATRNL1	10q	116853123	117708496	None	None	None	N	N	N	N
GFRA1	10q	117816441	118031819	None	None	None	N	N	N	N
PNLIP	10q	118305427	118327367	None	None	None	N	N	N	N
PNLIPRP1	10q	118350489	118368686	None	None	None	N	N	N	N
PNLIPRP2	10q	118380464	118404654	None	None	None	N	N	N	N
HSPA12A	10q	118430702	118502085	None	None	None	N	N	N	N
KIAA1598	10q	118642887	118765088	None	None	None	N	N	N	N
SLC18A2	10q	119000583	119038941	None	None	None	N	N	N	N
EMX2	10q	119301955	119309057	Up	None	None	N	N	N	N
RAB11FIP2	10q	119764426	119806114	None	None	None	N	N	N	N
NANOS1	10q	120789227	120793854	None	None	None	N	N	N	N
EIF3A	10q	120794540	120840334	None	None	None	N	N	N	N
PRDX3	10q	120927214	120938377	Up	None	None	N	N	N	N
GRK5	10q	120967196	121215131	None	None	None	N	N	N	N
RGS10	10q	121259338	121296045	None	None	None	N	N	N	N
TIAL1	10q	121332977	121356541	None	None	None	N	N	N	N
BAG3	10q	121410881	121437329	None	None	None	N	N	N	N
INPP5F	10q	121485558	121588662	None	None	None	N	N	N	N
C10orf119	10q	121588915	121632395	None	None	None	N	N	N	N
SEC23IP	10q	121652084	121704170	None	None	None	N	N	N	N
FGFR2	10q	123237843	123357972	None	None	None	N	N	N	N
NSMCE4A	10q	123716602	123734743	None	None	None	N	N	N	N
TACC2	10q	123923104	124014057	None	None	None	N	N	N	N
PLEKHA1	10q	124151818	124191871	Up	Down	Down	N	N	N	N
HTRA1	10q	124221040	124274424	None	None	None	N	N	N	N
DMBT1	10q	124320180	124403252	None	None	None	N	N	N	N
CUZD1	10q	124591670	124605691	None	None	None	N	N	N	N
C10orf88	10q	124690418	124713919	None	None	None	N	N	N	N
IKZF5	10q	124750321	124768203	Down	Up	None	N	N	N	N
ACADSB	10q	124768428	124817806	None	None	None	N	N	N	N
BUB3	10q	124913759	124924886	None	None	None	N	N	N	N
GALNAC4S-6ST	10q	125767181	125851940	Up	None	None	N	N	N	N
OAT	10q	126085871	126107545	Up	None	None	N	N	N	N
LHPP	10q	126150340	126302710	None	None	None	N	N	N	N
FAM53B	10q	126307862	126432930	None	None	None	N	N	N	N
KIAA0157	10q	126490353	126525239	None	None	None	N	N	N	N
CTBP2	10q	126676417	126849103	None	None	None	N	N	N	N
C10orf137	10q	127408083	127452712	None	None	None	N	N	N	N
UROS	10q	127477146	127511837	Up	None	None	N	N	N	N
BCCIP	10q	127512103	127542264	None	None	Up	N	N	N	N
DHX32	10q	127524908	127569884	None	None	None	N	N	N	N
ADAM12	10q	127700953	128077127	None	None	None	N	N	N	N
DOCK1	10q	128594022	129250780	None	Down	None	N	N	N	N
PTPRE	10q	129705324	129884164	None	None	None	N	N	N	N
MKI67	10q	129894924	129924468	None	Up	None	N	N	N	N
MGMT	10q	131265453	131565783	None	None	None	Y	N	N	N
GLRX3	10q	131934638	131977932	None	None	None	N	N	N	N
PPP2R2D	10q	133747959	133770053	None	None	None	N	N	N	N
BNIP3	10q	133781203	133795435	None	None	None	N	N	N	N
DPYSL4	10q	134000413	134019280	None	None	None	N	N	N	N
INPP5A	10q	134351352	134596984	None	None	None	N	N	N	N
UTF1	10q	135043777	135045062	Up	None	None	N	N	N	N
VENTX	10q	135051407	135055434	None	None	None	N	N	N	N
ADAM8	10q	135075919	135090407	Down	None	None	N	N	N	N
TUBGCP2	10q	135092133	135122660	None	None	None	N	N	N	N
DRD1IP	10q	135138927	135150475	Up	None	None	N	N	N	N
ECHS1	10q	135175986	135186908	Up	None	None	N	N	N	N
PAOX	10q	135192740	135205200	None	Up	Up	N	N	N	N
MTG1	10q	135207620	135234174	None	None	None	N	N	N	N
CYP2E1	10q	135340866	135352620	None	None	None	N	N	N	N
BET1L	11p	202923	207422	None	None	None	N	N	N	N
RIC8A	11p	207510	215175	None	Down	None	N	N	N	N
SIRT3	11p	215029	236362	None	None	None	N	N	N	N
PSMD13	11p	236807	252984	None	None	None	N	N	N	Y
ATHL1	11p	289137	295688	None	None	None	N	N	N	N
IFITM2	11p	308106	309410	None	None	None	N	N	N	N
IFITM1	11p	313990	315272	None	None	None	N	N	N	N
IFITM3	11p	319672	320914	None	Down	None	N	N	N	N
PKP3	11p	394216	404908	None	None	None	N	N	N	N
SIGIRR	11p	405715	414999	None	None	None	N	N	N	N
PTDSS2	11p	450279	491387	None	None	None	N	N	N	N
RNH1	11p	494511	506821	None	None	None	N	N	N	N
HRAS	11p	532241	535550	None	None	None	N	N	N	N
RASSF7	11p	561449	564025	None	None	Down	N	N	N	N
IRF7	11p	612554	615999	None	Up	None	N	N	N	N
MUPCDH	11p	616564	625067	None	None	None	N	N	N	N
SCT	11p	626312	627173	None	None	None	N	N	N	N
DRD4	11p	637304	640705	None	None	None	N	N	N	N
DEAF1	11p	644224	695740	None	Down	None	N	N	N	N
TMEM80	11p	695590	704131	None	None	None	N	N	N	N
EPS8L2	11p	706119	727727	None	None	None	N	N	N	N
TALDO1	11p	747431	765024	None	None	None	N	N	N	N
CEND1	11p	787109	790126	None	None	None	N	N	N	N
SLC25A22	11p	790474	798269	None	None	None	N	N	N	N
LRDD	11p	799178	805250	None	None	None	N	N	N	N
RPLP2	11p	809935	812876	None	None	None	N	N	N	N
PNPLA2	11p	818900	825571	None	None	None	N	N	N	N
CD151	11p	832951	838835	None	None	None	N	N	N	N
POLR2L	11p	839720	842529	None	Down	None	N	N	N	N
TSPAN4	11p	842823	867116	None	None	None	N	N	N	N
AP2A2	11p	925808	1012245	None	None	None	N	N	N	Y
MUC6	11p	1012823	1036706	None	None	None	N	N	N	N
MUC5B	11p	1244294	1283406	None	None	None	N	N	N	N
TOLLIP	11p	1295597	1330892	None	None	None	N	N	N	N
BRSK2	11p	1411128	1483919	None	Up	None	N	N	N	N
DUSP8	11p	1575280	1593150	None	Down	None	N	N	N	N
CTSD	11p	1773981	1785222	None	None	None	N	N	N	Y
TNNI2	11p	1860232	1862910	None	Up	None	N	N	N	N
LSP1	11p	1874199	1913493	None	Up	None	N	N	N	N
TNNT3	11p	1940798	1959936	Up	None	None	N	N	N	N
MRPL23	11p	1968501	1977839	None	Down	None	N	N	N	N
IGF2	11p	2150346	2160204	Up	None	None	N	N	N	N
INS	11p	2181008	2182439	None	None	None	N	N	N	N
TH	11p	2185158	2193035	None	None	None	N	N	N	N
ASCL2	11p	2289727	2292182	None	None	None	N	N	N	N
C11orf21	11p	2317506	2323143	None	None	None	N	N	N	N
TSPAN32	11p	2323242	2339430	None	None	None	N	N	N	N
CD81	11p	2398546	2418649	None	None	None	N	N	N	N
KCNQ1	11p	2466220	2870340	Up	None	None	N	N	N	N
KCNQ1DN	11p	2891262	2893336	None	None	None	N	N	N	N
CDKN1C	11p	2904447	2906995	None	Down	Down	N	N	N	N
SLC22A18AS	11p	2909326	2925175	None	None	Up	N	N	N	N
SLC22A18	11p	2920950	2946476	None	None	None	N	N	N	N
PHLDA2	11p	2949502	2950650	None	Down	None	N	N	N	N
NAP1L4	11p	2965659	3013607	None	Down	None	N	N	N	N
CARS	11p	3022151	3078681	None	Down	None	N	N	N	N
ZNF195	11p	3379156	3400452	None	Down	None	N	N	N	N
ART1	11p	3666360	3685646	None	None	None	N	N	N	N
CHRNA10	11p	3686816	3692614	None	None	None	N	N	N	N
NUP98	11p	3696239	3819022	Up	Down	None	N	N	N	N
RHOG	11p	3848207	3862213	None	None	None	N	N	N	N
STIM1	11p	3876932	4114440	None	None	None	N	N	N	N
RRM1	11p	4115923	4160106	None	None	None	N	N	N	N
TRIM21	11p	4406126	4414926	None	None	None	N	N	N	N
TRIM68	11p	4619901	4629489	None	None	None	N	N	N	N
OR51E2	11p	4701400	4719076	None	None	None	N	N	N	N
MMP26	11p	5009423	5013659	None	None	None	N	N	N	N
OR52A1	11p	5172660	5173599	None	None	None	N	N	N	N
HBB	11p	5246695	5248301	None	None	None	N	N	N	N
HBE1	11p	5289579	5291373	None	None	None	N	N	N	N
TRIM5	11q	5684424	5706339	None	None	None	N	N	N	N
TRIM22	11q	5710816	5732093	None	None	None	N	N	N	N
CCKBR	11q	6280903	6293357	None	None	None	N	N	N	N
PRKCDBP	11q	6340175	6341740	None	None	None	N	N	N	N
SMPD1	11q	6411643	6416228	None	None	None	N	N	N	N
APBB1	11q	6416353	6426647	None	Down	None	N	N	N	N
HPX	11q	6452267	6462254	None	None	None	N	N	N	N
TRIM3	11q	6469842	6495214	None	None	None	N	N	N	N
ARFIP2	11q	6495912	6502709	None	None	None	N	N	N	N
FXC1	11q	6502676	6505911	None	None	None	N	N	N	N
KIAA0409	11q	6621143	6624880	None	None	None	N	N	N	N
ILK	11q	6624937	6632105	None	None	None	N	N	N	N
TAF10	11q	6632047	6633475	None	None	None	N	N	N	N
TPP1	11q	6633996	6640692	None	None	None	N	N	N	N
DCHS1	11q	6642554	6677080	None	None	None	N	N	N	N
MRPL17	11q	6701615	6704632	None	None	None	N	N	N	N
OR6A2	11q	6815755	6817139	None	None	None	N	N	N	N
ZNF215	11q	6947653	6979278	None	None	None	N	N	N	N
ZNF214	11q	7020548	7041586	None	None	None	N	N	N	N
RBMXL2	11q	7110164	7112379	Up	None	None	N	N	N	N
OLFML1	11q	7506599	7532606	None	None	None	N	N	N	N
PPFIBP2	11q	7534995	7674996	None	None	None	N	N	N	N
CYB5R2	11q	7686325	7694821	None	None	None	N	N	N	N
EIF3F	11q	8008866	8017719	None	Down	None	N	N	N	N
TUB	11q	8060179	8127654	None	None	Up	N	N	N	N
RIC3	11q	8127596	8190590	Up	None	None	N	N	N	N
LMO1	11q	8245850	8285425	None	None	None	N	N	N	N
TRIM66	11q	8633583	8680383	None	None	None	N	N	N	N
ST5	11q	8714898	8832882	None	None	None	N	N	N	N
C11orf17	11q	8932738	8941626	None	None	None	N	N	N	N
ASCL3	11q	8959118	8964580	Up	None	None	N	N	N	N
TMEM9B	11q	8968747	8986320	None	Down	None	N	N	N	N
NRIP3	11q	9002122	9025596	None	None	None	N	N	N	N
SCUBE2	11q	9041046	9113150	Up	None	None	N	N	N	N
RAB6IP1	11q	9160374	9286873	None	None	None	N	N	N	N
TMEM41B	11q	9302200	9336315	Down	None	None	N	N	N	N
ZNF143	11q	9482511	9550071	None	None	None	N	N	N	N
WEE1	11q	9596233	9611313	None	None	None	N	N	N	N
SWAP70	11q	9685627	9774507	None	Down	None	N	N	N	N
ADM	11q	10326641	10328923	None	None	None	N	N	N	N
AMPD3	11q	10476665	10529126	None	None	None	N	N	N	N
RNF141	11q	10533224	10562774	None	None	None	N	N	N	N
LYVE1	11q	10579412	10590365	None	None	None	N	N	N	N
CTR9	11q	10772810	10801290	None	Down	None	N	N	N	N
EIF4G2	11q	10818592	10830582	Up	Down	None	N	N	N	N
ZBED5	11q	10874250	10879620	Up	Down	None	N	N	N	N
USP47	11q	11862969	11980872	None	None	None	N	N	N	N
DKK3	11q	11984542	12030917	Up	Down	None	N	N	N	N
MICAL2	11q	12183625	12285337	None	None	None	N	N	N	N
PARVA	11q	12399025	12556903	Up	None	None	N	N	N	N
TEAD1	11q	12695968	12966284	Up	None	Down	N	N	N	N
ARNTL	11q	13299324	13408812	None	Down	None	N	N	N	N
PTH	11q	13513600	13517567	None	None	None	N	N	N	N
SPON1	11q	13984183	14289679	None	None	None	N	N	N	N
RRAS2	11q	14299465	14380730	None	Down	None	N	N	N	N
COPB1	11q	14479048	14521404	None	None	None	N	N	N	N
PSMA1	11q	14526421	14665180	None	None	None	N	N	N	Y
PDE3B	11q	14665268	14893604	None	None	None	N	N	N	N
CALCA	11q	14990047	14993832	None	None	None	N	N	N	N
CALCB	11q	15095145	15100177	None	None	None	N	N	N	N
C11orf58	11q	16760147	16779901	None	None	None	N	N	N	N
RPS13	11q	17095938	17099220	None	None	None	N	N	N	N
NUCB2	11q	17298285	17353070	None	None	None	N	N	N	N
ABCC8	11q	17414431	17498392	None	None	None	N	N	N	N
USH1C	11q	17515441	17565963	None	None	None	N	N	N	N
MYOD1	11q	17741109	17743678	None	None	None	N	N	N	N
KCNC1	11q	17757494	17804602	None	None	None	N	N	N	N
SERGEF	11q	17809595	18034709	None	None	None	N	N	N	N
SAA4	11q	18252901	18258384	None	Up	None	N	N	N	N
HPS5	11q	18300216	18343721	Down	None	None	N	N	N	N
GTF2H1	11q	18343815	18388590	None	None	None	N	N	N	N
LDHA	11q	18415935	18429765	None	None	None	N	N	N	N
LDHC	11q	18433852	18472793	None	None	None	N	N	N	N
TSG101	11q	18501857	18548503	None	None	None	N	N	N	N
UEVLD	11q	18552949	18610293	None	None	None	N	N	N	N
ZDHHC13	11q	19138691	19197967	None	None	None	N	N	N	N
CSRP3	11q	19203576	19232118	None	Up	Up	N	N	N	N
E2F8	11q	19245609	19262507	Down	None	None	N	N	N	N
NAV2	11q	19734880	20143147	None	None	None	N	N	N	N
HTATIP2	11q	20385288	20405329	None	Up	None	N	N	N	N
PRMT3	11q	20409075	20530879	None	None	None	N	N	N	N
SLC6A5	11q	20620945	20676610	None	None	None	N	N	N	N
NELL1	11q	20691096	21597229	None	None	None	N	N	N	N
SLC17A6	11q	22359666	22401046	None	None	None	N	N	N	N
FANCF	11q	22644078	22647387	None	None	None	N	N	N	N
GAS2	11q	22688159	22834547	Down	None	None	N	N	N	N
LUZP2	11q	24518515	25104186	None	None	None	N	N	N	N
TMEM16C	11q	26353677	26684836	None	None	None	N	N	N	N
BBOX1	11q	27062508	27149354	None	None	None	N	N	N	N
LGR4	11q	27387507	27494334	Down	Up	None	N	N	N	N
LIN7C	11q	27515964	27528326	Down	None	None	N	N	N	N
BDNF	11q	27676441	27681196	None	None	None	N	N	N	N
KIF18A	11q	28042162	28129746	None	Up	None	N	N	N	Y
KCNA4	11q	30031287	30038577	None	None	None	N	N	N	N
FSHB	11q	30252562	30256824	None	None	Up	N	N	N	N
MPPED2	11q	30406039	30607930	None	None	None	N	N	N	N
DPH4	11q	31391376	31454382	Down	None	None	N	N	N	N
ELP4	11q	31531275	31806073	None	None	None	N	N	N	N
PAX6	11q	31806339	31832901	None	None	None	N	N	N	N
RCN1	11q	32112476	32127272	None	None	None	N	N	N	N
WT1	11q	32409321	32452363	None	None	None	N	N	N	N
WIT1	11q	32457284	32461620	None	None	None	N	N	N	N
EIF3M	11q	32605312	32624037	None	None	None	N	N	N	N
PRRG4	11q	32851480	32879669	None	None	None	N	N	N	N
TCP11L1	11q	33061560	33095109	None	Up	None	N	N	N	N
CSTF3	11q	33106129	33183037	Down	None	None	N	N	N	N
HIPK3	11q	33278867	33378568	None	None	None	N	N	N	N
C11orf41	11q	33563876	33695646	None	None	None	N	N	N	N
CD59	11q	33724555	33744498	None	None	None	N	N	N	N
FBXO3	11q	33762489	33796071	None	None	None	N	N	N	N
LMO2	11q	33880122	33891371	Down	Up	None	N	N	N	N
CAPRIN1	11q	34073229	34124157	None	None	None	N	N	N	N
NAT10	11q	34127110	34168458	Down	None	None	N	N	N	N
ABTB2	11q	34172533	34379555	None	None	Down	N	N	N	N
CAT	11q	34460471	34493607	None	None	None	N	N	N	N
ELF5	11q	34500341	34535347	None	None	None	N	N	N	N
EHF	11q	34642587	34684834	None	None	None	N	N	N	N
APIP	11q	34903842	34937958	None	None	None	N	N	N	N
PDHX	11q	34937676	35017675	None	None	None	N	N	N	N
CD44	11q	35160416	35244867	None	None	None	N	N	N	N
SLC1A2	11q	35272751	35441610	None	None	None	N	N	N	N
DKFZP586H2123	11q	35453375	35547579	None	None	None	N	N	N	N
FJX1	11q	35639734	35642421	Down	None	None	N	N	N	N
TRIM44	11q	35684352	35830930	None	None	None	N	N	N	N
TRAF6	11q	36505316	36531863	None	None	None	N	N	N	Y
RAG1	11q	36589562	36601310	None	None	None	N	N	N	N
RAG2	11q	36613492	36619829	None	None	None	N	N	N	N
API5	11q	43333504	43366080	None	None	None	N	N	N	N
TTC17	11q	43380434	43516483	None	None	None	N	N	N	N
HSD17B12	11q	43702142	43878169	None	None	None	N	N	N	N
EXT2	11q	44117746	44266980	None	None	None	N	N	N	N
ALX4	11q	44282277	44331716	None	None	None	N	N	N	N
CD82	11q	44587140	44641315	None	None	None	N	N	N	N
TP53I11	11q	44953898	44972857	None	Up	None	N	N	N	N
PRDM11	11q	45115563	45246639	None	None	None	N	N	N	N
SYT13	11q	45261852	45307884	None	None	None	N	N	N	N
CHST1	11q	45669238	45687206	None	None	None	N	N	N	N
SLC35C1	11q	45826640	45834567	None	None	None	N	N	N	N
CRY2	11q	45868956	45904799	None	None	None	N	N	N	N
MAPK8IP1	11q	45907046	45928016	None	None	None	N	N	N	N
PEX16	11q	45931219	45939674	None	None	None	N	N	N	N
PHF21A	11q	45950869	46142985	None	Down	Down	N	N	N	N
CREB3L1	11q	46299188	46342972	None	None	None	N	N	N	N
DGKZ	11q	46368955	46402104	None	None	Down	N	N	N	N
MDK	11q	46403204	46405387	None	None	None	N	N	N	N
CHRM4	11q	46406639	46408107	None	None	None	N	N	N	N
KIAA0652	11q	46638825	46697568	None	None	None	N	N	N	N
ARHGAP1	11q	46698624	46722215	None	None	None	N	N	N	N
ZNF408	11q	46722316	46727466	Down	None	None	N	N	N	N
F2	11q	46740742	46761056	None	None	None	N	N	N	N
CKAP5	11q	46765083	46867859	None	None	None	N	N	N	N
LRP4	11q	46878267	46940173	None	None	None	N	N	N	N
C11orf49	11q	46958239	47185931	None	Down	Down	N	N	N	N
ZNF289	11q	47185848	47198676	None	None	None	N	N	N	N
PACSIN3	11q	47199072	47208010	Down	None	None	N	N	N	N
DDB2	11q	47236492	47260769	Down	None	None	N	N	N	N
ACP2	11q	47267069	47270457	None	None	None	N	N	N	N
NR1H3	11q	47270448	47290584	Down	None	None	N	N	N	N
MADD	11q	47291198	47351582	None	None	None	N	N	N	N
MYBPC3	11q	47352956	47374253	None	None	None	N	N	N	N
SPI1	11q	47376408	47400127	Down	Up	None	N	N	N	N
PSMC3	11q	47440319	47448024	None	None	None	N	N	N	Y
RAPSN	11q	47459307	47470730	None	None	None	N	N	N	N
CUGBP1	11q	47487488	47510576	Down	None	None	N	N	N	N
NDUFS3	11q	47600561	47606115	None	None	None	N	N	N	N
MTCH2	11q	47638857	47664206	None	None	None	N	N	N	N
AGBL2	11q	47681142	47736928	None	None	None	N	N	N	N
FNBP4	11q	47738068	47788993	Down	None	None	N	N	N	N
NUP160	11q	47799669	47870057	None	None	None	N	N	N	N
PTPRJ	11q	48002109	48192394	None	None	None	N	N	N	N
FOLH1	11q	49168186	49230222	None	None	None	N	N	N	N
TRIM48	11q	55029657	55038595	None	None	None	N	N	N	N
OR5I1	11q	55702931	55703876	None	None	None	N	N	N	N
AGTRL1	11q	57001051	57004927	None	None	None	N	N	N	N
SSRP1	11q	57093458	57103351	None	None	None	N	N	N	N
P2RX3	11q	57105840	57137549	None	Up	None	N	N	N	N
PRG3	11q	57144241	57148623	None	None	None	N	N	N	N
PRG2	11q	57154833	57158130	None	None	None	N	N	N	N
SLC43A3	11q	57174426	57195053	Down	None	None	N	N	N	N
SLC43A1	11q	57252003	57282358	Down	None	None	N	N	N	N
TIMM10	11q	57295935	57298232	Down	None	None	N	N	N	N
UBE2L6	11q	57319127	57335803	None	Up	None	N	N	N	N
SERPING1	11q	57365026	57382326	None	None	None	N	N	N	N
TXNDC1	11q	57479994	57508445	None	None	None	N	N	N	N
TXNDC14	11q	57479994	57508445	Down	None	None	N	N	N	N
CTNND1	11q	57529233	57586652	Down	None	None	N	N	N	N
LPXN	11q	58294343	58343390	None	None	None	N	N	N	N
GLYAT	11q	58476229	58499447	Up	None	None	N	N	N	N
FAM111A	11q	58910317	58922511	Down	Up	None	N	N	N	N
DTX4	11q	58939811	58976060	None	None	None	N	N	N	N
OSBP	11q	59341870	59383617	Down	None	None	N	N	N	N
STX3	11q	59522531	59573355	None	None	None	N	N	N	N
MRPL16	11q	59573607	59578345	None	None	None	N	N	N	N
GIF	11q	59596745	59612974	None	None	None	N	N	N	N
TCN1	11q	59620280	59634041	None	None	None	N	N	N	N
MS4A3	11q	59824100	59838588	None	None	Up	N	N	N	N
MS4A2	11q	59856136	59865940	None	None	None	N	N	N	N
MS4A6A	11q	59939970	59950804	None	Up	None	N	N	N	N
MS4A4A	11q	60048013	60076445	None	Up	None	N	N	N	N
MS4A5	11q	60197061	60215265	None	None	None	N	N	N	N
MS4A1	11q	60223281	60238225	None	None	None	N	N	N	N
MS4A12	11q	60260250	60274901	None	None	None	N	N	N	N
CCDC86	11q	60609428	60618561	Down	Up	None	N	N	N	N
GPR44	11q	60618397	60623444	None	None	None	N	N	N	N
PRPF19	11q	60658019	60674061	Down	None	None	N	N	N	N
TMEM109	11q	60681370	60690915	Down	None	None	Y	N	N	N
TMEM132A	11q	60691912	60704631	None	None	None	N	N	N	N
SLC15A3	11q	60704554	60719257	None	Up	None	N	N	N	N
CD6	11q	60739112	60787848	None	Up	None	N	N	N	N
CD5	11q	60869929	60895323	None	Up	Up	N	N	N	N
VPS37C	11q	60897727	60928916	Down	None	None	N	N	N	N
DDB1	11q	61066918	61100684	None	None	None	N	N	N	N
DAK	11q	61100653	61116231	None	None	None	N	N	N	N
DAGLA	11q	61447904	61514474	None	None	None	N	N	N	N
C11orf9	11q	61520120	61555989	None	None	None	N	N	N	N
C11orf10	11q	61556601	61560085	None	None	None	N	N	N	N
FEN1	11q	61560108	61564714	Down	Up	Up	N	N	Y	N
FADS1	11q	61567096	61584529	None	None	None	N	N	N	N
FADS2	11q	61595504	61634826	None	None	None	N	N	N	N
FADS3	11q	61640994	61659017	None	None	None	N	N	N	N
RAB3IL1	11q	61664767	61685081	None	None	None	N	N	N	N
BEST1	11q	61717355	61731935	None	None	None	N	N	N	N
FTH1	11q	61731756	61735132	Down	None	None	N	N	N	N
INCENP	11q	61891444	61920635	None	None	None	N	N	N	N
SCGB1D1	11q	61957709	61961009	None	None	None	N	N	N	N
SCGB2A1	11q	61976139	61981411	None	Up	None	N	N	N	N
SCGB1D2	11q	62009723	62012280	None	None	None	N	N	N	N
SCGB2A2	11q	62037626	62040629	None	None	None	N	N	N	N
ASRGL1	11q	62104773	62160887	None	Up	None	N	N	N	N
SCGB1A1	11q	62186506	62190678	Down	None	None	N	N	N	N
AHNAK	11q	62201013	62314332	Down	None	None	N	N	N	N
EEF1G	11q	62327072	62341460	None	None	None	N	N	N	N
TUT1	11q	62342516	62359109	None	None	None	N	N	N	N
MTA2	11q	62360674	62369312	None	None	None	N	N	N	N
EML3	11q	62369690	62380237	Down	None	None	N	N	N	N
ROM1	11q	62380212	62382592	None	None	None	N	N	N	N
B3GAT3	11q	62382767	62389647	Down	None	None	N	N	N	N
GANAB	11q	62392297	62414198	None	None	None	N	N	N	N
INTS5	11q	62414319	62420774	Down	None	None	N	N	N	N
BSCL2	11q	62457733	62473787	None	None	None	N	N	N	N
GNG3	11q	62475065	62476678	None	None	None	N	N	N	N
HNRPUL2	11q	62480096	62494857	None	None	None	N	N	N	N
POLR2G	11q	62529010	62534187	None	None	None	N	N	N	N
TAF6L	11q	62538774	62554813	None	None	None	N	N	N	N
NXF1	11q	62559597	62572964	None	None	None	N	N	N	N
STX5	11q	62574331	62599563	None	None	None	N	N	N	N
WDR74	11q	62600382	62607628	Down	None	None	N	N	N	N
SLC3A2	11q	62648343	62656355	Down	Up	Up	N	N	N	N
SLC22A6	11q	62744068	62752495	None	None	Up	N	N	N	N
SLC22A8	11q	62760295	62783317	None	None	None	N	N	N	N
RARRES3	11q	63304272	63313930	None	None	Up	N	N	N	N
HRASLS3	11q	63341943	63381941	Up	None	None	N	N	N	N
RTN3	11q	63448921	63527363	None	Down	None	N	N	N	N
MARK2	11q	63606399	63678492	Down	None	None	N	N	N	N
NAT11	11q	63706441	63724446	None	None	None	N	N	N	N
COX8A	11q	63742078	63744015	Down	None	Up	N	N	N	N
OTUB1	11q	63753324	63765892	Down	None	None	N	N	N	N
MACROD1	11q	63766029	63933585	None	Up	None	N	N	N	N
FLRT1	11q	63871361	63886645	Up	None	None	N	N	N	N
STIP1	11q	63952743	63972020	None	None	None	N	N	N	N
DNAJC4	11q	63997752	64001753	Down	None	Up	N	N	N	N
VEGFB	11q	64002055	64006736	Down	None	None	N	N	N	N
FKBP2	11q	64008603	64011607	Down	None	Up	N	N	N	N
PPP1R14B	11q	64011950	64014413	Down	None	None	N	N	N	N
PLCB3	11q	64018994	64036924	Down	None	None	N	N	N	N
BAD	11q	64037299	64052176	None	None	None	N	N	N	N
GPR137	11q	64053581	64056972	None	None	None	N	N	N	N
ESRRA	11q	64073698	64084212	Down	Up	Up	N	N	N	N
HSPC152	11q	64083963	64085556	Down	None	None	N	N	N	N
RPS6KA4	11q	64126624	64139687	None	None	None	N	N	N	N
SLC22A11	11q	64323097	64338999	None	Up	None	N	N	N	N
NRXN2	11q	64373645	64490660	Up	None	None	N	N	N	N
RASGRP2	11q	64494382	64511630	None	None	None	N	N	N	N
PYGM	11q	64513860	64528187	None	Up	None	N	N	N	N
SF1	11q	64532075	64546316	None	None	None	N	N	N	N
MAP4K2	11q	64556608	64570713	None	None	None	N	N	N	N
MEN1	11q	64570985	64578035	Down	None	None	N	N	N	N
EHD1	11q	64620198	64647185	Down	None	None	N	N	N	N
ATG2A	11q	64662003	64684722	Down	None	None	N	N	N	N
PPP2R5B	11q	64692142	64701950	None	None	None	N	N	N	N
ARL2	11q	64781584	64789657	None	None	None	N	N	N	N
SNX15	11q	64794879	64808044	None	None	None	N	N	N	N
SAC3D1	11q	64808375	64812300	Down	Up	None	N	N	N	N
NAALADL1	11q	64812294	64826009	None	None	None	N	N	N	N
ZFPL1	11q	64851693	64855874	None	None	None	N	N	N	N
C11orf2	11q	64863586	64879332	Down	None	None	N	N	N	N
TM7SF2	11q	64879325	64883707	None	None	None	N	N	N	N
ZNHIT2	11q	64883874	64885170	Down	None	None	N	N	N	N
FAU	11q	64888098	64889672	None	None	None	N	N	N	N
MRPL49	11q	64889715	64894841	None	None	None	N	N	N	N
CAPN1	11q	64949303	64979477	Down	None	None	N	N	N	N
POLA2	11q	65029431	65065088	Down	Up	None	N	N	Y	N
CDC42EP2	11q	65082288	65089900	None	None	None	N	N	N	N
DPF2	11q	65101224	65120451	Down	None	None	N	N	N	N
LTBP3	11q	65306029	65325699	None	None	None	N	N	N	N
SSSCA1	11q	65337942	65339239	Down	None	None	N	N	N	N
FAM89B	11q	65339819	65341669	Down	None	None	N	N	N	N
EHBP1L1	11q	65343508	65360116	Down	None	None	N	N	N	N
KCNK7	11q	65360325	65363467	None	None	None	N	N	N	N
MAP3K11	11q	65365225	65381720	Down	None	None	N	N	N	N
SIPA1	11q	65407591	65418391	Down	None	None	N	N	N	N
RELA	11q	65421066	65430443	Down	None	None	N	N	N	N
OVOL1	11q	65554504	65564690	None	None	None	N	N	N	N
CFL1	11q	65622284	65625804	Down	None	None	N	N	N	N
MUS81	11q	65627871	65633914	Down	Up	None	N	N	N	N
EFEMP2	11q	65633911	65640405	None	None	None	N	N	N	N
CTSW	11q	65647283	65651212	None	Up	None	N	N	N	N
FIBP	11q	65651210	65656010	None	None	None	N	N	N	N
CCDC85B	11q	65657874	65659106	Down	Up	None	N	N	N	N
FOSL1	11q	65659691	65667997	None	None	None	N	N	N	N
C11orf68	11q	65684282	65686531	Down	None	None	N	N	N	N
DRAP1	11q	65686727	65689048	None	Up	None	N	N	N	N
SART1	11q	65729159	65747607	Down	None	None	N	N	N	N
BANF1	11q	65769549	65771617	None	Up	None	N	N	N	N
CST6	11q	65779461	65780976	None	Down	None	N	N	N	N
SF3B2	11q	65819815	65836382	Down	None	None	N	N	N	N
PACS1	11q	65837823	66012218	Down	None	None	N	N	N	N
KLC2	11q	66025090	66035331	None	None	None	N	N	N	Y
RAB1B	11q	66036055	66044963	Down	None	None	N	N	N	N
YIF1A	11q	66052050	66056638	Down	Up	None	N	N	N	N
CD248	11q	66081957	66084515	Down	None	None	N	N	N	N
RIN1	11q	66099541	66104000	None	None	None	N	N	N	N
BRMS1	11q	66104803	66112582	None	Up	None	N	N	N	N
B3GNT1	11q	66112842	66115161	Down	None	None	N	N	N	N
SLC29A2	11q	66129991	66139291	None	Up	None	N	N	N	N
MRPL11	11q	66202549	66206310	None	Up	None	N	N	N	N
DPP3	11q	66247483	66277130	Down	None	None	N	N	N	N
BBS1	11q	66278118	66301084	None	None	None	N	N	N	N
ZDHHC24	11q	66306734	66313671	None	Up	None	N	N	N	N
ACTN3	11q	66313865	66330799	None	Up	None	N	N	N	N
CTSF	11q	66330934	66336047	Down	None	None	N	N	N	Y
CCDC87	11q	66357639	66360554	None	None	None	N	N	N	N
CCS	11q	66360689	66373490	Down	None	None	N	N	N	N
RBM14	11q	66384052	66397397	None	None	None	N	N	N	N
RBM4	11q	66406087	66413944	Down	None	None	N	N	N	N
RBM4B	11q	66432464	66445392	Down	None	None	N	N	N	N
SPTBN2	11q	66452719	66488870	None	None	None	N	N	N	Y
RCE1	11q	66610882	66614003	None	Up	None	N	N	N	N
PC	11q	66615996	66725847	None	None	None	N	N	N	N
LRFN4	11q	66624875	66627946	Down	None	None	N	N	N	N
RHOD	11q	66824288	66839488	Down	None	None	N	N	N	N
FBXL11	11q	66886739	67025550	Down	None	None	N	N	N	N
ADRBK1	11q	67033904	67054029	Down	Up	None	N	N	N	N
SSH3	11q	67070918	67080078	Down	None	None	N	N	N	N
POLD4	11q	67118235	67121067	Down	Up	None	N	N	Y	N
CLCF1	11q	67131638	67141648	None	None	None	N	N	N	N
RAD9A	11q	67159422	67165883	Down	None	None	Y	N	N	N
PPP1CA	11q	67165651	67169376	Down	Up	None	N	N	N	N
RPS6KB2	11q	67195934	67202879	Down	Up	None	N	N	N	N
PTPRCAP	11q	67202980	67205153	None	Up	None	N	N	N	N
CORO1B	11q	67205517	67210983	Down	None	None	N	N	N	N
TMEM134	11q	67231818	67236748	Down	None	None	N	N	N	N
AIP	11q	67250504	67258579	None	None	None	N	N	N	N
PITPNM1	11q	67259238	67272843	None	Up	None	N	N	N	N
CABP2	11q	67286417	67290899	None	None	None	N	N	N	N
GSTP1	11q	67351065	67354124	None	None	None	N	N	N	N
NDUFV1	11q	67374322	67380012	Down	None	None	N	N	N	N
TBX10	11q	67398773	67407031	None	Up	None	N	N	N	N
ALDH3B2	11q	67429632	67442102	Down	None	Up	N	N	N	N
UNC93B1	11q	67758574	67771593	Down	None	None	N	N	N	N
ALDH3B1	11q	67776047	67796743	None	None	None	N	N	N	N
NDUFS8	11q	67798083	67804114	None	Up	None	N	N	N	N
TCIRG1	11q	67806461	67818366	Down	Up	None	N	N	N	N
CHKA	11q	67820325	67888858	None	None	None	N	N	N	N
SUV420H1	11q	67923506	67980784	None	None	None	N	N	N	N
C11orf24	11q	68028802	68039469	Down	Up	None	N	N	N	N
LRP5	11q	68080107	68216743	None	None	None	N	N	N	N
SAPS3	11q	68228185	68382801	None	None	None	N	N	N	N
GAL	11q	68451982	68458643	None	None	None	N	N	N	N
MTL5	11q	68474907	68518988	None	None	None	N	N	N	N
CPT1A	11q	68522350	68609399	None	None	None	N	N	N	N
IGHMBP2	11q	68671318	68708069	Down	None	None	N	N	N	N
CCND1	11q	69455872	69469242	None	None	Down	N	N	N	N
FGF3	11q	69624735	69634192	None	None	None	N	N	N	N
TMEM16A	11q	69931515	70035652	Up	None	Down	N	N	N	N
FADD	11q	70049268	70053508	Down	None	None	N	N	N	N
PPFIA1	11q	70116805	70230607	Down	None	Down	N	N	N	N
CTTN	11q	70244611	70282690	Down	None	None	N	N	N	N
SHANK2	11q	70313960	70935808	None	None	Down	N	N	N	N
DHCR7	11q	71145456	71159477	Down	None	None	N	N	N	N
NADSYN1	11q	71164216	71212581	Down	Up	None	N	N	N	N
KRTAP5-8	11q	71249070	71250253	None	None	None	N	N	N	N
KRTAP5-9	11q	71259465	71260653	None	None	None	N	N	N	N
RNF121	11q	71639767	71708643	None	None	None	N	N	N	N
NUMA1	11q	71713909	71791520	None	None	None	N	N	N	N
LRRC51	11q	71791376	71807938	None	None	None	N	N	N	N
C11orf51	11q	71820632	71823822	Down	None	None	N	N	N	N
FOLR3	11q	71846770	71850934	None	Up	None	N	N	N	N
FOLR1	11q	71900958	71907367	None	None	None	N	N	N	N
FOLR2	11q	71927818	71932994	None	Up	None	N	N	N	N
INPPL1	11q	71935881	71950188	Down	Up	None	N	N	N	N
PHOX2A	11q	71950120	71955220	Up	None	None	N	N	N	N
CLPB	11q	72003469	72145724	None	Up	None	N	N	N	N
PDE2A	11q	72287183	72385497	None	None	None	N	N	N	N
CENTD2	11q	72396113	72433403	Down	None	None	N	N	N	N
FCHSD2	11q	72547789	72853143	Down	None	None	N	N	N	N
P2RY2	11q	72929342	72953472	Down	None	None	N	N	N	N
P2RY6	11q	72975549	73009670	Down	Up	None	N	N	N	N
ARHGEF17	11q	73019662	73080425	None	None	None	N	N	N	N
PLEKHB1	11q	73357222	73373864	Up	None	None	N	N	N	N
RAB6A	11q	73386682	73472201	None	None	None	N	N	N	N
MRPL48	11q	73498916	73575656	Down	None	None	N	N	N	N
CHCHD8	11q	73583712	73587890	Down	Up	None	N	N	N	N
PAAF1	11q	73588013	73638781	Down	None	None	N	N	N	N
UCP2	11q	73685715	73693889	Down	Up	None	N	N	N	N
UCP3	11q	73711325	73720282	None	Up	None	N	N	N	N
PPME1	11q	73882107	73965748	Down	None	None	N	N	N	N
POLD3	11q	74303649	74354105	Down	Up	None	N	N	Y	N
SPCS2	11q	74660291	74690076	Down	None	Up	N	N	N	N
NEU3	11q	74699949	74718743	None	None	None	N	N	N	N
SLCO2B1	11q	74862031	74917445	None	Up	None	N	N	N	N
ARRB1	11q	74971165	75062875	None	Up	None	N	N	N	N
RPS3	11q	75110534	75117957	None	None	None	N	N	N	N
GDPD5	11q	75145684	75236599	None	None	None	N	N	N	N
SERPINH1	11q	75273100	75283849	None	None	None	N	N	N	N
UVRAG	11q	75526211	75855282	None	None	None	N	N	N	N
WNT11	11q	75897369	75917574	None	None	None	N	N	N	N
PRKRIR	11q	76061003	76091880	Down	Up	None	N	N	N	N
C11orf30	11q	76156068	76262589	None	None	None	N	N	N	N
LRRC32	11q	76368567	76381044	None	None	None	N	N	N	N
TSKU	11q	76493356	76509198	None	None	None	N	N	N	N
CAPN5	11q	76777991	76837198	None	None	None	N	N	N	N
OMP	11q	76813885	76814377	None	None	None	N	N	N	N
MYO7A	11q	76839309	76926286	None	None	None	N	N	N	N
PAK1	11q	77033059	77185108	None	None	None	N	N	N	N
CLNS1A	11q	77327195	77348851	None	None	None	N	N	N	N
RSF1	11q	77377273	77531880	Down	None	None	N	N	N	N
C11orf67	11q	77532207	77583398	Down	None	None	N	N	N	N
KCTD14	11q	77726760	77757237	None	None	None	N	N	N	N
NDUFC2	11q	77779392	77791265	Down	None	None	N	N	N	N
ALG8	11q	77811987	77850699	Down	None	None	N	N	N	N
GAB2	11q	77926335	78128868	Down	None	None	N	N	N	N
NARS2	11q	78147006	78285909	None	Up	None	N	N	N	N
ODZ4	11q	78364327	79151695	None	None	None	N	N	N	N
PRCP	11q	82535408	82611557	None	None	None	N	N	N	N
RAB30	11q	82684174	82745611	None	None	None	N	N	N	N
PCF11	11q	82868136	82896835	None	None	None	N	N	N	N
CCDC90B	11q	82970134	82997450	Down	None	None	N	N	N	N
DLG2	11q	83166055	84634465	None	None	None	N	N	N	N
TMEM126B	11q	85339616	85347583	None	None	None	N	N	N	N
CREBZF	11q	85368607	85376182	None	None	None	N	N	N	N
SYTL2	11q	85405264	85469112	None	None	None	N	N	N	N
PICALM	11q	85668213	85780923	None	None	None	N	N	N	N
EED	11q	85955805	85989785	Down	None	None	N	N	N	N
C11orf73	11q	86013252	86056985	None	None	None	N	N	N	N
ME3	11q	86152149	86383240	None	None	None	N	N	N	N
PRSS23	11q	86511490	86522273	None	None	None	N	N	N	N
FZD4	11q	86656716	86666440	Down	None	None	N	N	N	N
TMEM135	11q	86748885	87039876	Down	None	None	N	N	N	N
RAB38	11q	87846414	87908635	None	None	None	N	N	N	N
CTSC	11q	88026759	88070941	Down	None	Up	N	N	N	N
GRM5	11q	88237743	88781240	None	None	None	N	N	N	N
TYR	11q	88911039	89028927	None	None	None	N	N	N	N
NOX4	11q	89057521	89224653	Down	None	None	Y	N	N	N
PSMAL	11q	89392464	89431886	None	None	None	N	N	N	N
TRIM49	11q	89530822	89541743	None	None	None	N	N	N	N
NAALAD2	11q	89867817	89925779	None	Down	None	N	N	N	N
CHORDC1	11q	89933596	89956532	Down	Up	None	N	N	N	N
MTNR1B	11q	92702788	92715948	None	None	None	N	N	N	N
C11orf75	11q	93211638	93276546	None	None	None	N	N	N	N
JOSD3	11q	93469095	93474703	Down	None	None	N	N	N	N
MED17	11q	93517404	93546496	Down	None	None	N	N	N	N
PANX1	11q	93862093	93915137	Down	None	None	N	N	N	N
MRE11A	11q	94150468	94227040	Down	None	None	N	N	N	N
ANKRD49	11q	94227152	94232744	None	None	None	N	N	N	N
FUT4	11q	94277016	94283064	Down	None	None	N	N	N	N
JMJD2D	11q	94706844	94732676	None	None	None	N	N	N	N
SFRS2B	11q	94800040	94804387	Down	None	None	N	N	N	N
ENDOD1	11q	94822973	94865815	None	Up	None	N	N	N	N
CEP57	11q	95523624	95565857	Down	None	None	N	N	N	N
MTMR2	11q	95566043	95657371	None	None	None	N	N	N	N
JRKL	11q	96123157	96126727	Down	None	None	N	N	N	N
CNTN5	11q	98891705	100229616	None	None	None	N	N	N	N
PGR	11q	100900354	100999794	None	Up	None	N	N	N	N
TRPC6	11q	101322294	101454659	None	None	None	N	N	N	N
YAP1	11q	101981191	102104154	Down	None	None	Y	N	N	N
BIRC3	11q	102188180	102210135	None	None	None	N	N	N	N
BIRC2	11q	102217912	102249401	None	None	None	N	N	N	N
TMEM123	11q	102267055	102323775	Down	None	Up	N	N	N	N
MMP7	11q	102391238	102401478	None	None	None	N	N	N	N
MMP20	11q	102447565	102496063	Up	None	None	N	N	N	N
MMP27	11q	102562414	102576468	None	None	None	N	N	N	N
MMP8	11q	102582525	102595685	Up	None	None	N	N	N	N
MMP10	11q	102641232	102651359	None	None	None	N	N	N	N
MMP1	11q	102660640	102668966	None	None	None	N	N	N	N
MMP3	11q	102706527	102714342	None	None	Down	N	N	N	N
MMP12	11q	102733463	102745764	None	None	None	N	N	N	N
MMP13	11q	102813720	102826463	None	None	None	N	N	N	N
DYNC2H1	11q	102980159	103350591	None	Down	None	N	N	N	Y
PDGFD	11q	103777913	104035027	None	None	None	N	N	N	N
CASP4	11q	104813593	104839325	Down	None	None	N	N	N	N
CASP5	11q	104864966	104893895	None	None	None	N	N	N	N
CASP1	11q	104896236	104905884	None	None	None	N	N	N	N
GRIA4	11q	105480799	105784231	None	Up	None	N	N	N	N
AASDHPPT	11q	105948291	105969419	Down	None	None	N	N	N	N
GUCY1A2	11q	106544737	106889171	None	None	None	N	N	N	N
SLN	11q	107578100	107582787	None	None	None	N	N	N	N
SLC35F2	11q	107661716	107729914	Down	None	None	N	N	N	N
CUL5	11q	107879407	107978488	Down	None	None	N	N	N	N
ACAT1	11q	107992257	108018891	None	None	None	N	N	N	N
NPAT	11q	108028118	108093365	Down	None	None	N	N	N	N
ATM	11q	108093558	108239826	None	None	None	Y	N	N	N
EXPH5	11q	108376157	108464374	Down	None	None	N	N	N	N
DDX10	11q	108535751	108811657	Down	None	None	N	N	N	N
RDX	11q	110100165	110167437	None	None	None	N	N	N	N
FDX1	11q	110300660	110335608	None	None	None	N	N	N	N
POU2AF1	11q	111222980	111250157	None	None	None	N	N	N	N
BTG4	11q	111338255	111383079	Up	None	None	N	N	N	N
SNF1LK	11q	111473169	111597632	None	None	Down	N	N	N	N
SNF1LK2	11q	111473169	111597632	None	None	None	N	N	N	N
PPP2R1B	11q	111608604	111637169	Down	None	None	N	N	N	N
ALG9	11q	111652918	111742305	Down	None	None	N	N	N	N
CRYAB	11q	111779343	111782750	None	None	None	Y	N	N	N
HSPB2	11q	111783459	111784817	None	None	None	N	N	N	N
DIXDC1	11q	111797867	111846719	None	Down	None	N	N	N	N
DLAT	11q	111895537	111935002	Down	None	None	N	N	N	N
TIMM8B	11q	111955538	111957522	None	None	None	N	N	N	N
SDHD	11q	111957547	111966525	Down	None	Up	N	N	N	N
IL18	11q	112013973	112034840	None	None	None	N	N	N	N
TEX12	11q	112038094	112043279	Up	None	None	N	N	N	N
PTS	11q	112097087	112104695	None	None	None	N	N	N	N
NCAM1	11q	112831968	113149158	Up	None	None	N	N	N	N
DRD2	11q	113280316	113346001	None	None	None	N	N	N	N
TMPRSS5	11q	113558267	113577095	Down	None	None	N	N	N	N
ZW10	11q	113603904	113644485	Down	None	None	N	N	N	N
HTR3B	11q	113775517	113817283	None	None	None	N	N	N	N
HTR3A	11q	113845796	113861034	None	None	None	N	N	N	N
ZBTB16	11q	113930430	114121397	None	None	None	N	N	N	N
NNMT	11q	114166534	114183238	None	None	None	N	N	N	N
RBM7	11q	114271250	114281332	None	None	None	N	N	N	N
REXO2	11q	114310107	114321000	None	None	None	N	N	N	N
FAM55D	11q	114441312	114466484	None	None	None	N	N	N	N
CADM1	11q	115044344	115375241	None	Down	None	N	N	N	N
ZNF259	11q	116649275	116658739	None	None	None	N	N	N	N
APOA4	11q	116691417	116694011	None	None	None	N	N	N	N
APOC3	11q	116700623	116703787	Up	None	None	N	N	N	N
APOA1	11q	116706468	116708338	Up	None	None	N	N	N	N
PAFAH1B2	11q	117014999	117047592	Down	None	None	N	N	N	N
SIDT2	11q	117049938	117068161	Down	None	None	N	N	N	N
TAGLN	11q	117070039	117075508	None	None	None	N	N	N	N
PCSK7	11q	117075786	117103241	Down	None	None	N	N	N	N
BACE1	11q	117156401	117186972	None	None	None	N	N	N	N
CEP164	11q	117198570	117283982	None	None	Down	N	N	N	N
FXYD2	11q	117690789	117695459	None	None	None	N	N	N	N
FXYD6	11q	117707690	117747746	None	None	None	N	N	N	N
IL10RA	11q	117857105	117872199	Down	Up	None	N	N	N	N
TMPRSS4	11q	117947726	117990556	Down	None	None	N	N	N	N
SCN2B	11q	118033518	118047337	Up	None	None	N	N	N	N
MPZL2	11q	118127627	118135251	None	None	None	N	N	N	N
CD3E	11q	118175294	118186890	None	None	None	N	N	N	N
CD3D	11q	118209788	118213459	None	Up	Up	N	N	N	N
CD3G	11q	118215058	118224497	None	Up	None	N	N	N	N
UBE4A	11q	118230295	118269926	Down	None	None	N	N	N	N
ATP5L	11q	118272103	118280562	None	None	None	N	N	N	N
ARCN1	11q	118443101	118473747	None	None	None	N	N	N	N
TREH	11q	118528941	118550381	None	Up	None	N	N	N	N
DDX6	11q	118618472	118661972	None	None	None	N	N	N	N
BLR1	11q	118764100	118766980	None	None	None	N	N	N	N
UPK2	11q	118827007	118829269	Up	None	None	N	N	N	N
RPS25	11q	118886421	118889057	None	None	None	N	N	N	N
TRAPPC4	11q	118889240	118894385	Down	None	None	N	N	N	N
SLC37A4	11q	118895060	118901616	Down	None	None	N	N	N	N
HYOU1	11q	118914895	118927916	Down	None	None	N	N	N	N
VPS11	11q	118938492	118952688	Down	None	None	N	N	N	N
HMBS	11q	118955586	118964259	None	None	None	N	N	N	N
H2AFX	11q	118964584	118966177	Down	Up	None	N	N	N	N
DPAGT1	11q	118967212	118972785	Down	None	None	N	N	N	N
TMEM24	11q	118978092	118987827	Down	None	None	N	N	N	N
MIZF	11q	118992232	119005765	Down	None	None	N	N	N	N
ABCG4	11q	119020298	119033374	None	None	None	N	N	N	N
NLRX1	11q	119039042	119054726	Down	None	None	N	N	N	N
PDZD3	11q	119056165	119060932	None	Up	None	N	N	N	N
CBL	11q	119076985	119178859	None	Up	None	N	N	N	N
MCAM	11q	119179233	119187840	None	None	None	N	N	N	N
USP2	11q	119225924	119234892	None	None	None	N	N	N	N
THY1	11q	119288654	119294246	None	None	Down	N	N	N	N
PVRL1	11q	119531702	119599435	None	None	None	N	N	N	N
TRIM29	11q	119981993	120008863	None	None	None	N	N	N	N
POU2F3	11q	120107348	120190653	None	None	None	N	N	N	N
ARHGEF12	11q	120207617	120360645	None	None	None	N	N	N	N
GRIK4	11q	120382464	120859513	None	None	None	N	N	N	N
TECTA	11q	120973374	121061515	None	None	None	N	N	N	N
SC5DL	11q	121163387	121184119	None	None	None	N	N	N	N
SORL1	11q	121322911	121504471	None	None	None	N	N	N	N
CRTAM	11q	122709254	122743347	None	None	None	N	N	N	N
HSPA8	11q	122928199	122933043	None	None	None	N	N	N	N
SCN3B	11q	123499894	123525315	None	None	None	N	N	N	N
ZNF202	11q	123594996	123612363	None	None	Down	N	N	N	N
SPA17	11q	124543739	124564687	None	None	Down	N	N	N	N
NRGN	11q	124609828	124617102	None	None	None	N	N	N	N
ROBO3	11q	124735304	124751370	None	None	Down	N	N	N	N
ROBO4	11q	124754113	124767831	None	None	None	N	N	N	N
CCDC15	11q	124824016	124911385	None	None	None	N	N	N	N
PKNOX2	11q	125034558	125303285	None	None	None	N	N	N	N
FEZ1	11q	125358095	125366206	None	None	None	N	N	N	N
EI24	11q	125439297	125454575	Down	None	None	N	N	N	N
STT3A	11q	125462689	125492654	Down	None	None	N	N	N	N
CHEK1	11q	125495030	125527042	Down	Up	None	N	N	N	N
ACRV1	11q	125542228	125550793	None	Up	None	N	N	N	N
PUS3	11q	125763379	125773116	Down	Down	None	N	N	N	N
DDX25	11q	125774260	125793006	None	None	None	N	N	N	N
CDON	11q	125826712	125933187	Up	None	None	N	N	N	N
SRPR	11q	126132813	126138877	None	None	None	N	N	N	N
DCPS	11q	126173646	126215644	None	None	None	N	N	N	N
ST3GAL4	11q	126276076	126284536	None	None	None	N	N	N	N
ETS1	11q	128328655	128457453	None	Up	None	N	N	N	N
FLI1	11q	128563810	128683162	None	None	None	N	N	N	N
KCNJ1	11q	128707908	128737268	None	None	None	N	N	N	N
KCNJ5	11q	128761312	128787951	Up	None	None	N	N	N	N
P53AIP1	11q	128804626	128813294	None	None	None	N	N	N	N
RICS	11q	128834954	129062093	None	None	None	N	N	N	N
BARX2	11q	129245880	129322174	None	None	None	N	N	N	N
NFRKB	11q	129733669	129762904	None	None	None	N	N	N	N
PRDM10	11q	129769600	129872730	None	None	None	N	N	N	N
APLP2	11q	129939715	130014706	None	None	None	N	N	N	N
ST14	11q	130029681	130080257	None	None	None	N	N	N	N
ADAMTS8	11q	130274817	130298539	None	None	Up	N	N	N	N
SNX19	11q	130745765	130786382	None	None	None	N	N	N	N
OPCML	11q	132284874	133402403	None	None	None	N	N	N	N
IGSF9B	11q	133778519	133826649	None	None	None	N	N	N	N
JAM3	11q	133938819	134021652	None	None	None	N	N	N	N
NCAPD3	11q	134022336	134094426	None	None	None	N	N	N	N
THYN1	11q	134118172	134123260	None	Down	Down	N	N	N	N
ACAD8	11q	134123433	134135746	None	Down	None	N	N	N	N
B3GAT1	11q	134248397	134281812	None	None	None	N	N	N	N
IQSEC3	12p	176048	287625	Up	None	None	N	N	N	N
SLC6A12	12p	299242	323371	Up	None	None	N	N	N	N
SLC6A13	12p	329786	372039	Up	None	None	N	N	N	N
KDM5A	12p	389222	498621	Up	Down	None	N	N	N	N
NINJ2	12p	673461	772755	Up	None	None	N	N	N	N
WNK1	12p	862088	1020618	Up	None	None	N	N	N	N
RAD52	12p	1021254	1058863	Up	Down	Down	N	N	N	N
ERC1	12p	1100403	1605099	Up	Down	None	N	N	N	N
WNT5B	12p	1738411	1756378	Up	None	None	N	N	N	N
ADIPOR2	12p	1800246	1897845	Up	Down	None	N	N	N	N
CACNA1C	12p	2162415	2807115	None	None	None	N	N	N	N
FKBP4	12p	2904107	2914587	Up	None	None	N	N	N	N
NRIP2	12p	2934513	2944221	None	None	None	N	N	N	N
FOXM1	12p	2966846	2986321	Up	None	None	N	N	N	N
TULP3	12p	3000032	3050306	Up	Down	Down	N	N	N	N
TEAD4	12p	3068477	3149842	Up	None	None	N	N	N	N
TSPAN9	12p	3186520	3395730	Up	None	None	N	N	N	N
PRMT8	12p	3600363	3703138	None	None	None	N	N	N	N
PARP11	12p	3918026	3982614	Up	None	None	N	N	N	N
CCND2	12p	4382901	4414522	Up	None	None	N	N	N	N
C12orf5	12p	4430358	4469190	Up	None	None	N	N	N	N
FGF23	12p	4477392	4488894	None	None	None	N	N	N	N
FGF6	12p	4543307	4554780	None	Up	None	N	N	N	N
RAD51AP1	12p	4647949	4669213	Up	None	None	Y	N	N	N
DYRK4	12p	4699237	4723054	Up	None	None	N	N	N	N
AKAP3	12p	4724673	4758213	Up	None	None	N	N	N	N
NDUFA9	12p	4758263	4796720	Up	None	None	N	N	N	N
GALNT8	12p	4829751	4881892	None	None	None	N	N	N	N
KCNA1	12p	5019072	5027422	None	None	None	N	N	N	N
KCNA5	12p	5153084	5155954	None	None	None	N	N	N	N
NTF3	12p	5541279	5604465	Up	None	None	N	N	N	N
TMEM16B	12p	5671816	6055398	Up	None	None	N	N	N	N
VWF	12p	6058039	6233836	None	None	None	N	N	N	N
CD9	12p	6309481	6347437	Up	None	None	N	N	N	N
PLEKHG6	12p	6420098	6437672	Up	None	None	N	N	N	N
TNFRSF1A	12p	6437922	6451283	Up	None	None	N	N	N	N
SCNN1A	12p	6456008	6484390	Up	None	None	N	N	N	N
LTBR	12p	6493198	6500737	Up	None	None	N	N	N	N
CD27	12p	6554050	6560884	None	Up	None	N	N	N	N
TAPBPL	12p	6561176	6571488	Up	None	None	N	N	N	N
VAMP1	12p	6571403	6579843	Up	None	None	N	N	N	N
NCAPD2	12p	6603297	6641132	Up	None	None	N	N	N	N
GAPDH	12p	6643570	6647541	Up	None	None	N	N	N	N
HOM-TES-103	12p	6648693	6665249	None	None	None	N	N	N	N
CHD4	12p	6679247	6716551	Up	None	None	N	N	N	N
ING4	12p	6759703	6772308	Up	None	None	N	N	N	N
ZNF384	12p	6775642	6798738	Up	None	Down	N	N	N	N
COPS7A	12p	6833244	6841041	Up	None	None	N	N	N	N
MLF2	12p	6857157	6862082	Up	None	None	N	N	N	N
PTMS	12p	6875540	6880118	Up	None	Down	N	N	N	N
LAG3	12p	6881669	6887621	None	Up	None	N	N	N	N
CD4	12p	6898637	6929976	None	Up	None	N	N	N	N
GPR162	12p	6930962	6936583	Up	None	None	N	N	N	N
LEPREL2	12p	6937537	6949018	Up	None	None	N	N	N	N
GNB3	12p	6949374	6956557	None	None	None	N	N	N	N
CDCA3	12p	6957971	6960456	Up	Up	None	N	N	N	N
USP5	12p	6961290	6975795	Up	None	None	N	N	N	N
TPI1	12p	6976692	6980110	Up	None	None	N	N	N	N
LRRC23	12p	7013896	7023406	Up	None	Down	N	N	N	N
ENO2	12p	7023613	7032859	Up	Down	Down	N	N	N	N
ATN1	12p	7037479	7051484	Up	None	Down	N	N	N	N
PTPN6	12p	7060433	7070479	Up	None	None	N	N	N	N
PHB2	12p	7074514	7079916	Up	None	None	N	N	N	N
EMG1	12p	7079943	7085165	Up	None	None	N	N	N	N
MBOAT5	12p	7085346	7125842	Up	Down	None	N	N	N	N
C1S	12p	7167979	7178335	None	None	None	N	N	N	N
C1RL	12p	7247145	7261869	Up	Down	None	N	N	N	N
CLSTN3	12p	7282966	7311530	Up	Down	None	N	N	N	N
PEX5	12p	7342281	7364079	Up	None	None	N	N	N	N
CD163	12p	7623411	7656414	None	Up	None	N	N	N	N
APOBEC1	12p	7801995	7818502	None	None	None	N	N	N	N
GDF3	12p	7842380	7848360	Up	None	None	N	N	N	N
NANOG	12p	7941994	7948655	None	None	None	N	N	N	N
SLC2A3	12p	8071823	8088892	None	None	None	N	N	N	N
FOXJ2	12p	8185358	8208118	Up	None	None	N	N	N	N
C3AR1	12p	8210918	8218955	None	Up	None	N	N	N	N
NECAP1	12p	8234806	8250373	Up	None	None	N	N	N	N
CLEC4A	12p	8276227	8291203	None	None	None	N	N	N	N
FAM90A1	12p	8373855	8380214	Up	None	None	N	N	N	N
CLEC4E	12p	8685900	8693558	None	None	None	N	N	N	N
AICDA	12p	8754761	8765442	None	None	None	N	N	N	N
MFAP5	12p	8798539	8815433	Up	None	Down	N	N	N	N
PHC1	12p	9067315	9094060	Up	None	Down	N	N	N	N
M6PR	12p	9092956	9102357	Up	None	None	N	N	N	N
KLRG1	12p	9142220	9163340	Up	None	None	N	N	N	N
A2M	12p	9220303	9268558	None	Up	None	N	N	N	N
PZP	12p	9301435	9360966	None	Up	None	N	N	N	N
KLRB1	12p	9747869	9760497	None	None	None	N	N	N	N
CLEC2D	12p	9822303	9852151	Up	None	None	N	N	N	N
CD69	12p	9905081	9913497	None	Up	None	N	N	N	N
KLRF1	12p	9980076	9997603	Up	None	None	N	N	N	N
CLEC2B	12p	10004967	10022458	None	None	None	N	N	N	N
CLEC1B	12p	10145661	10151899	None	None	None	N	N	N	N
CLEC1A	12p	10223079	10251605	None	None	None	N	N	N	N
CLEC7A	12p	10269375	10282868	None	Up	None	N	N	N	N
OLR1	12p	10310898	10324790	None	None	None	N	N	N	N
GABARAPL1	12p	10365488	10375724	Up	Down	None	N	N	N	N
KLRD1	12p	10460416	10469850	None	None	None	N	N	N	N
KLRC4	12p	10559982	10562356	None	None	None	N	N	N	N
KLRC3	12p	10564913	10573194	None	None	None	N	N	N	N
STYK1	12p	10771537	10826891	Up	None	None	N	N	N	N
TAS2R7	12p	10954130	10955226	None	Up	None	N	N	N	N
TAS2R8	12p	10958649	10959579	None	None	None	N	N	N	N
TAS2R9	12p	10961692	10962767	None	Down	None	N	N	N	N
TAS2R10	12p	10977944	10978868	Up	None	None	N	N	N	N
PRR4	12p	10998447	11002075	Up	None	None	N	N	N	N
TAS2R13	12p	11060524	11062161	None	None	None	N	N	N	N
TAS2R14	12p	11090852	11091806	None	None	None	N	N	N	N
PRB3	12p	11418856	11422641	None	None	None	N	N	N	N
PRB4	12p	11460014	11463369	None	None	None	N	N	N	N
PRB1	12p	11504756	11508524	None	None	None	N	N	N	N
ETV6	12p	11802787	12048325	Up	None	None	N	N	N	N
BCL2L14	12p	12223877	12252627	None	None	None	N	N	N	N
LRP6	12p	12268960	12419811	Up	None	None	N	N	N	N
MANSC1	12p	12482217	12503169	Up	None	None	N	N	N	N
CREBL2	12p	12764766	12798042	Up	None	None	N	N	N	N
GPR19	12p	12813994	12849121	Up	Up	None	N	N	N	N
CDKN1B	12p	12870203	12875316	Up	None	None	N	N	N	N
APOLD1	12p	12878850	12944399	None	None	None	N	N	N	N
DDX47	12p	12966279	12982915	Up	None	None	N	N	N	N
GPRC5A	12p	13043955	13066600	None	None	None	N	N	N	N
GPRC5D	12p	13093708	13103318	None	Up	None	N	N	N	N
HEBP1	12p	13127798	13153243	Up	None	None	N	N	N	N
KIAA1467	12p	13197314	13236383	Up	None	None	N	N	N	N
GSG1	12p	13236470	13256630	None	None	None	N	N	N	N
EMP1	12p	13349601	13369708	None	None	None	N	N	N	N
GRIN2B	12p	13714409	14133022	None	None	None	N	N	N	N
ATF7IP	12p	14518565	14655869	Up	None	None	N	N	N	N
GUCY2C	12p	14765567	14849519	None	Up	None	N	N	N	N
H2AFJ	12p	14927269	14930936	Up	None	None	N	N	N	N
WBP11	12p	14939411	14956401	Up	None	None	N	N	N	N
ART4	12p	14982244	14996413	None	None	None	N	N	N	N
MGP	12p	15034114	15038853	None	None	None	N	N	N	N
ARHGDIB	12p	15094949	15114562	None	None	None	N	N	N	N
PDE6H	12p	15125955	15134799	None	None	None	N	N	N	N
PTPRO	12p	15699277	15751265	None	None	None	N	N	N	N
EPS8	12p	15773074	15942510	Up	None	None	N	N	N	N
STRAP	12p	16035287	16056410	Up	None	None	N	N	N	N
DERA	12p	16064185	16190315	Up	Up	None	N	N	N	N
LMO3	12p	16701305	16760084	Up	None	None	N	N	N	N
PIK3C2G	12p	18414473	18801352	None	None	None	N	N	N	N
PLEKHA5	12p	19358258	19529333	Up	None	None	N	N	N	N
PDE3A	12p	20522178	20837041	Up	None	None	N	N	N	N
SLCO1C1	12p	20848288	20906320	None	None	None	N	N	N	N
SLCO1B3	12p	20963637	21069843	None	None	None	N	N	N	N
SLCO1B1	12p	21284127	21392730	None	None	None	N	N	N	N
SLCO1A2	12p	21417533	21548371	Up	None	None	N	N	N	N
IAPP	12p	21525801	21532914	None	None	None	N	N	N	N
PYROXD1	12p	21590537	21624182	Up	None	None	N	N	N	N
RECQL	12p	21621843	21654603	Up	None	None	N	N	N	N
GOLT1B	12p	21654698	21671337	Up	None	None	N	N	N	N
GYS2	12p	21689122	21757781	None	None	None	N	N	N	N
LDHB	12p	21788274	21810789	Up	None	None	N	N	N	N
KCNJ8	12p	21917888	21927755	None	None	None	N	N	N	N
ABCC9	12p	21958107	22089628	None	None	None	N	N	N	N
CMAS	12p	22199109	22218606	Up	None	None	N	N	N	N
ST8SIA1	12p	22346324	22487648	None	None	None	N	N	N	N
KIAA0528	12p	22601479	22697480	Up	Down	None	N	N	N	N
ETNK1	12p	22778075	22843608	Up	None	None	N	N	N	N
SOX5	12p	23685230	24715383	None	None	None	N	N	N	N
BCAT1	12p	24962957	25055322	None	None	None	N	N	N	N
LRMP	12p	25205180	25261269	None	Up	None	N	N	N	N
LYRM5	12p	25348149	25357949	Up	None	None	N	N	N	N
KRAS	12p	25357722	25403865	Up	None	None	N	N	N	N
RASSF8	12p	26205490	26225807	None	None	None	N	N	N	N
BHLHB3	12p	26272958	26278003	Up	Down	None	N	N	N	N
SSPN	12p	26348505	26387708	Up	None	None	N	N	N	N
ITPR2	12p	26488284	26986131	Up	None	None	N	N	N	N
ASUN	12p	27058111	27091254	Up	None	None	N	N	N	N
TM7SF3	12p	27124505	27167339	Up	None	Down	N	N	N	N
MED21	12p	27175454	27183606	Up	None	None	N	N	N	N
STK38L	12p	27397077	27478890	Up	None	None	N	N	N	N
ARNTL2	12p	27485786	27578746	Up	Up	None	N	N	N	N
PPFIBP1	12p	27677044	27848497	Up	None	None	N	N	N	N
MRPS35	12p	27863705	27909237	Up	None	None	N	N	N	N
PTHLH	12p	28111016	28124916	None	None	None	N	N	N	N
CCDC91	12p	28410132	28703099	Up	None	None	N	N	N	N
ERGIC2	12p	29493578	29534143	Up	None	None	N	N	N	N
IPO8	12p	30781914	30848929	Up	Down	None	N	N	N	N
CAPRIN2	12p	30862485	30907448	Up	None	Down	N	N	N	N
DDX11	12p	31226778	31257725	Up	None	None	N	N	N	N
FAM60A	12p	31433519	31479121	Up	None	None	N	N	N	N
BICD1	12p	32260184	32531141	Up	None	Down	N	N	N	N
DNM1L	12p	32832133	32898584	Up	None	None	N	N	N	N
YARS2	12p	32899477	32908887	Up	None	None	N	N	N	N
PKP2	12p	32943679	33049780	Up	None	None	N	N	N	N
ABCD2	12q	39945021	40013843	None	Down	None	N	N	N	N
CNTN1	12q	41086243	41466213	None	None	None	N	N	N	N
PDZRN4	12q	41831540	41968392	None	None	None	N	N	N	N
YAF2	12q	42550906	42632151	None	None	None	N	N	N	N
PUS7L	12q	44122411	44152561	None	None	None	N	N	N	N
IRAK4	12q	44152746	44183346	Up	None	None	N	N	N	N
TWF1	12q	44187525	44200178	Up	None	None	N	N	N	N
NELL2	12q	44902057	45270247	Up	None	None	N	N	N	N
PLEKHA9	12q	45566816	45609789	None	None	Down	N	N	N	N
SFRS2IP	12q	46312913	46384401	None	None	None	N	N	N	N
SLC38A1	12q	46576840	46663208	None	None	None	N	N	N	N
SLC38A2	12q	46751970	46766645	None	None	None	N	N	N	N
SLC38A4	12q	47158543	47219780	None	None	None	N	N	N	N
AMIGO2	12q	47470382	47473734	None	None	None	N	N	N	N
RPAP3	12q	48055714	48099844	None	None	None	N	N	N	N
RAPGEF3	12q	48128452	48152244	None	None	None	N	N	N	N
HDAC7A	12q	48176506	48213763	None	None	Down	N	N	N	N
VDR	12q	48235319	48298814	Down	None	None	N	N	N	N
TMEM106C	12q	48357329	48362661	Up	None	None	N	N	N	N
COL2A1	12q	48366747	48398285	Up	None	None	N	N	N	N
PFKM	12q	48513012	48540187	Up	Down	Down	N	N	N	N
ASB8	12q	48541571	48551377	None	None	None	N	N	N	N
LALBA	12q	48961466	48963829	None	None	None	N	N	N	N
C12orf41	12q	49046994	49076035	None	None	None	N	N	N	N
CCNT1	12q	49082240	49110781	Up	None	Down	N	N	N	N
ADCY6	12q	49159974	49177877	None	None	None	N	N	N	N
CACNB3	12q	49208214	49222726	Up	None	Down	N	N	N	N
DDX23	12q	49223538	49245957	None	None	None	N	N	N	N
RND1	12q	49250915	49259653	None	None	Down	N	N	N	N
FKBP11	12q	49315741	49319330	None	None	None	N	N	N	N
ARF3	12q	49329991	49351252	None	None	None	N	N	N	N
WNT10B	12q	49359122	49365641	Up	None	None	N	N	N	N
WNT1	12q	49372235	49376396	None	None	None	N	N	N	N
DDN	12q	49388932	49393088	None	None	None	N	N	N	N
PRKAG1	12q	49396054	49412629	Up	None	Down	N	N	N	N
MLL4	12q	49412757	49449107	None	None	None	N	N	N	N
LMBR1L	12q	49490922	49504680	Up	None	Down	N	N	N	N
TUBA1B	12q	49521566	49525304	None	Up	None	N	N	N	N
TUBA1A	12q	49578577	49583107	Up	None	Down	N	N	N	N
TUBA1C	12q	49658864	49667113	None	None	None	N	N	N	N
PRPH	12q	49688908	49692481	None	None	None	N	N	N	N
TROAP	12q	49716970	49718171	None	None	None	N	N	N	N
SPATS2	12q	49760687	49921207	Up	None	Down	N	N	N	N
MCRS1	12q	49952076	49961928	None	None	None	N	N	N	N
TEGT	12q	50135591	50158717	Up	None	None	N	N	N	N
FAIM2	12q	50260678	50297760	None	Up	None	N	N	N	N
AQP2	12q	50344523	50352664	None	None	None	N	N	N	N
AQP5	12q	50355278	50359465	Down	None	None	N	N	N	N
AQP6	12q	50366619	50370922	None	None	None	N	N	N	N
RACGAP1	12q	50382944	50419307	None	Up	None	N	N	N	Y
ACCN2	12q	50451419	50477405	None	None	None	N	N	N	N
SMARCD1	12q	50478982	50494494	None	None	Down	N	N	N	N
GPD1	12q	50497601	50505103	None	None	None	N	N	N	N
LIMA1	12q	50569562	50595316	None	None	None	N	N	N	N
LARP4	12q	50794591	50873788	None	None	None	N	N	N	N
ATF1	12q	51157788	51214943	None	None	None	N	N	N	N
METTL7A	12q	51318533	51326300	Up	None	None	N	N	N	N
SLC11A2	12q	51379774	51403053	None	None	None	N	N	N	N
LETMD1	12q	51442099	51454207	None	None	Down	N	N	N	N
FAM130A1	12q	51454987	51477454	Up	Down	Down	N	N	N	N
TFCP2	12q	51487538	51566926	None	None	None	N	N	N	N
POU6F1	12q	51580718	51591950	None	None	None	N	N	N	N
DAZAP2	12q	51632507	51637717	Up	None	None	N	N	N	N
BIN2	12q	51674821	51717938	None	Up	None	N	N	N	N
GALNT6	12q	51745832	51785200	None	None	None	N	N	N	N
SLC4A8	12q	51785100	51909547	Up	None	None	N	N	N	N
SCN8A	12q	51985019	52206648	None	None	None	N	N	N	N
ACVRL1	12q	52301201	52317145	None	None	None	N	N	N	N
ACVR1B	12q	52345450	52390863	Up	None	None	N	N	N	N
NR4A1	12q	52416615	52453291	None	None	None	N	N	N	N
KRT7	12q	52626953	52642709	None	None	None	N	N	N	N
KRT81	12q	52679696	52685299	None	None	None	N	N	N	N
KRT86	12q	52695648	52702947	Up	None	Down	N	N	N	N
KRT83	12q	52708084	52715182	None	None	None	N	N	N	N
KRT85	12q	52753789	52761309	None	None	None	N	N	N	N
KRT75	12q	52817853	52828110	None	Up	None	N	N	N	N
KRT6B	12q	52840434	52845910	None	None	None	N	N	N	N
KRT6A	12q	52880957	52887181	None	None	None	N	N	N	N
KRT5	12q	52908358	52914243	None	None	None	N	N	N	N
KRT2	12q	53038341	53045959	None	Up	None	N	N	N	N
KRT1	12q	53068519	53074191	None	None	None	N	N	N	N
KRT76	12q	53161938	53171129	None	None	None	N	N	N	N
KRT3	12q	53183468	53189892	None	None	None	N	N	N	N
KRT4	12q	53200326	53207900	None	None	None	N	N	N	N
KRT8	12q	53290970	53320253	Up	None	None	N	N	N	N
KRT18	12q	53342654	53346685	None	None	None	N	N	N	N
EIF4B	12q	53400061	53435993	None	Down	None	N	N	N	N
TENC1	12q	53442732	53458162	None	None	None	N	N	N	N
IGFBP6	12q	53491435	53496128	Up	None	None	N	N	N	N
SOAT2	12q	53497273	53518323	None	None	None	N	N	N	N
CSAD	12q	53551446	53574430	None	None	None	N	N	N	N
ITGB7	12q	53585101	53601091	None	None	None	N	N	N	N
RARG	12q	53604349	53626040	Up	None	None	N	N	N	N
MFSD5	12q	53645875	53648190	None	None	None	N	N	N	N
ESPL1	12q	53662082	53687427	None	None	None	N	N	N	N
PFDN5	12q	53689234	53693234	Up	None	None	N	N	N	N
C12orf10	12q	53693469	53700965	Up	None	None	N	N	N	N
AAAS	12q	53701239	53715412	None	None	Down	N	N	N	N
SP1	12q	53774427	53810226	None	None	None	N	N	N	N
AMHR2	12q	53817638	53825318	None	None	None	N	N	N	N
PRR13	12q	53835432	53840427	None	None	None	N	N	N	N
PCBP2	12q	53845885	53874946	Up	None	None	N	N	N	N
MAP3K12	12q	53874275	53893444	Up	None	Down	N	N	N	N
TARBP2	12q	53895376	53900215	None	None	Down	N	N	N	N
NPFF	12q	53900473	53901422	None	None	None	N	N	N	N
ATF7	12q	53905842	54020199	None	None	None	N	N	N	N
ATP5G2	12q	54058943	54070109	Up	None	None	N	N	N	N
CALCOCO1	12q	54104902	54121307	None	None	Down	N	N	N	N
HOXC13	12q	54332575	54340328	None	Up	None	N	N	N	N
HOXC11	12q	54366909	54370203	None	None	None	N	N	N	N
HOXC10	12q	54378945	54384062	None	None	None	N	N	N	N
HOXC8	12q	54402889	54406545	None	Up	None	N	N	N	N
HOXC4	12q	54410635	54449814	Up	None	None	N	N	N	N
HOXC6	12q	54410635	54424607	None	None	None	N	N	N	N
HOXC5	12q	54426831	54429144	None	Up	None	N	N	N	N
SMUG1	12q	54574141	54582778	None	None	None	N	N	N	N
CBX5	12q	54624730	54673915	None	None	None	N	N	N	N
HNRNPA1	12q	54674487	54679030	None	None	None	N	N	N	N
NFE2	12q	54685890	54689563	Up	None	None	N	N	N	N
COPZ1	12q	54718873	54745635	None	None	None	N	N	N	N
ITGA5	12q	54789044	54813050	None	None	None	N	N	N	N
NCKAP1L	12q	54892567	54936899	None	Up	None	N	N	N	N
PDE1B	12q	54955227	54973023	None	None	None	N	N	N	N
PPP1R1A	12q	54973023	54982443	None	None	None	N	N	N	N
KIAA0748	12q	55342086	55375622	None	Up	None	N	N	N	N
NEUROD4	12q	55413728	55423801	None	None	None	N	N	N	N
ITGA7	12q	56078353	56101686	None	None	None	N	N	N	N
BLOC1S1	12q	56109817	56113491	None	None	None	N	N	N	N
RDH5	12q	56114150	56118526	None	Up	None	N	N	N	N
CD63	12q	56119226	56122922	None	None	None	N	N	N	N
GDF11	12q	56137063	56146665	None	None	None	N	N	N	N
ORMDL2	12q	56211805	56214959	None	None	None	N	N	N	N
MMP19	12q	56229213	56236767	None	None	None	N	N	N	N
DGKA	12q	56325811	56347807	None	Down	None	N	N	N	N
SILV	12q	56347888	56359846	None	None	None	N	N	N	N
CDK2	12q	56360555	56366568	None	None	None	N	N	N	N
RAB5B	12q	56367794	56390467	None	None	Down	N	N	N	N
SUOX	12q	56391042	56399309	None	None	None	N	N	N	N
IKZF4	12q	56414688	56432219	None	Up	None	N	N	N	N
ERBB3	12q	56473808	56497291	None	None	None	N	N	N	N
PA2G4	12q	56498102	56507694	None	None	None	N	N	N	N
FAM62A	12q	56521985	56538460	None	None	Down	N	N	N	N
MYL6B	12q	56546203	56551771	None	None	None	N	N	N	N
MYL6	12q	56552044	56555366	Up	None	None	N	N	N	N
SMARCC2	12q	56555635	56583351	None	None	Down	N	N	N	N
RNF41	12q	56596287	56615715	Up	None	Down	N	N	N	N
OBFC2B	12q	56618124	56623638	None	None	None	N	N	N	N
CS	12q	56665482	56694175	Up	None	None	N	N	N	N
TMEM4	12q	56708257	56710128	None	None	None	N	N	N	N
USP52	12q	56710006	56727837	None	None	Down	N	N	N	N
IL23A	12q	56732662	56734194	None	None	Down	N	N	N	N
STAT2	12q	56735381	56754037	None	None	None	N	N	N	N
APOF	12q	56754354	56756583	None	None	None	N	N	N	N
TIMELESS	12q	56810156	56843200	None	None	None	N	N	N	N
MIP	12q	56843285	56848435	None	None	None	N	N	N	N
GLS2	12q	56864727	56882198	None	Up	None	N	N	N	N
RBMS2	12q	56915608	56989980	None	None	None	N	N	N	N
BAZ2A	12q	56989379	57030163	None	None	None	N	N	N	N
ATP5B	12q	57031958	57039852	Up	None	None	N	N	N	N
PTGES3	12q	57057124	57082192	Up	None	None	N	N	N	N
NACA	12q	57106210	57119326	None	Down	None	N	N	N	N
PRIM1	12q	57125363	57146146	None	Up	None	N	N	Y	N
HSD17B6	12q	57157001	57181574	None	None	None	N	N	N	N
RDH16	12q	57345215	57351418	None	None	None	N	N	N	N
ZBTB39	12q	57392616	57400297	None	None	None	N	N	N	N
TAC3	12q	57403780	57410344	None	None	None	N	N	N	N
MYO1A	12q	57422300	57444549	None	None	Up	N	N	N	N
NAB2	12q	57482676	57489259	None	None	None	N	N	N	N
STAT6	12q	57489186	57505196	None	None	None	N	N	N	N
LRP1	12q	57522281	57607125	None	None	None	N	N	N	N
NXPH4	12q	57610577	57620232	None	None	None	N	N	N	N
SHMT2	12q	57624148	57628718	None	None	None	N	N	N	N
R3HDM2	12q	57647547	57704246	None	None	Down	N	N	N	N
INHBC	12q	57828467	57845845	None	None	None	N	N	N	N
INHBE	12q	57849095	57851791	None	None	None	N	N	N	N
GLI1	12q	57853933	57866047	None	None	None	N	N	N	N
MARS	12q	57881735	57910438	Up	None	None	N	N	N	N
DDIT3	12q	57910370	57914300	None	Up	None	N	N	N	N
MBD6	12q	57916658	57923931	None	None	None	N	N	N	N
DCTN2	12q	57923832	57941114	Up	None	None	N	N	N	Y
KIF5A	12q	57943846	57978554	None	None	None	N	N	N	Y
PIP4K2C	12q	57984941	57997211	Up	None	None	N	N	N	N
DTX3	12q	57998404	58003587	Up	None	None	N	N	N	N
SLC26A10	12q	58013692	58019934	None	None	None	N	N	N	N
B4GALNT1	12q	58023113	58027022	Up	None	None	N	N	N	N
OS9	12q	58087737	58115340	None	None	None	N	N	N	N
CENTG1	12q	58118075	58135944	None	None	None	N	N	N	N
TSPAN31	12q	58138783	58142026	Up	None	None	N	N	N	N
CDK4	12q	58141509	58146230	None	None	None	N	N	N	N
CYP27B1	12q	58156116	58160976	None	None	None	N	N	N	N
METTL1	12q	58162350	58165914	None	Up	None	N	N	N	N
FAM119B	12q	58166382	58176324	None	None	None	N	N	N	N
TSFM	12q	58176527	58196639	Up	None	None	N	N	N	N
AVIL	12q	58191159	58209852	None	None	None	N	N	N	N
CTDSP2	12q	58213709	58240747	None	None	None	N	N	N	N
SLC16A7	12q	60083117	60183635	Down	Down	None	N	N	N	N
USP15	12q	62654120	62803501	None	None	None	N	N	N	N
MON2	12q	62860596	62991363	None	None	None	N	N	N	N
PPM1H	12q	63037762	63328665	Up	None	None	N	N	N	N
AVPR1A	12q	63536538	63546590	None	None	None	N	N	N	N
TMEM5	12q	64173905	64203338	Up	None	None	N	N	N	N
XPOT	12q	64798152	64842463	None	None	Down	N	N	N	N
TBK1	12q	64845839	64895899	None	None	Down	N	N	N	N
GNS	12q	65107221	65153226	Up	None	None	N	N	N	N
WIF1	12q	65444403	65515346	None	None	None	N	N	N	N
LEMD3	12q	65563350	65642141	None	None	None	N	N	N	N
HMGA2	12q	66218239	66360071	None	None	None	Y	N	N	N
TMBIM4	12q	66530715	66563852	None	Down	None	N	N	N	N
IRAK3	12q	66582977	66648394	None	None	None	N	N	N	N
GRIP1	12q	66741210	67072925	Up	None	None	N	N	N	N
CAND1	12q	67663060	67708388	Up	None	None	N	N	N	N
DYRK2	12q	68042511	68056444	None	None	None	N	N	N	N
IFNG	12q	68548549	68553521	None	None	None	N	N	N	N
IL26	12q	68595128	68619571	None	None	None	N	N	N	N
IL22	12q	68642024	68647281	None	None	Down	N	N	N	N
MDM1	12q	68718784	68726161	Up	None	Down	N	N	N	N
NUP107	12q	69080730	69136473	None	None	None	N	N	N	N
SLC35E3	12q	69139935	69159853	None	None	None	N	N	N	N
MDM2	12q	69201951	69239324	Up	None	None	N	N	N	N
CPM	12q	69244955	69357020	Up	None	None	N	N	N	N
CPSF6	12q	69633316	69668138	None	None	None	N	N	N	N
LYZ	12q	69742133	69748013	Down	Up	None	N	N	N	N
YEATS4	12q	69753531	69784576	None	None	None	N	N	N	N
FRS2	12q	69864128	69973571	Up	None	None	N	N	N	N
CCT2	12q	69979461	69995357	Up	None	None	N	N	N	N
CNOT2	12q	70636809	70748773	None	None	None	N	N	N	N
KCNMB4	12q	70760061	70828072	Down	None	Up	N	N	N	N
PTPRB	12q	70910631	71003624	Down	None	None	N	N	N	N
PTPRR	12q	71031852	71314584	None	None	None	N	N	N	N
TSPAN8	12q	71518876	71551779	None	None	None	N	N	N	N
LGR5	12q	71833549	71980088	None	None	None	N	N	N	N
CCDC131	12q	72003378	72057749	None	None	Down	N	N	N	N
RAB21	12q	72148657	72181150	None	None	None	N	N	N	N
TBC1D15	12q	72233486	72320629	None	None	None	N	N	N	N
TRHDE	12q	72666528	73059422	None	None	None	N	N	N	N
KCNC2	12q	75433857	75603528	None	None	None	N	N	N	N
GLIPR1	12q	75874512	75895716	None	None	None	N	N	N	N
KRR1	12q	75891418	75905418	Up	None	None	N	N	N	N
PHLDA1	12q	76419226	76425556	None	None	None	N	N	N	N
NAP1L1	12q	76438671	76478738	Up	Down	Down	N	N	N	N
BBS10	12q	76738265	76742222	None	None	None	N	N	N	N
OSBPL8	12q	76745577	76953589	None	Down	None	N	N	N	N
ZDHHC17	12q	77157853	77247474	None	Down	Down	N	N	N	N
CSRP2	12q	77252495	77272799	None	None	None	N	N	N	N
NAV3	12q	78225068	78606792	None	Down	None	N	N	N	N
SYT1	12q	79439432	79845788	Up	None	None	N	N	N	N
PAWR	12q	79985744	80084790	None	None	None	N	N	N	N
PPP1R12A	12q	80167342	80329235	Up	None	None	N	N	N	N
MYF6	12q	81101407	81103256	None	None	None	N	N	N	N
MYF5	12q	81110707	81113447	None	None	None	N	N	N	N
LIN7A	12q	81191170	81331694	None	None	None	N	N	N	N
PPFIA2	12q	81651753	82152286	None	None	None	N	N	N	N
CCDC59	12q	82746082	82752199	None	None	None	N	N	N	N
SLC6A15	12q	85253266	85306608	None	None	None	N	N	N	N
ALX1	12q	85674035	85695561	None	None	None	N	N	N	N
PAMCI	12q	86198330	86230318	None	None	None	N	N	N	N
NTS	12q	86268072	86276770	None	None	None	N	N	N	N
MGAT4C	12q	86373036	87232681	None	None	None	N	N	N	N
CEP290	12q	88442789	88535993	Up	None	None	N	N	N	N
KITLG	12q	88886569	88974250	None	None	None	N	N	N	N
DUSP6	12q	89741601	89746636	Down	None	None	N	N	N	N
GALNT4	12q	89913189	89918583	None	None	Up	N	N	N	N
ATP2B1	12q	89981825	90049844	None	None	None	N	N	N	N
EPYC	12q	91357455	91398803	None	None	None	N	N	N	N
KERA	12q	91444270	91452131	None	None	None	N	N	N	N
LUM	12q	91497231	91505542	None	None	None	N	N	N	N
DCN	12q	91539034	91576806	None	None	None	N	N	N	N
BTG1	12q	92534053	92539673	None	None	None	N	N	N	N
EEA1	12q	93166284	93323107	None	None	None	N	N	N	N
NUDT4	12q	93771700	93797024	None	None	None	N	N	N	N
UBE2N	12q	93802087	93836026	Up	None	Down	N	N	N	N
MRPL42	12q	93861265	93897548	Up	None	None	N	N	N	N
SOCS2	12q	93965456	93970521	None	None	None	N	N	N	N
CRADD	12q	94071150	94244531	None	None	None	N	N	N	N
PLXNC1	12q	94542498	94701451	None	None	None	N	N	N	N
CCDC41	12q	94702055	94853764	Up	None	Down	N	N	N	N
NR2C1	12q	95414004	95467404	Up	None	Down	N	N	N	N
FGD6	12q	95470524	95611240	None	Down	None	N	N	N	N
METAP2	12q	95867821	95909613	Up	None	None	N	N	N	N
SNRPF	12q	96252708	96260238	None	None	None	N	N	N	N
HAL	12q	96366439	96390143	None	None	None	N	N	N	N
LTA4H	12q	96394530	96429439	Up	Down	None	N	N	N	N
ELK3	12q	96588206	96661606	None	None	None	N	N	N	N
PCTK2	12q	96672038	96794366	Up	None	Down	N	N	N	N
TMPO	12q	98909350	98944157	None	Up	None	N	N	N	N
SLC25A3	12q	98987402	98995778	Up	None	Down	N	N	N	N
APAF1	12q	99039077	99129211	None	None	None	N	N	N	N
ANKS1B	12q	99128568	100378432	None	None	None	N	N	N	N
GOLGA2L1	12q	100558827	100567121	None	None	None	N	N	N	N
ACTR6	12q	100593864	100618202	None	None	Down	N	N	N	N
SCYL2	12q	100661548	100733914	Up	None	None	N	N	N	N
NR1H4	12q	100867550	100957645	None	None	None	N	N	N	N
UTP20	12q	101673904	101780397	Up	None	Down	N	N	N	N
ARL1	12q	101786902	101801572	Up	None	None	N	N	N	N
MYBPC1	12q	101988708	102079658	None	None	None	N	N	N	N
CHPT1	12q	102091416	102122846	None	None	None	N	N	N	N
GNPTAB	12q	102139274	102224645	None	None	None	N	N	N	N
DRAM	12q	102271104	102317401	None	None	None	N	N	N	N
CCDC53	12q	102406716	102455899	Up	None	None	N	N	N	N
NUP37	12q	102467972	102512361	Up	None	None	N	N	N	N
C12orf48	12q	102513955	102591298	None	None	None	N	N	N	N
IGF1	12q	102811453	102874378	None	None	None	N	N	N	N
PAH	12q	103232103	103311381	None	None	None	N	N	N	N
ASCL1	12q	103351451	103354294	None	None	None	N	N	N	N
STAB2	12q	103981068	104160502	None	None	None	N	N	N	N
NT5DC3	12q	104166080	104234975	None	None	None	N	N	N	N
HSP90B1	12q	104324111	104341708	None	None	None	N	N	N	N
TDG	12q	104359592	104382656	None	None	None	N	N	N	N
GLT8D2	12q	104382764	104443915	None	None	None	N	N	N	N
HCFC2	12q	104458235	104500304	None	None	None	N	N	N	N
NFYB	12q	104510857	104532040	Up	None	Down	N	N	N	N
TXNRD1	12q	104609556	104744085	None	None	None	N	N	N	N
CHST11	12q	104850691	105155792	None	None	None	N	N	N	N
KIAA1033	12q	105501491	105562906	None	None	None	N	N	N	N
APPL2	12q	105567074	105627183	Up	Down	Down	N	N	N	N
NUAK1	12q	106457124	106533811	None	None	None	N	N	N	N
CKAP4	12q	106631658	106641713	None	None	None	N	N	N	N
POLR3B	12q	106751859	106903976	None	None	None	N	N	N	N
RIC8B	12q	107168398	107283094	None	None	None	N	N	N	N
CRY1	12q	107385142	107487635	None	None	Down	N	N	N	N
PWP1	12q	108079589	108106257	None	None	None	N	N	N	N
PRDM4	12q	108126642	108154914	None	None	Down	N	N	N	N
CMKLR1	12q	108681820	108733094	None	Up	None	N	N	N	N
SART3	12q	108915990	108955165	None	None	None	N	N	N	N
ISCU	12q	108956293	108963160	None	None	None	N	N	N	N
SELPLG	12q	109015679	109027670	None	Up	None	N	N	N	N
CORO1C	12q	109038884	109125326	None	None	None	N	N	N	N
SSH1	12q	109176465	109251359	None	None	Down	N	N	N	N
DAO	12q	109273856	109294710	None	Up	Down	N	N	N	N
UNG	12q	109535922	109548798	None	None	None	N	N	N	N
ACACB	12q	109577201	109706030	Up	None	None	N	N	N	N
UBE3B	12q	109915427	109974510	Up	None	None	N	N	N	N
MVK	12q	110011499	110035071	None	None	None	N	N	N	N
TRPV4	12q	110220891	110252601	Up	None	None	N	N	N	N
GLTP	12q	110288747	110318293	None	None	None	N	N	N	N
GIT2	12q	110367606	110434194	None	None	None	N	N	N	N
IFT81	12q	110562139	110656600	None	Down	Down	N	N	N	N
ATP2A2	12q	110719031	110788897	None	None	None	N	N	N	N
ARPC3	12q	110872694	110888216	None	None	None	N	N	N	N
ATPBD1C	12q	110890290	110906089	None	None	None	N	N	N	N
TCTN1	12q	111051911	111086935	None	None	None	N	N	N	N
PPP1CC	12q	111157612	111180783	None	None	None	N	N	N	N
MYL2	12q	111348623	111358404	Up	None	None	N	N	N	N
CUTL2	12q	111471827	111788358	None	None	None	N	N	N	N
SH2B3	12q	111843751	111889427	None	None	None	N	N	N	N
ATXN2	12q	111890017	112037480	Up	None	Down	N	N	N	N
BRAP	12q	112079949	112123790	None	None	None	N	N	N	N
ACAD10	12q	112123856	112194911	Up	None	Down	N	N	N	N
ALDH2	12q	112204690	112247789	None	None	None	N	N	N	N
MAPKAPK5	12q	112280031	112331228	None	None	None	N	N	N	N
ERP29	12q	112451151	112461024	None	None	None	N	N	N	N
TRAFD1	12q	112563348	112591408	None	None	None	N	N	N	N
RPL6	12q	112842993	112847443	None	Down	None	N	N	N	N
PTPN11	12q	112856535	112947717	None	None	None	N	N	N	N
RPH3A	12q	113229548	113336684	None	None	None	N	N	N	N
OAS1	12q	113344738	113357712	None	Up	None	N	N	N	N
OAS3	12q	113376248	113411054	None	Up	None	N	N	N	N
OAS2	12q	113416273	113448503	None	Up	None	N	N	N	N
RASAL1	12q	113536623	113574044	None	None	None	N	N	N	N
DDX54	12q	113594977	113623284	None	None	None	N	N	N	N
C12orf52	12q	113623330	113630173	None	None	None	N	N	N	N
TPCN1	12q	113659259	113736389	None	None	None	N	N	N	N
SLC24A6	12q	113736570	113772925	None	None	None	N	N	N	N
SDS	12q	113830250	113841692	None	Up	None	N	N	N	N
LHX5	12q	113900693	113909877	None	None	Up	N	N	N	N
RBM19	12q	114259858	114404176	None	None	Down	N	N	N	N
TBX5	12q	114791734	114846247	None	None	None	N	N	N	N
TBX3	12q	115108058	115121969	None	None	None	N	N	N	N
MED13L	12q	116396380	116714991	None	None	None	N	N	N	N
C12orf49	12q	117153595	117175843	None	None	None	N	N	N	N
TMEM118	12q	117176095	117291436	Up	None	None	N	N	N	N
HRK	12q	117298224	117319232	Up	None	None	N	N	N	N
TESC	12q	117476727	117537251	None	None	None	N	N	N	N
FBXO21	12q	117581584	117628300	Up	None	None	N	N	N	N
NOS1	12q	117645946	117742857	None	Up	None	N	N	N	N
RFC5	12q	118454505	118470042	None	None	None	N	N	Y	N
WSB2	12q	118470496	118499016	None	None	None	N	N	N	N
PEBP1	12q	118573869	118583390	None	None	None	N	N	N	N
TAOK3	12q	118587605	118810750	None	None	None	N	N	N	N
HSPB8	12q	119616594	119632551	None	None	None	N	N	N	N
PRKAB1	12q	120105760	120119429	None	None	None	N	N	N	N
CIT	12q	120123594	120315095	None	None	None	N	N	N	N
CCDC64	12q	120427647	120532299	None	None	None	N	N	N	N
RAB35	12q	120532898	120554643	None	None	None	N	N	N	N
GCN1L1	12q	120565013	120632513	None	None	None	N	N	N	N
RPLP0	12q	120634502	120639014	None	None	None	N	N	N	N
PXN	12q	120648241	120687964	None	Down	Down	N	N	N	N
SIRT4	12q	120740123	120751045	None	Down	None	N	N	N	N
PLA2G1B	12q	120759913	120765592	None	None	None	N	N	N	N
MSI1	12q	120779132	120806983	None	None	None	N	N	N	N
COX6A1	12q	120875892	120878545	None	None	None	N	N	N	N
TRIAP1	12q	120881763	120884215	None	None	None	N	N	N	N
SFRS9	12q	120899470	120907558	None	None	None	N	N	N	N
DYNLL1	12q	120933858	120936298	None	None	None	N	N	N	Y
RNF10	12q	120972131	121015397	None	None	None	N	N	N	N
POP5	12q	121016847	121019201	None	None	None	N	N	N	N
CABP1	12q	121088309	121105127	None	None	None	N	N	N	N
KIAA0152	12q	121124948	121139667	None	None	None	N	N	N	N
UNC119B	12q	121148237	121161443	None	None	None	N	N	N	N
ACADS	12q	121163570	121177811	None	None	None	N	N	N	N
HNF1A	12q	121416548	121440314	None	None	None	N	N	N	N
OASL	12q	121458094	121477045	None	Up	None	N	N	N	N
P2RX7	12q	121570621	121624354	None	None	None	N	N	N	N
P2RX4	12q	121647663	121671909	None	None	None	N	N	N	N
CAMKK2	12q	121675494	121736111	None	None	None	N	N	N	N
ANAPC5	12q	121746047	121792012	None	None	None	N	N	N	N
RNF34	12q	121837885	121862155	None	None	None	N	N	N	N
RHOF	12q	122215659	122231594	None	None	None	N	N	N	N
SETD1B	12q	122242637	122270562	None	None	None	N	N	N	N
HPD	12q	122277432	122326517	Up	None	None	N	N	N	N
PSMD9	12q	122326636	122355771	None	None	None	N	N	N	Y
BCL7A	12q	122459860	122499950	None	None	None	N	N	N	N
MLXIP	12q	122516651	122628967	Up	None	None	N	N	N	N
B3GNT4	12q	122688227	122692084	None	None	None	N	N	N	N
DIABLO	12q	122692208	122711115	Up	None	None	N	N	N	N
VPS33A	12q	122716093	122751068	None	None	None	N	N	N	N
CLIP1	12q	122755980	122907116	None	None	None	N	N	N	N
ZCCHC8	12q	122956145	122985620	None	None	None	N	N	N	N
RSRC2	12q	122989189	123011560	None	Down	None	N	N	N	N
KNTC1	12q	123011808	123110947	None	None	None	N	N	N	N
DENR	12q	123237370	123255953	None	None	None	N	N	N	N
HIP1R	12q	123320038	123347507	Down	None	None	N	N	N	N
VPS37B	12q	123349874	123380712	None	Down	None	N	N	N	N
ABCB9	12q	123409071	123451056	None	None	None	N	N	N	N
ARL6IP4	12q	123464606	123467460	None	None	None	N	N	N	N
MPHOSPH9	12q	123640942	123717785	None	None	None	N	N	N	N
CDK2AP1	12q	123745516	123756687	None	None	None	N	N	N	N
SETD8	12q	123868703	123893900	None	None	None	N	N	N	N
U1SNRNPBP	12q	123942650	123950941	None	None	None	N	N	N	N
TMED2	12q	124069075	124082688	None	None	None	N	N	N	N
EIF2B1	12q	124105569	124118323	None	None	None	N	N	N	N
TCTN2	12q	124155659	124192950	None	None	None	N	N	N	N
ATP6V0A2	12q	124196864	124246301	None	None	None	N	N	N	N
CCDC92	12q	124420954	124457163	Up	None	Down	N	N	N	N
NCOR2	12q	124808956	125052010	Up	None	None	N	N	N	N
SCARB1	12q	125262173	125348519	None	None	None	N	N	N	N
UBC	12q	125396191	125399587	Down	None	None	N	N	N	Y
AACS	12q	125549924	125627871	None	None	None	N	N	N	N
FZD10	12q	130647003	130650285	Up	None	None	N	N	N	N
PIWIL1	12q	130822432	130855925	None	Down	None	N	N	N	N
RIMBP2	12q	130880680	131002410	Up	None	None	N	N	N	N
STX2	12q	131274144	131323819	Up	None	Down	N	N	N	N
RAN	12q	131356616	131360826	None	None	None	N	N	N	N
SFRS8	12q	132195631	132284283	None	None	Down	N	N	N	N
MMP17	12q	132312940	132336316	None	None	None	N	N	N	N
ULK1	12q	132379278	132407707	None	None	None	N	N	N	N
PUS1	12q	132413812	132428406	None	None	Down	N	N	N	N
EP400	12q	132434464	132565011	None	None	Down	N	N	N	N
DDX51	12q	132621139	132628880	None	None	None	N	N	N	N
NOC4L	12q	132628992	132636986	None	None	None	N	N	N	N
P2RX2	12q	133195365	133198972	None	None	None	N	N	N	N
POLE	12q	133200347	133264110	None	None	None	N	N	N	N
PXMP2	12q	133264191	133281577	None	None	None	N	N	N	N
KIAA0692	12q	133302253	133338451	None	None	Down	N	N	N	N
GOLGA3	12q	133360453	133405426	None	None	None	N	N	N	N
CHFR	12q	133416937	133464204	Up	None	Down	N	N	N	N
ZNF26	12q	133562933	133589154	None	Down	Down	N	N	N	N
ZNF84	12q	133613871	133639890	None	Down	Down	N	N	N	N
ZNF140	12q	133657036	133684258	None	None	None	N	N	N	N
ZNF10	12q	133707213	133736049	Up	None	None	N	N	N	N
MPHOSPH8	13q	20207787	20247599	None	None	None	N	N	N	N
ZMYM5	13q	20397623	20437776	None	None	None	N	N	N	N
ZMYM2	13q	20532973	20665968	None	None	None	N	N	N	N
GJA3	13q	20712394	20735183	None	None	None	N	N	N	N
CRYL1	13q	20977805	21100012	None	None	None	N	N	N	N
IFT88	13q	21141207	21265576	None	None	None	N	N	N	N
XPO4	13q	21351467	21476913	None	None	None	N	N	N	N
SAP18	13q	21714652	21723224	None	None	None	N	N	N	N
MRP63	13q	21750371	21753220	None	None	None	N	N	N	N
EFHA1	13q	22066827	22178355	Up	None	None	N	N	N	N
FGF9	13q	22245214	22278640	Up	None	None	N	N	N	N
SGCG	13q	23755059	23899304	None	None	None	N	N	N	N
SACS	13q	23902961	24007867	None	None	None	N	N	N	N
MIPEP	13q	24304327	24463587	None	None	None	N	N	N	N
PARP4	13q	24995068	25086948	None	None	None	N	N	N	N
ATP12A	13q	25254548	25285923	None	None	Up	N	N	N	N
RNF17	13q	25338300	25454058	None	None	None	N	N	N	N
CENPJ	13q	25456411	25497027	None	None	None	N	N	N	N
PABPC3	13q	25670275	25672704	None	None	None	N	N	N	N
MTMR6	13q	25820340	25861704	None	None	None	N	N	N	N
ATP8A2	13q	25946208	26595420	None	None	None	N	N	N	N
RNF6	13q	26786904	26795894	None	None	None	N	N	N	N
WASF3	13q	27131839	27263082	None	None	None	N	N	N	N
GPR12	13q	27329338	27334922	None	None	Up	N	N	N	N
USP12	13q	27640286	27746033	None	Up	None	N	N	N	N
RPL21	13q	27825691	27830702	None	None	None	N	N	N	N
GTF3A	13q	27998680	28009846	None	None	None	N	N	N	N
POLR1D	13q	28195915	28197590	None	None	None	N	N	N	N
PDX1	13q	28494167	28500451	None	None	None	N	N	N	N
CDX2	13q	28536204	28543505	None	None	None	N	N	N	N
FLT3	13q	28577410	28674729	None	None	None	N	N	N	N
FLT1	13q	28942233	29069265	None	None	None	N	N	N	N
POMP	13q	29233140	29253093	None	None	None	N	N	N	N
SLC46A3	13q	29274217	29293150	None	None	None	N	N	N	N
KIAA0774	13q	30002776	30080084	None	None	None	N	N	N	N
SLC7A1	13q	30083550	30169825	None	None	None	N	N	N	N
UBL3	13q	30338544	30424820	None	None	None	N	N	N	N
HMGB1	13q	31032878	31040081	None	None	None	N	N	N	N
USPL1	13q	31191829	31233686	None	None	None	N	N	N	N
ALOX5AP	13q	31287614	31338565	None	None	None	N	N	N	N
HSPH1	13q	31709110	31736525	None	None	None	N	N	N	N
FRY	13q	32605436	32870776	Up	Down	None	N	N	N	N
BRCA2	13q	32889616	32973809	None	None	None	N	N	N	N
PDS5B	13q	33160563	33352158	None	None	None	N	N	N	N
KL	13q	33590570	33640282	None	None	None	N	N	N	N
STARD13	13q	33677271	34250932	None	None	None	N	N	N	N
RFC3	13q	34392205	34540695	None	None	None	N	N	Y	N
NBEA	13q	35516423	36246873	None	Down	None	N	N	N	N
MAB21L1	13q	36047925	36050832	None	None	None	N	N	N	N
DCLK1	13q	36342788	36705514	None	None	None	N	N	N	N
SOHLH2	13q	36742344	36788752	None	Down	None	N	N	N	N
SPG20	13q	36875774	36920934	None	None	None	N	N	N	N
CCNA1	13q	37006408	37017019	None	None	None	N	N	N	N
RFXAP	13q	37393338	37403740	None	None	None	N	N	N	N
SMAD9	13q	37418967	37494409	None	None	None	N	N	N	N
ALG5	13q	37523907	37573504	None	None	None	N	N	N	N
EXOSC8	13q	37574677	37583751	Down	None	None	N	N	N	N
FAM48A	13q	37583450	37633624	None	None	None	N	N	N	N
POSTN	13q	38136718	38172981	None	None	None	N	N	N	N
TRPC4	13q	38210772	38443939	None	None	None	N	N	N	N
UFM1	13q	38923907	38937144	None	None	None	N	N	N	N
LHFP	13q	39917028	40177356	None	None	None	N	N	N	N
FOXO1	13q	41129800	41240734	None	None	None	N	N	N	N
MRPS31	13q	41303431	41345347	None	None	None	N	N	N	N
SLC25A15	13q	41363546	41386596	None	Up	None	N	N	N	N
ELF1	13q	41506054	41556418	None	Down	None	N	N	N	N
WBP4	13q	41635696	41658139	None	None	None	N	N	N	N
MTRF1	13q	41790515	41837713	None	None	None	N	N	N	N
NARG1	13q	41885340	41951166	None	None	None	N	N	N	N
NARG1L	13q	41885340	41951166	None	None	None	N	N	N	N
C13orf15	13q	42031541	42045013	None	None	None	N	N	N	N
AKAP11	13q	42846288	42897403	None	Down	None	N	N	N	N
TNFSF11	13q	43148290	43182149	None	None	None	N	N	N	N
DNAJC15	13q	43597361	43683306	None	None	None	N	N	N	N
ENOX1	13q	43787699	44203613	None	None	None	N	N	N	N
TSC22D1	13q	45006278	45150701	None	Down	None	N	N	N	N
NUFIP1	13q	45513383	45563613	None	Down	None	N	N	N	N
GTF2F2	13q	45694630	45858239	None	Down	None	N	N	N	N
TPT1	13q	45907605	45915419	None	None	None	N	N	N	N
SLC25A30	13q	45967453	45992590	None	None	None	N	N	N	N
ZC3H13	13q	46536313	46626896	None	Down	None	N	N	N	N
CPB2	13q	46627321	46679211	None	None	None	N	N	N	N
LCP1	13q	46700057	46756459	Down	None	None	N	N	N	N
ESD	13q	47345390	47371367	None	Down	None	N	N	N	N
HTR2A	13q	47405676	47471211	None	None	None	N	N	N	N
SUCLA2	13q	48516790	48575462	None	None	None	N	N	N	N
NUDT15	13q	48611702	48621282	None	None	None	N	N	N	N
MED4	13q	48649863	48669277	None	None	None	N	N	N	N
ITM2B	13q	48807273	48836232	None	Down	None	N	N	N	N
RB1	13q	48877882	49056026	None	None	None	N	N	N	N
P2RY5	13q	48985181	49018840	None	None	None	N	N	N	N
RCBTB2	13q	49063098	49107392	None	None	None	N	N	N	N
CYSLTR2	13q	49280950	49283498	None	None	None	N	N	N	N
FNDC3A	13q	49550047	49783915	Up	Down	None	N	N	N	N
MLNR	13q	49794473	49796513	None	None	None	N	N	N	N
CDADC1	13q	49822046	49867622	None	None	None	N	N	N	N
CAB39L	13q	49882785	50018262	None	None	None	N	N	N	N
PHF11	13q	50069800	50103117	None	None	None	N	N	N	N
RCBTB1	13q	50106081	50159719	None	Down	Down	N	N	N	N
KPNA3	13q	50273442	50367057	None	None	None	N	N	N	N
TRIM13	13q	50571142	50592603	None	None	None	N	N	N	N
RNASEH2B	13q	51483813	51530901	None	None	Down	N	N	N	N
INTS6	13q	51935700	52027275	None	None	None	N	N	N	N
DHRS12	13q	52342128	52378298	None	None	None	N	N	N	N
CCDC70	13q	52436116	52440372	None	Up	None	N	N	N	N
ATP7B	13q	52506805	52585630	None	None	None	N	N	N	N
UTP14C	13q	52598826	52607736	None	Down	None	N	N	N	N
NEK3	13q	52706778	52733670	None	None	None	N	N	N	N
THSD1	13q	52951302	52980629	None	Down	None	N	N	N	N
CKAP2	13q	53029494	53050766	None	None	None	N	N	N	N
LECT1	13q	53277399	53313947	None	None	None	N	N	N	N
PCDH8	13q	53418108	53422775	None	None	None	N	N	N	N
OLFM4	13q	53602875	53626196	None	None	None	N	N	N	N
PCDH17	13q	58205788	58303065	Down	None	None	N	N	N	N
TDRD3	13q	60970590	61148013	Down	None	None	N	N	N	N
PCDH9	13q	66876965	67804468	None	None	None	N	N	N	N
KLHL1	13q	70274724	70682625	None	None	None	N	N	N	N
DACH1	13q	72012097	72441330	None	None	None	N	N	N	N
C13orf34	13q	73301886	73330336	None	None	None	N	N	N	N
DIS3	13q	73329539	73356266	None	Down	None	N	N	N	N
C13orf24	13q	73356229	73590591	None	None	None	N	N	N	N
KLF5	13q	73632929	73651680	Down	None	None	N	N	N	N
KLF12	13q	74260148	74708066	None	None	None	N	N	N	N
TBC1D4	13q	75858799	76056250	None	None	None	N	N	N	N
UCHL3	13q	76123615	76180156	None	None	Up	N	N	N	N
LMO7	13q	76334796	76434006	None	Down	None	N	N	N	N
KCTD12	13q	77454303	77460540	Down	None	None	N	N	N	N
CLN5	13q	77566058	77576652	None	None	None	N	N	N	N
MYCBP2	13q	77618791	77901177	None	None	None	N	N	N	N
SCEL	13q	78109808	78219398	None	None	None	N	N	N	N
EDNRB	13q	78469615	78549664	Down	None	Up	N	N	N	N
POU4F1	13q	79173229	79177695	None	None	None	N	N	N	N
C13orf7	13q	79188420	79233314	None	Down	None	N	N	N	N
RBM26	13q	79893002	79980356	None	None	None	N	N	N	N
SPRY2	13q	80910111	80915086	Down	None	None	N	N	N	N
SLITRK5	13q	88324869	88331870	None	Down	None	N	N	N	N
GPC5	13q	92050934	93519487	None	None	None	N	N	N	N
DCT	13q	95091840	95131936	None	None	None	N	N	N	N
TGDS	13q	95226307	95248511	None	None	None	N	N	N	N
SOX21	13q	95361878	95364389	None	None	None	N	N	N	N
ABCC4	13q	95672082	95953687	None	None	None	N	N	N	N
CLDN10	13q	96085852	96232010	None	None	None	N	N	N	N
DZIP1	13q	96230455	96296960	None	None	None	N	N	N	N
DNAJC3	13q	96329392	96447243	None	None	None	N	N	N	N
UGCGL2	13q	96453835	96705736	None	Down	None	N	N	N	N
MBNL2	13q	97874549	98046374	None	Down	None	N	N	N	N
RAP2A	13q	98086474	98120252	None	Down	None	N	N	N	N
RANBP5	13q	98605928	98676550	None	None	None	N	N	N	N
FARP1	13q	98795351	99102027	Down	None	None	N	N	N	N
STK24	13q	99102452	99229405	None	None	None	N	N	N	N
SLC15A1	13q	99336054	99404929	None	None	None	N	N	N	N
DOCK9	13q	99445740	99630338	Down	None	Up	N	N	N	N
GPR18	13q	99906966	99910682	None	None	None	N	N	N	N
EBI2	13q	99946788	99959749	None	Up	None	N	N	N	N
TM9SF2	13q	100153627	100216302	None	None	None	N	N	N	N
PCCA	13q	100741268	101182691	None	None	None	N	N	N	N
ITGBL1	13q	102104943	102368796	None	None	None	N	N	N	N
FGF14	13q	102373204	103054124	None	None	None	N	N	N	N
TPP2	13q	103249285	103331523	None	None	None	N	N	N	Y
KDELC1	13q	103436630	103451404	None	None	None	N	N	N	N
ERCC5	13q	103498190	103528351	None	None	None	N	N	N	N
SLC10A2	13q	103696347	103719196	None	None	None	N	N	N	N
EFNB2	13q	107142078	107187388	None	None	None	N	N	N	N
LIG4	13q	108859791	108867130	None	Down	None	N	N	Y	N
MYO16	13q	109281570	109860355	None	Up	None	N	N	N	N
IRS2	13q	110406183	110438914	None	None	None	N	N	N	N
COL4A1	13q	110801309	110959496	None	None	None	N	N	N	N
COL4A2	13q	110959630	111165373	None	None	None	N	N	N	N
RAB20	13q	111175412	111214071	Down	None	None	N	N	N	N
CARS2	13q	111293756	111358480	None	None	None	N	N	N	N
ING1	13q	111365609	111373421	None	Down	None	N	N	N	N
ARHGEF7	13q	111806060	111958081	None	None	None	N	N	N	N
SOX1	13q	112721912	112726020	None	None	None	N	N	N	N
TUBGCP3	13q	113139318	113242499	None	None	None	N	N	N	N
ATP11A	13q	113344642	113541482	None	None	None	N	N	N	N
MCF2L	13q	113623534	113754053	None	Down	None	N	N	N	N
F7	13q	113760101	113774995	Up	None	None	N	N	N	N
F10	13q	113777112	113803843	None	None	None	N	N	N	N
PROZ	13q	113812967	113826698	None	None	None	N	N	N	N
PCID2	13q	113831852	113863029	None	None	None	N	N	N	N
CUL4A	13q	113863085	113919392	None	None	None	N	N	N	N
LAMP1	13q	113951468	113977741	None	Down	None	N	N	N	N
GRTP1	13q	113978478	114018463	Down	None	None	N	N	N	N
TMCO3	13q	114145307	114204544	None	Down	None	N	N	N	N
TFDP1	13q	114239055	114295788	None	None	None	N	N	N	N
ATP4B	13q	114303121	114312513	None	None	None	N	N	N	N
GAS6	13q	114523521	114567046	None	None	None	N	N	N	N
RASA3	13q	114747193	114898095	Up	None	None	N	N	N	N
CDC16	13q	115000361	115038150	None	None	None	N	N	N	N
UPF3A	13q	115047058	115071291	None	None	None	N	N	N	N
CCNB1IP1	14q	20779526	20801471	None	None	None	N	N	N	N
PARP2	14q	20811772	20826063	None	Up	None	N	N	N	N
TEP1	14q	20833825	20881579	None	None	None	N	N	N	N
OSGEP	14q	20915206	20923267	None	Up	None	N	N	N	N
APEX1	14q	20923289	20925931	None	None	None	N	N	N	N
RNASE4	14q	21152371	21168761	None	None	None	N	N	N	N
ANG	14q	21156931	21162345	Up	None	None	N	N	N	N
FAM12A	14q	21214098	21216539	None	None	None	N	N	N	N
FAM12B	14q	21236585	21239107	Up	None	None	N	N	N	N
RNASE6	14q	21249209	21250626	None	Up	None	N	N	N	N
RNASE1	14q	21269514	21271036	None	Up	None	N	N	N	N
RNASE3	14q	21359561	21360507	None	Up	None	N	N	N	N
RNASE2	14q	21423629	21424594	None	Up	None	N	N	N	N
METT11D1	14q	21457964	21465194	None	None	None	N	N	N	N
SLC39A2	14q	21467413	21470034	None	None	None	N	N	N	N
NDRG2	14q	21484921	21539031	None	None	None	N	N	N	N
ZNF219	14q	21558204	21566808	None	None	None	N	N	N	N
HNRNPC	14q	21677295	21737638	None	None	None	N	N	N	N
RPGRIP1	14q	21756135	21819460	None	None	None	N	N	N	N
SUPT16H	14q	21819630	21852425	None	None	None	N	N	N	N
CHD8	14q	21853352	21905457	None	None	None	N	N	N	N
TOX4	14q	21945334	21967319	None	None	None	N	N	N	N
METTL3	14q	21966281	21979457	None	None	None	N	N	N	N
SALL2	14q	21989231	22005337	Up	None	None	N	N	N	N
DAD1	14q	23033806	23058143	None	Up	None	N	N	N	N
ABHD4	14q	23067146	23081265	None	Up	None	N	N	N	N
OXA1L	14q	23235730	23240998	Up	None	None	N	N	N	N
SLC7A7	14q	23242431	23289020	None	Up	None	N	N	N	N
MRPL52	14q	23299091	23304246	None	None	None	N	N	N	N
MMP14	14q	23305741	23316808	None	None	None	N	N	N	N
LRP10	14q	23340959	23347291	None	None	None	N	N	N	N
RBM23	14q	23369853	23388396	None	None	None	N	N	N	N
PRMT5	14q	23389719	23398794	None	None	None	N	N	N	N
C14orf94	14q	23415436	23426351	None	Up	None	N	N	N	N
C14orf93	14q	23456109	23479410	None	None	None	N	N	N	N
PSMB5	14q	23495059	23504429	None	None	None	N	N	N	Y
ACIN1	14q	23527773	23564823	None	None	None	N	N	N	N
CEBPE	14q	23586514	23588820	None	None	Up	N	N	N	N
SLC7A8	14q	23594503	23624667	None	None	None	N	N	N	N
BCL2L2	14q	23776068	23780968	None	None	None	N	N	N	N
PABPN1	14q	23789396	23795394	None	None	None	N	N	N	N
SLC22A17	14q	23815519	23821660	Up	None	None	N	N	N	N
EFS	14q	23825608	23834842	None	None	None	N	N	N	N
IL25	14q	23842017	23845612	None	Up	None	N	N	N	N
MYH6	14q	23851198	23877486	None	None	None	N	N	N	N
MYH7	14q	23881946	23904870	None	None	None	N	N	N	N
NGDN	14q	23938897	23947402	None	Up	None	N	N	N	N
THTPA	14q	23982018	24028790	None	Up	None	N	N	N	N
ZNF409	14q	23990063	24020858	Down	None	None	N	N	N	N
AP1G2	14q	24028771	24037045	None	None	None	N	N	N	N
DHRS2	14q	24105572	24114848	None	None	None	N	N	N	N
CPNE6	14q	24540555	24547309	None	Up	None	N	N	N	N
NRL	14q	24549315	24553832	None	Up	None	N	N	N	N
PCK2	14q	24563482	24573339	None	Up	Up	N	N	N	N
WDR23	14q	24583905	24594451	None	Up	None	N	N	N	N
PSME1	14q	24605366	24608176	None	Up	Up	N	N	N	Y
C14orf122	14q	24608173	24610797	None	Up	None	N	N	N	N
PSME2	14q	24612573	24615855	None	Up	Up	N	N	N	Y
RNF31	14q	24616658	24629870	None	Up	None	N	N	N	N
IRF9	14q	24630421	24635774	None	None	None	N	N	N	N
REC8	14q	24641233	24649463	Up	None	None	N	N	N	N
IPO4	14q	24649424	24658124	None	None	None	N	N	N	N
TM9SF1	14q	24659243	24664942	None	None	Up	N	N	N	N
CHMP4A	14q	24678786	24683036	None	Up	Up	N	N	N	N
NEDD8	14q	24686056	24701576	None	Up	None	N	N	N	N
GMPR2	14q	24701627	24708447	None	None	None	N	N	N	N
TINF2	14q	24708850	24711880	None	Up	None	N	N	N	N
TGM1	14q	24718319	24732416	None	None	None	N	N	N	N
RABGGTA	14q	24734743	24740833	None	None	None	N	N	N	N
DHRS1	14q	24759803	24769039	None	None	None	N	N	N	N
CIDEB	14q	24774392	24780576	None	None	None	N	N	N	N
LTB4R	14q	24780704	24787242	None	None	None	N	N	N	N
NFATC4	14q	24837225	24848810	None	None	None	N	N	N	N
KIAA1305	14q	24867991	24888494	None	None	None	N	N	N	N
KIAA0323	14q	24899140	24910547	None	Up	None	N	N	N	N
CMA1	14q	24974711	24977471	None	Down	None	N	N	N	N
CTSG	14q	25042723	25045466	None	None	None	N	N	N	N
GZMH	14q	25075685	25078926	None	None	None	N	N	N	N
GZMB	14q	25100160	25103432	None	Up	None	N	N	N	N
STXBP6	14q	25281305	25519095	None	Up	Up	N	N	N	N
NOVA1	14q	26915088	27066960	None	None	None	N	N	N	N
FOXG1	14q	29236277	29239483	None	Down	None	N	N	N	N
PRKD1	14q	30045686	30396899	None	None	None	N	N	N	N
SCFD1	14q	31091459	31205033	None	None	None	N	N	N	N
COCH	14q	31343740	31359822	Up	None	None	N	N	N	N
STRN3	14q	31363004	31495607	None	None	None	N	N	N	N
AP4S1	14q	31494311	31565656	None	Up	None	N	N	N	N
NUBPL	14q	32183774	32330429	None	None	None	N	N	N	N
ARHGAP5	14q	32546494	32628934	None	None	None	N	N	N	N
AKAP6	14q	32798478	33302268	None	None	None	N	N	N	N
NPAS3	14q	33408458	34273382	None	None	None	N	N	N	N
EGLN3	14q	34393420	34420284	None	None	None	N	N	N	N
C14orf147	14q	34902143	34931468	None	None	None	N	N	N	N
EAPP	14q	34985134	35008943	None	None	None	N	N	N	N
SNX6	14q	35030617	35099315	None	None	None	N	N	N	N
BAZ1A	14q	35221936	35344853	None	None	None	N	N	N	N
SRP54	14q	35452103	35498773	None	None	None	N	N	N	N
PPP2R3C	14q	35554677	35591519	None	None	None	N	N	N	N
KIAA0391	14q	35591757	35743284	None	None	None	N	N	N	N
PSMA6	14q	35747763	35786685	None	Up	None	N	N	N	Y
NFKBIA	14q	35870715	35873960	None	None	None	N	N	N	N
GARNL1	14q	36017713	36278432	None	None	None	N	N	N	N
MBIP	14q	36767763	36789882	None	None	None	N	N	N	N
NKX2-1	14q	36985603	36989430	None	None	None	N	N	N	N
NKX2-8	14q	37049215	37051786	None	Up	None	N	N	N	N
PAX9	14q	37126772	37147011	None	None	None	N	N	N	N
SLC25A21	14q	37147125	37641865	None	None	None	N	N	N	N
SSTR1	14q	38677203	38682268	None	None	Up	N	N	N	N
SEC23A	14q	39501122	39572437	None	None	None	N	N	N	Y
PNN	14q	39644386	39652422	None	None	None	N	N	N	N
MIA2	14q	39703124	39722575	None	None	None	N	N	N	N
CTAGE5	14q	39736327	39820397	None	None	None	N	N	N	N
PRPF39	14q	45553301	45584804	Down	None	None	N	N	N	N
FKBP3	14q	45584801	45603732	None	Up	None	N	N	N	N
C14orf106	14q	45672392	45722605	None	None	None	N	N	N	N
RPL10L	14q	47120219	47121028	None	None	Up	N	N	N	N
RPS29	14q	50043389	50053134	None	None	None	N	N	N	N
RPL36AL	14q	50085405	50087403	None	None	None	N	N	N	N
MGAT2	14q	50087488	50090199	None	None	None	N	N	N	N
C14orf104	14q	50091891	50101948	None	None	None	N	N	N	N
POLE2	14q	50110269	50155098	Down	Up	None	N	N	N	N
KLHDC2	14q	50234786	50249856	None	None	None	N	N	N	N
SDCCAG1	14q	50250531	50319539	None	None	None	N	N	N	N
ARF6	14q	50359735	50363772	None	Up	None	N	N	N	N
C14orf138	14q	50575349	50583297	None	None	None	N	N	N	N
SOS2	14q	50583845	50698099	None	None	None	N	N	N	N
L2HGDH	14q	50709151	50778947	None	Up	None	N	N	N	N
ATP5S	14q	50779046	50789743	None	None	None	N	N	N	N
CDKL1	14q	50796308	50862642	None	None	None	N	N	N	N
MAP4K5	14q	50885210	50999376	None	None	None	N	N	N	N
SAV1	14q	51100297	51135071	Up	None	None	N	N	N	N
PYGL	14q	51371934	51411248	Up	None	None	N	N	N	N
TRIM9	14q	51462784	51562422	None	None	None	N	N	N	N
C14orf166	14q	52456227	52471420	Up	None	None	N	N	N	N
NID2	14q	52471519	52535946	None	None	None	N	N	N	N
PTGDR	14q	52734430	52743442	None	None	None	N	N	N	N
PTGER2	14q	52781015	52795322	None	None	None	N	N	N	N
ERO1L	14q	53108604	53162419	None	None	None	N	N	N	N
PSMC6	14q	53173895	53194716	None	None	Up	N	N	N	Y
PLEKHC1	14q	53326205	53417815	None	None	None	N	N	N	N
BMP4	14q	54416454	54423554	Up	Down	None	N	N	N	N
CDKN3	14q	54863672	54886934	None	Up	None	N	N	N	N
CNIH	14q	54893646	54908148	None	None	None	N	N	N	N
GMFB	14q	54941208	54955744	None	None	None	N	N	N	N
CGRRF1	14q	54976586	55005334	None	None	None	N	N	N	N
SAMD4A	14q	55034329	55260033	None	None	None	N	N	N	N
GCH1	14q	55308723	55369542	Down	None	None	N	N	N	N
WDHD1	14q	55405655	55493819	Down	None	Up	N	N	N	N
LGALS3	14q	55595934	55612148	None	None	None	N	N	N	N
DLG7	14q	55614833	55658396	None	Up	None	N	N	N	N
KIAA0831	14q	55833108	55878576	None	Down	None	N	N	N	N
KTN1	14q	56046924	56151302	None	None	None	N	N	N	N
PELI2	14q	56585092	56768031	None	None	None	N	N	N	N
C14orf101	14q	57046510	57116232	None	None	None	N	N	N	N
EXOC5	14q	57669193	57735617	None	None	None	N	N	N	N
C14orf108	14q	57735605	57756797	None	None	Up	N	N	N	N
ACTR10	14q	58666832	58702353	None	None	None	N	N	N	N
PSMA3	14q	58711522	58738727	None	None	Up	N	N	N	Y
ARID4A	14q	58765221	58840451	None	None	None	N	N	N	N
TIMM9	14q	58875369	58894232	None	None	None	N	N	N	N
KIAA0586	14q	58894102	59015549	Down	None	None	N	N	N	N
DACT1	14q	59105554	59115038	None	None	None	N	N	N	N
DAAM1	14q	59730158	59838123	None	None	None	N	N	N	N
GPR135	14q	59930239	59932059	None	None	None	N	N	N	N
RTN1	14q	60062693	60337557	None	None	None	N	N	N	N
C14orf135	14q	60558628	60601532	None	None	None	N	N	N	N
DHRS7	14q	60611499	60632211	None	None	None	N	N	N	N
PPM1A	14q	60712469	60765805	Down	None	None	N	N	N	N
SIX6	14q	60975937	60978525	None	None	None	N	N	N	N
SIX1	14q	61111416	61116155	None	None	None	N	N	N	N
MNAT1	14q	61201458	61435398	None	None	None	N	N	N	N
TRMT5	14q	61438166	61447782	None	Up	None	N	N	N	N
SLC38A6	14q	61447964	61550451	None	None	None	N	N	N	N
TMEM30B	14q	61744088	61748530	None	None	Up	N	N	N	N
PRKCH	14q	61788514	62017698	Down	None	None	N	N	N	N
HIF1A	14q	62162118	62214977	None	None	None	N	N	N	N
SNAPC1	14q	62229074	62263146	None	None	None	N	N	N	N
PPP2R5E	14q	63840609	63974956	None	None	None	N	N	N	N
SGPP1	14q	64150934	64194756	None	None	None	N	N	N	N
SYNE2	14q	64319682	64693167	None	None	Up	N	N	N	N
ESR2	14q	64699746	64761128	None	None	None	N	N	N	N
MTHFD1	14q	64854758	64926725	Down	Up	Up	N	N	N	N
AKAP5	14q	64932216	64941221	Up	None	None	N	N	N	N
ZBTB25	14q	64953554	64970554	None	None	None	N	N	N	N
ZBTB1	14q	64971291	65000408	None	None	None	N	N	N	N
HSPA2	14q	65007185	65009954	Up	None	None	N	N	N	N
PLEKHG3	14q	65171192	65211060	None	None	None	N	N	N	N
SPTB	14q	65233116	65289866	Up	None	None	N	N	N	N
GPX2	14q	65405869	65409623	None	Up	None	N	N	N	N
RAB15	14q	65412531	65438875	None	None	None	N	N	N	N
FNTB	14q	65453506	65529370	None	None	None	N	N	N	N
MAX	14q	65472818	65569262	None	None	None	N	N	N	N
FUT8	14q	65877309	66210839	None	None	None	N	N	N	N
GPHN	14q	66974124	67648525	None	None	Up	N	N	N	N
MPP5	14q	67708011	67802778	None	None	None	N	N	N	N
ATP6V1D	14q	67804580	67826720	None	None	None	N	N	N	N
EIF2S1	14q	67827033	67853233	None	None	None	N	N	N	N
PLEK2	14q	67853699	67878828	None	None	None	N	N	N	N
PIGH	14q	68056022	68067017	None	None	None	N	N	N	N
ARG2	14q	68086578	68118436	None	None	None	N	N	N	N
VTI1B	14q	68117866	68141602	None	None	None	N	N	N	N
RDH11	14q	68143518	68162510	None	None	Up	N	N	N	N
ZFYVE26	14q	68213236	68283306	None	None	None	N	N	N	N
RAD51L1	14q	68286495	68964598	None	None	None	N	N	N	N
ZFP36L1	14q	69254371	69262960	None	None	None	N	N	N	N
ACTN1	14q	69340839	69446083	None	None	None	N	N	N	N
EXDL2	14q	69658193	69710737	None	None	None	N	N	N	N
ERH	14q	69846839	69865021	None	None	None	N	N	N	N
SLC39A9	14q	69865095	69929107	None	None	None	N	N	N	N
KIAA0247	14q	70078309	70181861	None	None	None	N	N	N	N
SFRS5	14q	70233828	70238722	None	None	None	N	N	N	N
SLC10A1	14q	70242551	70264006	None	None	None	N	N	N	N
SYNJ2BP	14q	70833212	70883807	None	None	None	N	N	N	N
ADAM20	14q	70989077	71001732	None	None	None	N	N	N	N
MED6	14q	71049937	71067407	None	None	None	N	N	N	N
MAP3K9	14q	71189242	71275888	None	None	None	N	N	N	N
PCNX	14q	71374121	71582099	None	None	None	N	N	N	N
SIPA1L1	14q	72052997	72207946	None	None	None	N	N	N	N
RGS6	14q	72399785	73029462	None	None	None	N	N	N	N
RBM25	14q	73525220	73588076	None	None	None	N	N	N	N
PSEN1	14q	73603142	73690399	None	None	None	N	N	N	N
NUMB	14q	73741917	73925286	None	None	None	N	N	N	N
C14orf169	14q	73957643	73960105	Down	None	None	N	N	N	N
PNMA1	14q	74178485	74181128	None	None	None	N	N	N	N
C14orf43	14q	74181824	74253961	None	None	None	N	N	N	N
ZNF410	14q	74353317	74398991	None	None	None	N	N	N	N
COQ6	14q	74416954	74429813	None	None	None	N	N	N	N
ENTPD5	14q	74433180	74486026	None	Up	None	N	N	N	N
C14orf45	14q	74486058	74532796	None	None	None	N	N	N	N
ALDH6A1	14q	74524367	74551196	None	None	Up	N	N	N	N
ABCD4	14q	74751979	74769767	None	None	None	N	N	N	N
C14orf115	14q	74815165	74826711	None	Up	None	N	N	N	N
NPC2	14q	74946642	74960084	None	None	None	N	N	N	N
LTBP2	14q	74964885	75079034	None	None	None	N	N	N	N
KIAA0317	14q	75127954	75179807	None	None	None	N	N	N	N
FCF1	14q	75179849	75203390	None	None	None	N	N	N	N
YLPM1	14q	75230068	75304013	None	None	None	N	N	N	N
DLST	14q	75348593	75370450	None	None	None	N	N	N	N
PGF	14q	75408532	75422467	None	None	None	N	N	N	N
EIF2B2	14q	75469611	75476294	None	None	None	N	N	N	N
MLH3	14q	75480466	75518235	None	None	None	N	N	N	N
ACYP1	14q	75519927	75530736	None	None	None	N	N	N	N
C14orf140	14q	75536279	75546690	None	None	None	N	N	N	N
NEK9	14q	75548817	75593778	None	None	None	N	N	N	N
TMED10	14q	75598170	75643349	None	None	Up	N	N	N	N
FOS	14q	75745480	75748937	None	None	None	N	N	N	N
JDP2	14q	75898836	75939404	Up	None	None	N	N	N	N
BATF	14q	75988783	76013334	None	Up	Up	N	N	N	N
FLVCR2	14q	76071804	76114512	None	None	None	N	N	N	N
C14orf1	14q	76117232	76127538	None	None	None	N	N	N	N
TTLL5	14q	76127550	76421425	None	None	None	N	N	N	N
TGFB3	14q	76424441	76448092	None	None	None	N	N	N	N
C14orf118	14q	76620696	76679146	None	None	None	N	N	N	N
VASH1	14q	77228234	77249363	None	None	None	N	N	N	N
NGB	14q	77731833	77737655	None	None	None	N	N	N	N
POMT2	14q	77741298	77787225	None	None	None	N	N	N	N
GSTZ1	14q	77787705	77797940	None	Up	None	N	N	N	N
C14orf133	14q	77893017	77923983	None	None	None	N	N	N	N
AHSA1	14q	77924372	77935815	None	None	None	N	N	N	N
SPTLC2	14q	77972339	78083110	None	Up	None	N	N	N	N
ALKBH1	14q	78138748	78174356	None	None	None	N	N	N	N
C14orf156	14q	78174413	78183941	None	None	None	N	N	N	N
SNW1	14q	78183943	78227497	None	None	None	N	N	N	N
NRXN3	14q	78870073	80334633	None	None	None	N	N	N	N
DIO2	14q	80663867	80677864	None	None	None	N	N	N	N
TSHR	14q	81421868	81612646	Up	None	None	N	N	N	N
GTF2A1	14q	81641795	81687575	None	Up	None	N	N	N	N
SEL1L	14q	81937890	82000205	None	None	None	N	N	N	N
FLRT2	14q	85996487	86094270	None	Down	None	N	N	N	N
GALC	14q	88399357	88460009	None	None	None	N	N	N	N
GPR65	14q	88471467	88481155	None	Up	None	N	N	N	N
KCNK10	14q	88646451	88793256	None	None	None	N	N	N	N
SPATA7	14q	88851987	88904804	None	None	None	N	N	N	N
PTPN21	14q	88932121	89021123	None	None	Down	N	N	N	N
ZC3H14	14q	89029252	89079853	None	None	None	N	N	N	N
FOXN3	14q	89622515	89883454	None	None	None	N	N	N	N
C14orf143	14q	90261335	90421121	None	Up	None	N	N	N	N
TDP1	14q	90422245	90511108	Down	Up	None	N	N	N	N
KCNK13	14q	90528108	90652201	None	Up	Up	N	N	N	N
PSMC1	14q	90722893	90738966	None	None	Up	N	N	N	Y
RPS6KA5	14q	91360318	91526993	Down	None	None	N	N	N	N
C14orf159	14q	91580356	91691740	None	None	None	N	N	N	N
GPR68	14q	91698875	91720224	None	Up	None	N	N	N	N
CCDC88C	14q	91737666	91884188	None	Up	None	N	N	N	N
SMEK1	14q	91923824	91976824	None	None	None	N	N	N	N
C14orf161	14q	92047117	92198413	None	None	Up	N	N	N	N
FBLN5	14q	92335754	92414046	None	None	None	N	N	N	N
TRIP11	14q	92434242	92506403	None	None	None	N	N	N	N
ATXN3	14q	92524895	92572965	None	None	None	N	N	N	N
NDUFB1	14q	92582467	92588153	None	Up	Up	N	N	N	N
RIN3	14q	92980124	93155334	Down	None	None	N	N	N	N
LGMN	14q	93170151	93215047	None	Up	None	N	N	N	Y
GOLGA5	14q	93260575	93306306	None	None	None	N	N	N	N
CHGA	14q	93389444	93401638	None	None	Up	N	N	N	N
ITPK1	14q	93406067	93582263	None	None	None	N	N	N	N
MOAP1	14q	93648540	93651249	None	None	None	N	N	N	N
C14orf109	14q	93651374	93653425	None	Up	None	N	N	N	N
C14orf130	14q	93673400	93695561	None	None	Up	N	N	N	N
BTBD7	14q	93703895	93799438	None	None	None	N	N	N	N
OTUB2	14q	94492723	94515276	None	None	None	N	N	N	N
DDX24	14q	94517267	94547558	None	None	Up	N	N	N	N
IFI27	14q	94577078	94583036	None	Up	None	N	N	N	N
KIAA1622	14q	94640648	94694182	None	None	None	N	N	N	N
SERPINA10	14q	94749649	94759608	None	None	None	N	N	N	N
SERPINA6	14q	94770584	94789688	None	None	None	N	N	N	N
SERPINA1	14q	94843083	94855153	None	None	None	N	N	N	N
SERPINA4	14q	95027756	95036250	None	None	None	N	N	N	N
SERPINA5	14q	95047705	95059457	Up	Down	None	N	N	N	N
SERPINA3	14q	95078713	95090390	None	None	None	N	N	N	N
DICER1	14q	95552564	95599840	None	None	None	N	N	N	N
CLMN	14q	95648275	95786245	None	None	None	N	N	N	N
GLRX5	14q	96001322	96011055	None	Up	None	N	N	N	N
TCL1A	14q	96176303	96180533	Up	None	None	N	N	N	N
C14orf132	14q	96505660	96560308	None	None	None	N	N	N	N
BDKRB2	14q	96671134	96710666	None	None	None	N	N	N	N
BDKRB1	14q	96722546	96731100	None	None	None	N	N	N	N
ATG2B	14q	96747594	96829678	None	None	None	N	N	N	N
PAPOLA	14q	96968712	97001935	None	Up	None	N	N	N	N
VRK1	14q	97263683	97347951	None	Up	None	N	N	N	N
BCL11B	14q	99635624	99738050	None	None	None	N	N	N	N
SETD3	14q	99864082	99947226	None	None	None	N	N	N	N
CCNK	14q	99947738	99977852	None	None	None	N	N	N	N
CYP46A1	14q	100150754	100193638	None	Up	None	N	N	N	N
EML1	14q	100259744	100408395	Up	None	None	N	N	N	N
EVL	14q	100531750	100610573	None	None	None	N	N	N	N
YY1	14q	100705101	100745371	None	None	None	N	N	N	N
WARS	14q	100800124	100841927	None	Up	Up	N	N	N	N
BEGAIN	14q	101003483	101034407	None	None	None	N	N	N	N
DLK1	14q	101193201	101201467	None	None	None	N	N	N	N
DIO3	14q	102027687	102029789	None	None	None	N	N	N	N
PPP2R5C	14q	102228134	102394328	None	None	Up	N	N	N	N
DYNC1H1	14q	102430864	102517135	None	None	None	N	N	N	Y
HSP90AA1	14q	102547074	102553512	None	None	None	N	N	N	N
C14orf131	14q	102786087	102809511	None	Up	None	N	N	N	N
CINP	14q	102814618	102829253	None	None	None	N	N	N	N
KIAA0329	14q	102829299	102932008	None	None	None	N	N	N	N
RCOR1	14q	103058995	103196913	None	None	None	N	N	N	N
TRAF3	14q	103243815	103377837	None	Up	None	N	N	N	N
AMN	14q	103388992	103397179	None	None	None	N	N	N	N
CDC42BPB	14q	103398715	103523742	None	None	None	N	N	N	N
TNFAIP2	14q	103592663	103603776	Down	Up	None	N	N	N	N
EIF5	14q	103800338	103811361	None	Up	None	N	N	N	N
MARK3	14q	103851700	103970166	None	None	None	N	N	N	N
CKB	14q	103985994	103989196	Up	None	None	N	N	N	N
C14orf172	14q	103995508	104003410	None	Up	None	N	N	N	N
BAG5	14q	104022880	104028655	None	None	None	N	N	N	N
KLC1	14q	104095524	104152568	None	None	None	N	N	N	Y
XRCC3	14q	104163953	104181823	None	Up	None	N	N	N	N
ZFYVE21	14q	104182080	104200005	None	None	None	N	N	N	N
PPP1R13B	14q	104200087	104313927	None	Up	None	N	N	N	N
C14orf2	14q	104378624	104387903	None	Up	None	N	N	N	N
C14orf173	14q	105155942	105185947	None	Up	None	N	N	N	N
SIVA1	14q	105219469	105225996	None	Up	None	N	N	N	N
AKT1	14q	105235686	105259938	Down	Up	None	N	N	N	N
KIAA0284	14q	105331649	105363107	None	None	None	N	N	N	N
AHNAK2	14q	105403590	105444694	Down	None	None	N	N	N	N
CDCA4	14q	105475909	105487425	None	Up	None	N	N	N	N
GPR132	14q	105515725	105531887	None	None	None	N	N	N	N
JAG2	14q	105607317	105635161	None	None	None	N	N	N	N
BRF1	14q	105675622	105781914	None	Up	None	N	N	N	N
PACS2	14q	105767147	105864484	None	None	None	N	N	N	N
MTA1	14q	105886185	105937057	None	None	None	N	N	N	N
CRIP2	14q	105939274	105946507	None	None	None	N	N	N	N
CRIP1	14q	105953256	105955124	None	None	None	N	N	N	N
TMEM121	14q	105992952	105996539	None	Up	None	N	N	N	N
TUBGCP5	15q	22833394	22873891	None	None	None	N	N	N	N
CYFIP1	15q	22892648	23003603	Down	None	None	N	N	N	N
MKRN3	15q	23810453	23813166	None	None	None	N	N	N	N
MAGEL2	15q	23888695	23892993	None	Down	None	N	N	N	N
NDN	15q	23930553	23932450	None	None	None	N	N	N	N
SNRPN	15q	25068793	25223729	None	None	None	N	N	N	N
UBE3A	15q	25582395	25684175	None	None	None	N	N	N	N
ATP10A	15q	25923859	26108349	None	Up	None	N	N	N	N
GABRB3	15q	26788693	26874325	None	None	None	N	N	N	N
GABRA5	15q	27112272	27194357	Up	None	None	N	N	N	N
GABRG3	15q	27216428	27726479	Down	Up	None	N	N	N	N
OCA2	15q	28000022	28344458	None	None	None	N	N	N	N
HERC2	15q	28356182	28567298	None	None	None	N	N	N	N
APBA2	15q	29213839	29410516	Up	None	Down	N	N	N	N
TMEM22	15q	29412454	29862927	None	None	None	N	N	N	N
TJP1	15q	29992356	30114706	None	None	None	N	N	N	N
TRPM1	15q	31293263	31453476	None	None	None	N	N	N	N
KLF13	15q	31619082	31670102	None	None	None	N	N	N	N
ARHGAP11A	15q	32907690	32932150	None	None	None	N	N	N	N
SCG5	15q	32933869	32989298	Up	Down	Down	N	N	N	N
GREM1	15q	33010204	33026870	None	None	None	N	N	N	N
RYR3	15q	33603176	34158303	None	None	None	N	N	N	N
AVEN	15q	34158427	34331303	None	None	None	N	N	N	N
CHRM5	15q	34261088	34357287	None	None	None	N	N	N	N
C15orf24	15q	34376223	34394053	None	None	None	N	N	N	N
C15orf29	15q	34432874	34502297	None	None	None	N	N	N	N
TMEM8	15q	34517197	34522366	None	None	None	N	N	N	N
SLC12A6	15q	34522196	34611021	None	None	None	N	N	N	N
NOLA3	15q	34633916	34635362	None	None	None	N	N	N	N
AGPAT7	15q	34651088	34659395	None	None	None	N	N	N	N
GOLGA8A	15q	34671269	34682001	None	None	None	N	N	N	N
ACTC1	15q	35080296	35087927	None	None	None	N	N	N	N
AQR	15q	35148551	35261995	None	None	None	N	N	N	N
ZNF770	15q	35270541	35280497	None	None	None	N	N	N	N
MEIS2	15q	37183221	37392341	None	None	None	N	N	N	N
RASGRP1	15q	38780301	38857007	None	None	None	N	N	N	N
THBS1	15q	39873279	39889668	None	None	None	N	N	N	N
GPR176	15q	40091222	40213093	Up	None	None	N	N	N	N
SRP14	15q	40327890	40331389	None	None	None	N	N	N	N
BUB1B	15q	40453209	40513337	None	None	None	N	N	N	N
PAK6	15q	40531291	40569688	None	None	None	N	N	N	N
PLCB2	15q	40580097	40600174	None	Up	None	N	N	N	N
IVD	15q	40697685	40713512	None	None	None	N	N	N	N
BAHD1	15q	40733410	40760441	None	Down	None	N	N	N	N
RPUSD2	15q	40861491	40866893	None	None	None	N	N	N	N
CASC5	15q	40886446	40954881	None	None	None	N	N	N	N
RAD51	15q	40987326	41024356	Down	Up	None	Y	N	N	N
FAM82C	15q	41028085	41047458	Down	None	None	N	N	N	N
GCHFR	15q	41056284	41059911	None	None	None	N	N	N	N
DNAJC17	15q	41060066	41099676	Down	None	None	N	N	N	N
PPP1R14D	15q	41107642	41120907	None	Up	None	N	N	N	N
SPINT1	15q	41136245	41149853	None	None	None	N	N	N	N
CHAC1	15q	41245635	41248717	None	None	Down	N	N	N	N
OIP5	15q	41601465	41624819	None	None	None	N	N	N	N
NUSAP1	15q	41624891	41673248	None	None	None	N	N	N	N
NDUFAF1	15q	41679546	41694658	None	None	None	N	N	N	N
RTF1	15q	41709301	41775761	Down	None	None	N	N	N	N
ITPKA	15q	41786055	41795757	None	None	None	N	N	N	N
LTK	15q	41795839	41806085	None	Up	None	N	N	N	N
RPAP1	15q	41809374	41836475	None	None	None	N	N	N	N
TYRO3	15q	41851219	41871536	None	None	None	N	N	N	N
MGA	15q	41952609	42062141	None	None	None	N	N	N	N
PLA2G4B	15q	42131010	42140346	None	None	None	N	N	N	N
SPTBN5	15q	42140343	42186275	None	None	None	N	N	N	N
EHD4	15q	42191638	42264755	Down	Up	None	N	N	N	N
VPS39	15q	42450898	42500502	None	None	None	N	N	N	N
TMEM87A	15q	42502649	42565782	None	None	None	N	N	N	N
CAPN3	15q	42651697	42704515	None	None	None	N	N	N	N
ZFP106	15q	42704634	42749765	None	None	None	N	N	N	N
SNAP23	15q	42787503	42825259	None	None	None	N	N	N	N
[truncated: 181,075 more chars]
