# Supplementary material for: Tensor GSVD of Patient- and Platform-Matched Tumor and Normal DNA Copy-Number Profiles Uncovers Chromosome Arm-Wide Patterns of Tumor-Exclusive Platform-Consistent Alterations Encoding for Cell Transformation and Predicting Ovarian Cancer Survival
Source: PLoS One. 2015 Apr 15;10(4):e0121396. doi: 10.1371/journal.pone.0121396 (PMC4398562; doi:10.1371/journal.pone.0121396)
Supplement: S5 Dataset — A tab-delimited text format file tabulating differential expression of 639 autosomal and X chromosome microRNAs in the 6p+12p, 7p, and Xq tensor GSVD classes. The microRNA expression profiles of 395 patients are available in tab-delimited text format files at http://www.alterlab.org/OV_prognosis/. (TXT) [file pone.0121396.s007.txt]

miRNA	Chromosome	Chromosome_Start	Chromosome_End	6p+12p	7p	Xq
hsa-miR-200b	1p	1102484	1102578	None	None	None
hsa-miR-200b*	1p	1102484	1102578	None	None	None
hsa-miR-200a	1p	1103243	1103332	None	None	None
hsa-miR-200a*	1p	1103243	1103332	None	None	None
hsa-miR-429	1p	1104385	1104467	None	None	None
hsa-miR-551a	1p	3477259	3477354	None	None	None
hsa-miR-34a	1p	9211727	9211836	None	None	None
hsa-miR-34a*	1p	9211727	9211836	None	None	None
hsa-miR-552	1p	35135200	35135295	None	None	None
hsa-miR-30e	1p	41220027	41220118	None	None	None
hsa-miR-30e*	1p	41220027	41220118	None	None	None
hsa-miR-30c-1*	1p	41222956	41223044	None	None	None
hsa-miR-186	1p	71533314	71533399	Down	None	None
hsa-miR-186*	1p	71533314	71533399	None	Up	None
hsa-miR-760	1p	94312388	94312467	None	None	None
hsa-miR-137	1p	98511626	98511727	None	None	None
hsa-miR-553	1p	100746797	100746864	None	None	None
hsa-miR-197	1p	110141515	110141589	Down	None	None
hsa-miR-942	1p	117637265	117637350	None	None	None
hsa-miR-554	1q	151518272	151518367	None	None	None
hsa-miR-190b	1q	154166141	154166219	None	None	None
hsa-miR-92b	1q	155164968	155165063	None	None	None
hsa-miR-92b*	1q	155164968	155165063	None	None	None
hsa-miR-555	1q	155316141	155316236	None	None	None
hsa-miR-765	1q	156905923	156906036	None	None	None
hsa-miR-556-5p	1q	162312351	162312372	None	None	None
hsa-miR-556-3p	1q	162312390	162312411	None	None	None
hsa-miR-921	1q	166123980	166124035	None	None	None
hsa-miR-557	1q	168344762	168344859	None	None	None
hsa-miR-214	1q	172107938	172108047	None	Down	None
hsa-miR-214*	1q	172107938	172108047	None	None	None
hsa-miR-199a-5p	1q	172113732	172113754	None	None	None
hsa-miR-488	1q	176998499	176998581	Up	None	None
hsa-miR-488*	1q	176998499	176998581	None	None	None
hsa-miR-1231	1q	201777739	201777830	None	None	None
hsa-miR-135b	1q	205417430	205417526	None	None	None
hsa-miR-135b*	1q	205417430	205417526	None	None	None
hsa-miR-29c	1q	207975197	207975284	None	None	None
hsa-miR-29c*	1q	207975197	207975284	Down	None	None
hsa-miR-29b-2*	1q	207975788	207975868	None	None	None
hsa-miR-205	1q	209605478	209605587	None	Up	None
hsa-miR-215	1q	220291195	220291304	None	None	None
hsa-miR-558	2p	32757220	32757313	Down	None	None
hsa-miR-559	2p	47604814	47604909	None	None	None
hsa-miR-217	2p	56210102	56210211	None	None	None
hsa-miR-216a	2p	56216085	56216194	None	Down	None
hsa-miR-216b	2p	56227849	56227930	None	None	None
hsa-miR-933	2q	176032361	176032437	None	None	None
hsa-miR-10b	2q	177015031	177015140	None	None	None
hsa-miR-10b*	2q	177015031	177015140	None	None	None
hsa-miR-561	2q	189162219	189162315	None	None	Up
hsa-miR-26b	2q	219267369	219267445	None	Down	None
hsa-miR-26b*	2q	219267369	219267445	None	None	None
hsa-miR-375	2q	219866367	219866430	None	None	None
hsa-miR-562	2q	233037363	233037457	None	None	None
hsa-miR-149	2q	241395418	241395506	Up	None	None
hsa-miR-149*	2q	241395418	241395506	None	None	None
hsa-miR-885-3p	3p	10436183	10436204	None	None	None
hsa-miR-885-5p	3p	10436215	10436236	None	None	None
hsa-miR-563	3p	15915278	15915356	None	None	None
hsa-miR-26a-1*	3p	38010895	38010971	None	None	None
hsa-miR-138-1*	3p	44155704	44155802	None	None	None
hsa-miR-564	3p	44903380	44903473	None	None	None
hsa-miR-1226	3p	47891045	47891119	None	None	None
hsa-miR-1226*	3p	47891045	47891119	None	None	None
hsa-miR-425	3p	49057581	49057667	None	Up	None
hsa-miR-425*	3p	49057581	49057667	None	None	None
hsa-miR-191	3p	49058051	49058142	None	None	None
hsa-miR-191*	3p	49058051	49058142	None	None	None
hsa-miR-566	3p	50210759	50210852	None	None	None
hsa-let-7g	3p	52302294	52302377	Down	None	None
hsa-let-7g*	3p	52302294	52302377	None	None	None
hsa-miR-567	3q	111831648	111831745	None	None	None
hsa-miR-568	3q	114035322	114035416	None	None	None
hsa-miR-198	3q	120114515	120114576	None	None	None
hsa-miR-15b	3q	160122376	160122473	None	Up	None
hsa-miR-15b*	3q	160122376	160122473	None	None	None
hsa-miR-16-2*	3q	160122533	160122613	None	None	None
hsa-miR-551b	3q	168269642	168269737	None	None	None
hsa-miR-551b*	3q	168269642	168269737	None	None	None
hsa-miR-569	3q	170824453	170824548	None	None	None
hsa-miR-1224-5p	3q	183959193	183959211	None	None	None
hsa-miR-1224-3p	3q	183959257	183959277	Down	None	None
hsa-miR-28-5p	3q	188406582	188406603	None	None	None
hsa-miR-28-3p	3q	188406622	188406643	None	None	None
hsa-miR-944	3q	189547711	189547798	None	None	None
hsa-miR-570	3q	195426272	195426368	None	None	None
hsa-miR-922	3q	197401367	197401447	None	None	None
hsa-miR-571	4p	343946	344041	None	None	None
hsa-miR-943	4p	1988111	1988204	Down	None	None
hsa-miR-95	4p	8007028	8007108	Up	None	None
hsa-miR-572	4p	11370451	11370545	None	None	None
hsa-miR-218-1*	4p	20529898	20530007	None	None	None
hsa-miR-573	4p	24521815	24521913	None	None	None
hsa-miR-574-5p	4p	38869677	38869699	Down	None	None
hsa-miR-574-3p	4p	38869713	38869734	None	None	None
hsa-miR-575	4q	83674490	83674583	None	None	None
hsa-miR-576-5p	4q	110409869	110409890	None	None	None
hsa-miR-576-3p	4q	110409908	110409929	None	None	Up
hsa-miR-297	4q	111781738	111781803	None	None	None
hsa-miR-367	4q	113569030	113569097	None	None	None
hsa-miR-367*	4q	113569030	113569097	Up	None	None
hsa-miR-302d	4q	113569160	113569227	None	None	None
hsa-miR-302d*	4q	113569160	113569227	None	None	None
hsa-miR-302a	4q	113569339	113569407	None	None	None
hsa-miR-302a*	4q	113569339	113569407	None	None	None
hsa-miR-302c	4q	113569519	113569586	None	None	None
hsa-miR-302c*	4q	113569519	113569586	None	None	None
hsa-miR-302b	4q	113569641	113569713	None	None	None
hsa-miR-302b*	4q	113569641	113569713	None	None	None
hsa-miR-577	4q	115577915	115578010	None	Up	None
hsa-miR-578	4q	166307394	166307489	None	None	None
hsa-miR-887	5p	15935291	15935369	Up	None	None
hsa-miR-579	5p	32394484	32394581	None	None	Up
hsa-miR-580	5p	36147994	36148090	None	Up	None
hsa-miR-581	5q	53247334	53247429	None	None	None
hsa-miR-449a	5q	54466360	54466450	None	None	None
hsa-miR-449b	5q	54466474	54466570	None	None	None
hsa-miR-582-3p	5q	58999456	58999477	None	None	None
hsa-miR-582-5p	5q	58999492	58999514	None	None	None
hsa-miR-583	5q	95414842	95414916	None	None	None
hsa-miR-874	5q	136983261	136983338	None	None	None
hsa-miR-584	5q	148441876	148441972	None	None	None
hsa-miR-143	5q	148808481	148808586	None	None	None
hsa-miR-143*	5q	148808481	148808586	None	None	None
hsa-miR-145	5q	148810209	148810296	None	None	None
hsa-miR-145*	5q	148810209	148810296	None	None	None
hsa-miR-146a	5q	159912359	159912457	Down	None	None
hsa-miR-146a*	5q	159912359	159912457	None	None	None
hsa-miR-218-2*	5q	168195151	168195260	None	None	None
hsa-miR-585	5q	168690605	168690698	Up	None	None
hsa-miR-1229	5q	179225278	179225346	Down	None	None
hsa-miR-340	5q	179442303	179442397	None	None	None
hsa-miR-340*	5q	179442303	179442397	None	None	None
hsa-miR-548a-3p	6p	18572075	18572096	None	None	None
hsa-miR-877	6p	30552109	30552194	None	None	None
hsa-miR-877*	6p	30552109	30552194	Down	None	None
hsa-miR-1236	6p	31924616	31924717	None	None	None
hsa-miR-586	6p	45165411	45165507	None	None	None
hsa-miR-206	6p	52009147	52009232	None	None	Down
hsa-miR-133b	6p	52013721	52013839	None	Down	None
hsa-miR-30c-2*	6q	72086663	72086734	None	None	None
hsa-miR-30a	6q	72113254	72113324	None	None	None
hsa-miR-30a*	6q	72113254	72113324	None	None	None
hsa-miR-587	6q	107232000	107232095	None	None	Up
hsa-miR-548b-3p	6q	119390227	119390248	None	None	None
hsa-miR-548b-5p	6q	119390263	119390284	None	None	None
hsa-miR-588	6q	126805777	126805859	None	None	Up
hsa-miR-339-3p	7p	1062591	1062613	None	Down	None
hsa-miR-339-5p	7p	1062626	1062648	None	Down	None
hsa-miR-589	7p	5535450	5535548	None	None	None
hsa-miR-589*	7p	5535450	5535548	None	None	Up
hsa-miR-148a	7p	25989539	25989606	None	Down	Up
hsa-miR-148a*	7p	25989539	25989606	None	None	Up
hsa-miR-196b	7p	27209099	27209182	None	None	None
hsa-miR-590-5p	7q	73605543	73605564	None	None	None
hsa-miR-590-3p	7q	73605583	73605603	None	None	None
hsa-miR-653	7q	93112072	93112167	None	Up	None
hsa-miR-489	7q	93113248	93113331	None	None	None
hsa-miR-591	7q	95848974	95849068	None	None	None
hsa-miR-25	7q	99691183	99691266	None	None	None
hsa-miR-25*	7q	99691183	99691266	None	None	None
hsa-miR-93	7q	99691391	99691470	None	None	None
hsa-miR-93*	7q	99691391	99691470	None	Up	None
hsa-miR-106b	7q	99691616	99691697	None	None	None
hsa-miR-106b*	7q	99691616	99691697	None	None	None
hsa-miR-592	7q	126698142	126698238	None	None	None
hsa-miR-593	7q	127721913	127722012	None	None	None
hsa-miR-593*	7q	127721913	127722012	None	None	None
hsa-miR-182	7q	129410223	129410332	None	None	None
hsa-miR-182*	7q	129410223	129410332	None	None	None
hsa-miR-96	7q	129414532	129414609	None	None	None
hsa-miR-96*	7q	129414532	129414609	None	None	None
hsa-miR-183	7q	129414745	129414854	None	None	None
hsa-miR-183*	7q	129414745	129414854	None	None	None
hsa-miR-335	7q	130135952	130136045	Up	None	None
hsa-miR-335*	7q	130135952	130136045	None	None	None
hsa-miR-29a	7q	130561506	130561569	None	None	None
hsa-miR-29a*	7q	130561506	130561569	None	None	None
hsa-miR-29b-1*	7q	130562218	130562298	None	None	None
hsa-miR-490-5p	7q	136587952	136587971	None	None	None
hsa-miR-490-3p	7q	136587989	136588010	None	None	None
hsa-miR-671-5p	7q	150935535	150935557	None	None	None
hsa-miR-671-3p	7q	150935574	150935594	None	None	None
hsa-miR-595	7q	158325410	158325505	Down	None	None
hsa-miR-596	8p	1765397	1765473	None	None	None
hsa-miR-597	8p	9599182	9599278	None	None	None
hsa-miR-598	8p	10892716	10892812	None	Down	None
hsa-miR-383	8p	14710947	14711019	None	None	None
hsa-miR-486-3p	8p	41517961	41517981	None	None	None
hsa-miR-486-5p	8p	41518002	41518023	None	None	None
hsa-miR-599	8q	100548864	100548958	None	None	Up
hsa-miR-875-3p	8q	100549025	100549045	None	None	None
hsa-miR-875-5p	8q	100549058	100549079	None	None	None
hsa-miR-548a-5p	8q	105496648	105496669	None	None	None
hsa-miR-30b	8q	135812763	135812850	Down	Up	None
hsa-miR-30b*	8q	135812763	135812850	Down	Up	None
hsa-miR-30d	8q	135817119	135817188	Down	Up	None
hsa-miR-30d*	8q	135817119	135817188	Down	Up	None
hsa-miR-937	8q	144895127	144895212	Down	None	None
hsa-miR-661	8q	145019359	145019447	None	None	None
hsa-miR-939	8q	145619364	145619445	None	None	None
hsa-miR-1234	8q	145625476	145625559	None	None	None
hsa-miR-491-5p	9p	20716119	20716140	None	None	None
hsa-miR-491-3p	9p	20716153	20716174	None	None	None
hsa-miR-31	9p	21512114	21512184	None	None	None
hsa-miR-31*	9p	21512114	21512184	None	None	None
hsa-miR-876-3p	9p	28863634	28863655	None	None	None
hsa-miR-876-5p	9p	28863673	28863694	None	None	None
hsa-miR-873	9p	28888877	28888953	None	None	None
hsa-miR-204	9q	73424891	73425000	Up	None	Down
hsa-miR-7-1*	9q	86584663	86584772	None	None	None
hsa-let-7f-1*	9q	96938629	96938715	None	None	None
hsa-let-7d	9q	96941116	96941202	Down	None	None
hsa-let-7d*	9q	96941116	96941202	Down	None	None
hsa-miR-23b	9q	97847490	97847586	None	None	None
hsa-miR-23b*	9q	97847490	97847586	None	None	None
hsa-miR-27b	9q	97847727	97847823	None	None	None
hsa-miR-27b*	9q	97847727	97847823	None	None	None
hsa-miR-24-1*	9q	97848303	97848370	None	None	None
hsa-miR-32	9q	111808509	111808578	None	None	None
hsa-miR-32*	9q	111808509	111808578	Down	None	None
hsa-miR-455-5p	9q	116971729	116971750	None	Down	None
hsa-miR-455-3p	9q	116971767	116971787	None	Down	None
hsa-miR-600	9q	125873825	125873922	None	None	None
hsa-miR-601	9q	126164804	126164882	None	None	None
hsa-miR-181a-2*	9q	127454721	127454830	None	None	None
hsa-miR-199b-3p	9q	131007024	131007045	None	None	None
hsa-miR-199b-5p	9q	131007062	131007084	None	Down	None
hsa-miR-126	9q	139565054	139565138	None	None	None
hsa-miR-126*	9q	139565054	139565138	None	None	None
hsa-miR-602	9q	140732871	140732968	None	None	None
hsa-miR-511	10p	17887107	17887193	None	None	None
hsa-miR-603	10p	24564614	24564710	None	None	None
hsa-miR-604	10p	29833933	29834026	None	None	None
hsa-miR-938	10p	29891193	29891275	None	None	None
hsa-miR-605	10q	53059333	53059415	None	None	None
hsa-miR-606	10q	77312216	77312311	None	None	None
hsa-miR-346	10q	88024451	88024545	None	None	None
hsa-miR-107	10q	91352504	91352584	None	None	None
hsa-miR-607	10q	98588426	98588521	None	None	None
hsa-miR-608	10q	102734742	102734841	None	None	None
hsa-miR-146b-5p	10q	104196277	104196298	None	None	None
hsa-miR-146b-3p	10q	104196313	104196334	None	None	None
hsa-miR-936	10q	105807847	105807944	None	None	None
hsa-miR-609	10q	105978547	105978641	None	None	None
hsa-miR-202	10q	135061015	135061124	None	None	None
hsa-miR-202*	10q	135061015	135061124	None	None	None
hsa-miR-210	11p	568089	568198	None	None	None
hsa-miR-675	11p	2017989	2018061	None	None	None
hsa-miR-483-3p	11p	2155372	2155392	None	None	None
hsa-miR-483-5p	11p	2155411	2155432	None	None	None
hsa-miR-610	11p	28078362	28078457	None	None	None
hsa-miR-129-5p	11p	43602958	43602978	Up	None	Down
hsa-miR-130a	11q	57408671	57408759	None	None	None
hsa-miR-130a*	11q	57408671	57408759	None	None	None
hsa-miR-611	11q	61559967	61560033	None	None	None
hsa-miR-1237	11q	64136074	64136175	None	None	None
hsa-miR-192	11q	64658609	64658718	None	None	None
hsa-miR-192*	11q	64658609	64658718	None	None	None
hsa-miR-612	11q	65211929	65212028	None	None	None
hsa-miR-139-3p	11q	72326110	72326132	None	None	None
hsa-miR-139-5p	11q	72326146	72326168	None	None	None
hsa-miR-326	11q	75046136	75046230	Down	Up	None
hsa-miR-708	11q	79113066	79113153	None	None	None
hsa-miR-708*	11q	79113066	79113153	None	None	None
hsa-miR-34b	11q	111383663	111383746	None	None	None
hsa-miR-34b*	11q	111383663	111383746	None	None	None
hsa-miR-34c-5p	11q	111384176	111384198	None	None	None
hsa-miR-34c-3p	11q	111384209	111384230	None	None	None
hsa-miR-125b-1*	11q	121970465	121970552	None	None	None
hsa-miR-100	11q	122022937	122023016	None	None	None
hsa-miR-100*	11q	122022937	122023016	None	None	None
hsa-miR-200c	12p	7072862	7072929	Up	None	None
hsa-miR-200c*	12p	7072862	7072929	Up	None	None
hsa-miR-141	12p	7073260	7073354	Up	None	None
hsa-miR-141*	12p	7073260	7073354	Up	None	None
hsa-miR-613	12p	12917583	12917677	None	None	None
hsa-miR-614	12p	13068763	13068852	None	None	None
hsa-miR-920	12p	24365355	24365429	None	None	None
hsa-miR-615-5p	12q	54427751	54427772	None	None	None
hsa-miR-615-3p	12q	54427794	54427815	Down	None	None
hsa-miR-148b	12q	54731000	54731098	None	None	None
hsa-miR-148b*	12q	54731000	54731098	None	None	None
hsa-miR-1228	12q	57588287	57588359	None	None	None
hsa-miR-1228*	12q	57588287	57588359	Down	None	None
hsa-miR-616	12q	57912946	57913042	None	None	None
hsa-miR-616*	12q	57912946	57913042	None	None	None
hsa-miR-26a-2*	12q	58218392	58218475	None	None	None
hsa-let-7i	12q	62997466	62997549	None	None	None
hsa-let-7i*	12q	62997466	62997549	None	None	None
hsa-miR-548c-5p	12q	65016313	65016334	Down	None	None
hsa-miR-548c-3p	12q	65016349	65016370	None	None	None
hsa-miR-617	12q	81226312	81226408	None	None	None
hsa-miR-618	12q	81329515	81329612	None	None	None
hsa-miR-492	12q	95228174	95228289	None	None	None
hsa-miR-331-5p	12q	95702221	95702242	None	None	None
hsa-miR-331-3p	12q	95702256	95702276	None	None	None
hsa-miR-619	12q	109230684	109230782	None	Up	None
hsa-miR-620	12q	116586365	116586459	None	None	Up
hsa-miR-621	13q	41384902	41384997	None	None	None
hsa-miR-16-1*	13q	50623109	50623197	None	None	Down
hsa-miR-15a	13q	50623255	50623337	None	None	None
hsa-miR-15a*	13q	50623255	50623337	None	None	None
hsa-miR-622	13q	90883436	90883531	None	None	None
hsa-miR-17	13q	92002859	92002942	None	None	None
hsa-miR-17*	13q	92002859	92002942	None	None	None
hsa-miR-18a	13q	92003005	92003075	None	Up	None
hsa-miR-18a*	13q	92003005	92003075	None	Up	Down
hsa-miR-19a	13q	92003145	92003226	None	None	None
hsa-miR-19a*	13q	92003145	92003226	None	None	None
hsa-miR-20a	13q	92003319	92003389	None	None	None
hsa-miR-20a*	13q	92003319	92003389	None	None	None
hsa-miR-19b-1*	13q	92003446	92003532	None	None	None
hsa-miR-92a-1*	13q	92003568	92003645	None	None	None
hsa-miR-623	13q	100008385	100008482	None	None	None
hsa-miR-208a	14q	23857805	23857875	None	None	None
hsa-miR-208b	14q	23887196	23887272	None	None	None
hsa-miR-624	14q	31483852	31483948	None	None	None
hsa-miR-624*	14q	31483852	31483948	None	None	None
hsa-miR-625	14q	65937820	65937904	Down	Up	None
hsa-miR-625*	14q	65937820	65937904	None	Up	None
hsa-miR-342-5p	14q	100576010	100576030	None	None	None
hsa-miR-342-3p	14q	100576052	100576074	None	None	None
hsa-miR-345	14q	100774196	100774293	None	Up	None
hsa-miR-770-5p	14q	101318746	101318768	None	None	None
hsa-miR-493	14q	101335397	101335485	None	None	None
hsa-miR-493*	14q	101335397	101335485	None	None	None
hsa-miR-337-5p	14q	101340852	101340872	None	Down	None
hsa-miR-337-3p	14q	101340890	101340911	None	Down	None
hsa-miR-665	14q	101341370	101341441	None	None	None
hsa-miR-431	14q	101347344	101347457	None	None	None
hsa-miR-431*	14q	101347344	101347457	None	None	None
hsa-miR-433	14q	101348223	101348315	None	None	None
hsa-miR-127-5p	14q	101349338	101349359	None	None	None
hsa-miR-127-3p	14q	101349372	101349393	None	Down	None
hsa-miR-432	14q	101350820	101350913	None	Down	None
hsa-miR-432*	14q	101350820	101350913	None	None	None
hsa-miR-136	14q	101351039	101351120	None	Down	None
hsa-miR-136*	14q	101351039	101351120	None	Down	None
hsa-miR-370	14q	101377476	101377550	None	None	None
hsa-miR-379	14q	101488403	101488469	None	Down	None
hsa-miR-379*	14q	101488403	101488469	None	None	None
hsa-miR-411	14q	101489662	101489757	None	None	None
hsa-miR-411*	14q	101489662	101489757	None	None	None
hsa-miR-299-5p	14q	101490137	101490158	None	None	None
hsa-miR-299-3p	14q	101490169	101490190	None	Down	None
hsa-miR-380	14q	101491354	101491414	None	None	None
hsa-miR-380*	14q	101491354	101491414	None	None	None
hsa-miR-758	14q	101492357	101492444	None	None	None
hsa-miR-494	14q	101495971	101496051	None	None	None
hsa-miR-543	14q	101498324	101498401	None	Down	None
hsa-miR-495	14q	101500092	101500173	None	Down	None
hsa-miR-376c	14q	101506027	101506092	None	Down	None
hsa-miR-654-5p	14q	101506571	101506592	None	None	None
hsa-miR-654-3p	14q	101506606	101506627	None	None	None
hsa-miR-376b	14q	101506773	101506872	None	Down	None
hsa-miR-300	14q	101507700	101507782	None	Up	None
hsa-miR-381	14q	101512257	101512331	None	Down	None
hsa-miR-487b	14q	101512792	101512875	None	Down	None
hsa-miR-539	14q	101513658	101513735	None	None	None
hsa-miR-889	14q	101514238	101514316	None	None	None
hsa-miR-655	14q	101515887	101515983	None	None	None
hsa-miR-487a	14q	101518783	101518862	Up	None	None
hsa-miR-382	14q	101520643	101520718	None	Down	None
hsa-miR-134	14q	101521024	101521096	None	None	None
hsa-miR-668	14q	101521595	101521660	None	None	None
hsa-miR-485-5p	14q	101521764	101521785	None	Down	None
hsa-miR-485-3p	14q	101521801	101521822	None	None	None
hsa-miR-154	14q	101526092	101526175	None	Down	None
hsa-miR-154*	14q	101526092	101526175	None	Down	None
hsa-miR-496	14q	101526910	101527011	None	None	Up
hsa-miR-377	14q	101528387	101528455	None	Down	None
hsa-miR-377*	14q	101528387	101528455	Up	Down	None
hsa-miR-541	14q	101530832	101530915	None	None	None
hsa-miR-541*	14q	101530832	101530915	None	None	None
hsa-miR-409-5p	14q	101531651	101531673	None	Down	None
hsa-miR-409-3p	14q	101531683	101531704	None	Down	None
hsa-miR-412	14q	101531784	101531874	None	None	None
hsa-miR-369-5p	14q	101531943	101531964	None	None	None
hsa-miR-369-3p	14q	101531978	101531998	None	None	None
hsa-miR-410	14q	101532249	101532328	Up	Down	None
hsa-miR-656	14q	101533061	101533138	None	None	None
hsa-miR-211	15q	31357235	31357344	None	None	None
hsa-miR-626	15q	41983783	41983876	None	None	None
hsa-miR-627	15q	42491768	42491864	None	None	None
hsa-miR-147b	15q	45725248	45725327	None	None	None
hsa-miR-628-3p	15q	55665152	55665172	None	None	None
hsa-miR-628-5p	15q	55665189	55665210	None	None	None
hsa-miR-422a	15q	64163129	64163218	None	None	None
hsa-miR-629	15q	70371711	70371807	None	None	None
hsa-miR-629*	15q	70371711	70371807	None	None	None
hsa-miR-630	15q	72879558	72879654	None	None	None
hsa-miR-631	15q	75645952	75646026	Down	None	None
hsa-miR-184	15q	79502130	79502213	None	None	None
hsa-miR-7-2*	15q	89155056	89155165	None	None	None
hsa-miR-662	16p	820183	820277	None	None	None
hsa-miR-1225-3p	16p	2140196	2140217	None	None	None
hsa-miR-1225-5p	16p	2140264	2140285	None	None	None
hsa-miR-940	16p	2321748	2321841	None	None	None
hsa-miR-193b	16p	14397824	14397906	None	None	None
hsa-miR-193b*	16p	14397824	14397906	None	None	None
hsa-miR-484	16p	15737151	15737229	None	None	None
hsa-miR-138-2*	16q	56892430	56892513	None	None	None
hsa-miR-328	16q	67236224	67236298	Down	None	None
hsa-miR-140-5p	16q	69967006	69967027	None	None	None
hsa-miR-140-3p	16q	69967045	69967065	None	None	None
hsa-miR-22	17p	1617197	1617281	None	None	None
hsa-miR-22*	17p	1617197	1617281	None	None	None
hsa-miR-132	17p	1953202	1953302	None	None	None
hsa-miR-132*	17p	1953202	1953302	None	None	None
hsa-miR-212	17p	1953565	1953674	None	None	None
hsa-miR-195	17q	6920934	6921020	Down	None	None
hsa-miR-195*	17q	6920934	6921020	None	None	None
hsa-miR-497	17q	6921230	6921341	Down	None	None
hsa-miR-497*	17q	6921230	6921341	None	Up	None
hsa-miR-324-3p	17q	7126627	7126646	None	None	None
hsa-miR-324-5p	17q	7126661	7126683	None	None	None
hsa-miR-744	17q	11985216	11985313	None	None	None
hsa-miR-744*	17q	11985216	11985313	None	None	None
hsa-miR-33b	17q	17717150	17717245	None	None	None
hsa-miR-33b*	17q	17717150	17717245	Down	None	None
hsa-miR-144	17q	27188551	27188636	None	None	None
hsa-miR-144*	17q	27188551	27188636	None	None	None
hsa-miR-423-5p	17q	28444113	28444135	None	None	None
hsa-miR-423-3p	17q	28444149	28444171	None	None	None
hsa-miR-193a-5p	17q	29887035	29887056	None	None	None
hsa-miR-193a-3p	17q	29887069	29887090	None	None	None
hsa-miR-632	17q	30677128	30677221	None	None	None
hsa-miR-152	17q	46114527	46114613	None	None	None
hsa-miR-10a	17q	46657200	46657309	None	None	None
hsa-miR-10a*	17q	46657200	46657309	None	None	None
hsa-miR-142-3p	17q	56408606	56408628	None	None	None
hsa-miR-142-5p	17q	56408644	56408664	None	None	None
hsa-miR-454	17q	57215119	57215233	None	None	None
hsa-miR-454*	17q	57215119	57215233	None	None	None
hsa-miR-301a	17q	57228497	57228582	None	None	None
hsa-miR-21	17q	57918627	57918698	Down	None	None
hsa-miR-21*	17q	57918627	57918698	None	None	None
hsa-miR-633	17q	61021576	61021673	None	None	None
hsa-miR-634	17q	64783190	64783286	None	None	None
hsa-miR-548d-3p	17q	65467620	65467641	None	None	None
hsa-miR-548d-5p	17q	65467656	65467677	Down	None	None
hsa-miR-635	17q	66420592	66420689	Up	None	None
hsa-miR-636	17q	74732532	74732630	None	None	None
hsa-miR-657	17q	79099076	79099173	None	None	None
hsa-miR-338-3p	17q	79099687	79099708	None	None	Down
hsa-miR-338-5p	17q	79099723	79099744	None	None	None
hsa-miR-1	18q	19408976	19408997	None	None	None
hsa-miR-187	18q	33484781	33484889	None	None	None
hsa-miR-187*	18q	33484781	33484889	None	None	None
hsa-miR-924	18q	37202087	37202139	None	None	None
hsa-miR-122	18q	56118306	56118390	None	None	None
hsa-miR-122*	18q	56118306	56118390	None	None	None
hsa-miR-1227	19p	2234061	2234148	None	None	None
hsa-miR-637	19p	3961412	3961510	None	None	None
hsa-miR-1238	19p	10662798	10662880	Down	None	None
hsa-miR-638	19p	10829080	10829179	None	None	None
hsa-miR-24-2*	19p	13947101	13947173	None	None	Up
hsa-miR-27a	19p	13947254	13947331	None	None	None
hsa-miR-27a*	19p	13947254	13947331	None	None	None
hsa-miR-23a	19p	13947401	13947473	None	None	None
hsa-miR-23a*	19p	13947401	13947473	None	None	None
hsa-miR-181c	19p	13985513	13985622	None	None	None
hsa-miR-181c*	19p	13985513	13985622	None	None	None
hsa-miR-181d	19p	13985689	13985825	None	None	None
hsa-miR-639	19p	14640355	14640452	None	None	None
hsa-miR-640	19p	19545872	19545967	None	None	None
hsa-miR-641	19q	40788450	40788548	None	None	None
hsa-miR-330-3p	19q	46142267	46142289	Down	None	None
hsa-miR-330-5p	19q	46142307	46142328	None	None	None
hsa-miR-769-5p	19q	46522219	46522240	None	None	None
hsa-miR-769-3p	19q	46522258	46522280	None	None	None
hsa-miR-150	19q	50004042	50004125	None	None	None
hsa-miR-150*	19q	50004042	50004125	None	None	None
hsa-miR-99b	19q	52195865	52195934	None	None	None
hsa-miR-99b*	19q	52195865	52195934	None	None	None
hsa-let-7e	19q	52196039	52196117	None	None	None
hsa-let-7e*	19q	52196039	52196117	None	None	None
hsa-miR-125a-5p	19q	52196521	52196544	None	None	None
hsa-miR-125a-3p	19q	52196559	52196580	None	None	None
hsa-miR-643	19q	52785050	52785146	Down	None	None
hsa-miR-512-5p	19q	54169946	54169968	Up	None	None
hsa-miR-512-3p	19q	54169983	54170004	None	None	None
hsa-miR-498	19q	54177451	54177574	None	None	None
hsa-miR-520e	19q	54178965	54179051	None	None	None
hsa-miR-515-5p	19q	54182270	54182293	None	Up	None
hsa-miR-515-3p	19q	54182307	54182328	None	None	None
hsa-miR-519e	19q	54183194	54183277	None	None	None
hsa-miR-519e*	19q	54183194	54183277	None	None	None
hsa-miR-520f	19q	54185413	54185499	None	None	None
hsa-miR-519c-3p	19q	54189776	54189797	None	None	None
hsa-miR-520a-5p	19q	54194149	54194169	None	None	None
hsa-miR-520a-3p	19q	54194187	54194208	None	None	None
hsa-miR-526b	19q	54197647	54197729	None	None	None
hsa-miR-526b*	19q	54197647	54197729	None	None	None
hsa-miR-519b-3p	19q	54198517	54198538	None	None	None
hsa-miR-525-5p	19q	54200801	54200821	None	None	None
hsa-miR-525-3p	19q	54200838	54200859	None	None	None
hsa-miR-523	19q	54201639	54201725	None	None	None
hsa-miR-518f	19q	54203269	54203355	None	None	None
hsa-miR-518f*	19q	54203269	54203355	None	None	None
hsa-miR-520b	19q	54204481	54204541	None	None	None
hsa-miR-518b	19q	54205991	54206073	None	None	None
hsa-miR-520c-3p	19q	54210760	54210781	None	None	None
hsa-miR-518c	19q	54211989	54212089	None	None	None
hsa-miR-518c*	19q	54211989	54212089	None	None	None
hsa-miR-524-5p	19q	54214271	54214292	None	None	None
hsa-miR-524-3p	19q	54214308	54214328	None	None	None
hsa-miR-517a	19q	54215522	54215608	None	None	None
hsa-miR-519d	19q	54216601	54216688	None	None	None
hsa-miR-521	19q	54219901	54219922	None	None	None
hsa-miR-520d-5p	19q	54223365	54223384	None	None	None
hsa-miR-520d-3p	19q	54223403	54223424	None	None	None
hsa-miR-517b	19q	54224330	54224396	None	None	None
hsa-miR-520g	19q	54225420	54225509	None	None	None
hsa-miR-518e	19q	54233092	54233179	None	None	None
hsa-miR-518e*	19q	54233092	54233179	None	None	None
hsa-miR-518a-3p	19q	54234310	54234331	None	None	None
hsa-miR-518d-5p	19q	54238146	54238167	None	None	None
hsa-miR-518d-3p	19q	54238183	54238203	None	None	None
hsa-miR-517c	19q	54244567	54244661	None	None	None
hsa-miR-520h	19q	54245766	54245853	None	None	None
hsa-miR-522	19q	54254465	54254551	None	None	None
hsa-miR-527	19q	54257272	54257356	None	None	None
hsa-miR-516a-5p	19q	54260010	54260032	None	None	None
hsa-miR-516a-3p	19q	54260055	54260072	None	None	None
hsa-miR-372	19q	54291144	54291210	None	None	None
hsa-miR-373	19q	54291959	54292027	None	None	None
hsa-miR-373*	19q	54291959	54292027	None	None	None
hsa-miR-935	19q	54485561	54485651	None	None	None
hsa-miR-645	20q	49202323	49202416	None	None	None
hsa-miR-296-3p	20q	57392681	57392702	None	None	None
hsa-miR-296-5p	20q	57392716	57392736	None	None	None
hsa-miR-298	20q	57393281	57393368	None	None	None
hsa-miR-646	20q	58883532	58883625	None	None	None
hsa-miR-941	20q	62550848	62550870	None	None	None
hsa-miR-647	20q	62573984	62574079	None	None	None
hsa-miR-99a	21q	17911409	17911489	None	None	None
hsa-miR-99a*	21q	17911409	17911489	None	None	None
hsa-let-7c	21q	17912148	17912231	None	None	None
hsa-let-7c*	21q	17912148	17912231	None	None	None
hsa-miR-125b-2*	21q	17962557	17962645	None	None	None
hsa-miR-155	21q	26946292	26946356	None	None	None
hsa-miR-155*	21q	26946292	26946356	None	None	Up
hsa-miR-802	21q	37093013	37093106	None	None	None
hsa-miR-648	22q	18463634	18463727	None	None	None
hsa-miR-185	22q	20020662	20020743	None	None	None
hsa-miR-185*	22q	20020662	20020743	None	None	None
hsa-miR-649	22q	21388465	21388561	None	None	None
hsa-miR-301b	22q	22007270	22007347	None	None	None
hsa-miR-130b	22q	22007593	22007674	None	None	None
hsa-miR-130b*	22q	22007593	22007674	None	None	None
hsa-miR-650	22q	23165270	23165365	None	None	None
hsa-miR-658	22q	38240279	38240378	None	None	None
hsa-miR-659	22q	38243685	38243781	None	None	None
hsa-miR-33a	22q	42296948	42297016	None	Up	None
hsa-miR-33a*	22q	42296948	42297016	Down	Up	None
hsa-let-7b	22q	46509566	46509648	None	None	None
hsa-let-7b*	22q	46509566	46509648	Down	None	None
hsa-miR-651	Xp	8095006	8095102	None	Up	None
hsa-miR-221	Xp	45605585	45605694	None	None	None
hsa-miR-221*	Xp	45605585	45605694	None	None	None
hsa-miR-222	Xp	45606421	45606530	None	None	None
hsa-miR-222*	Xp	45606421	45606530	None	None	None
hsa-miR-532-5p	Xp	49767773	49767794	None	None	None
hsa-miR-532-3p	Xp	49767810	49767831	None	None	None
hsa-miR-188-5p	Xp	49768123	49768143	None	None	None
hsa-miR-188-3p	Xp	49768162	49768182	None	None	None
hsa-miR-362-5p	Xp	49773576	49773599	None	None	None
hsa-miR-362-3p	Xp	49773613	49773634	None	None	None
hsa-miR-501-5p	Xp	49774343	49774364	None	None	None
hsa-miR-501-3p	Xp	49774380	49774401	None	None	None
hsa-miR-660	Xp	49777849	49777945	None	None	None
hsa-miR-502-5p	Xp	49779221	49779241	None	None	None
hsa-miR-502-3p	Xp	49779257	49779278	None	None	None
hsa-miR-98	Xp	53583184	53583302	None	None	None
hsa-let-7f-2*	Xp	53584153	53584235	None	None	None
hsa-miR-223	Xq	65238712	65238821	Down	None	None
hsa-miR-223*	Xq	65238712	65238821	None	None	None
hsa-miR-421	Xq	73438212	73438296	None	None	None
hsa-miR-374b	Xq	73438382	73438453	None	None	None
hsa-miR-374b*	Xq	73438382	73438453	None	None	None
hsa-miR-545	Xq	73506939	73507044	None	None	None
hsa-miR-545*	Xq	73506939	73507044	None	None	None
hsa-miR-374a	Xq	73507121	73507192	None	None	None
hsa-miR-374a*	Xq	73507121	73507192	None	None	None
hsa-miR-384	Xq	76139698	76139785	None	Up	None
hsa-miR-325	Xq	76225829	76225926	None	None	None
hsa-miR-361-3p	Xq	85158646	85158668	None	None	None
hsa-miR-361-5p	Xq	85158686	85158707	None	None	Down
hsa-miR-652	Xq	109298557	109298654	Down	Up	None
hsa-miR-448	Xq	114058017	114058127	Up	None	None
hsa-miR-766	Xq	118780701	118780811	Down	None	None
hsa-miR-363	Xq	133303408	133303482	Down	Up	None
hsa-miR-363*	Xq	133303408	133303482	None	None	None
hsa-miR-92a-2*	Xq	133303568	133303642	None	None	None
hsa-miR-19b-2*	Xq	133303701	133303796	None	Up	None
hsa-miR-20b	Xq	133303839	133303907	None	None	None
hsa-miR-20b*	Xq	133303839	133303907	None	None	None
hsa-miR-18b	Xq	133304071	133304141	None	Up	None
hsa-miR-18b*	Xq	133304071	133304141	None	None	None
hsa-miR-106a	Xq	133304228	133304308	None	Up	None
hsa-miR-106a*	Xq	133304228	133304308	None	Up	None
hsa-miR-450b-3p	Xq	133674224	133674245	None	None	None
hsa-miR-450b-5p	Xq	133674261	133674282	Up	None	None
hsa-miR-542-3p	Xq	133675394	133675415	Up	None	None
hsa-miR-542-5p	Xq	133675430	133675452	Up	None	None
hsa-miR-503	Xq	133680358	133680428	Up	None	None
hsa-miR-424	Xq	133680644	133680741	Up	None	None
hsa-miR-424*	Xq	133680644	133680741	None	None	None
hsa-miR-934	Xq	135633037	135633119	None	None	None
hsa-miR-504	Xq	137749872	137749954	Down	None	None
hsa-miR-505	Xq	139006307	139006390	Down	Up	Up
hsa-miR-505*	Xq	139006307	139006390	Down	None	Up
hsa-miR-890	Xq	145075793	145075869	None	None	None
hsa-miR-888	Xq	145076302	145076378	None	None	Up
hsa-miR-888*	Xq	145076302	145076378	None	None	None
hsa-miR-892a	Xq	145078187	145078261	None	None	None
hsa-miR-892b	Xq	145078716	145078792	None	None	None
hsa-miR-891b	Xq	145082571	145082649	None	None	None
hsa-miR-891a	Xq	145109312	145109390	None	None	None
hsa-miR-513c	Xq	146271222	146271305	None	None	None
hsa-miR-513b	Xq	146280562	146280645	None	None	None
hsa-miR-513a-3p	Xq	146295016	146295038	None	None	None
hsa-miR-513a-5p	Xq	146295056	146295073	None	None	None
hsa-miR-506	Xq	146312238	146312361	None	None	None
hsa-miR-507	Xq	146312502	146312595	None	None	None
hsa-miR-508-3p	Xq	146318463	146318485	None	None	None
hsa-miR-508-5p	Xq	146318498	146318520	None	None	None
hsa-miR-509-3p	Xq	146340293	146340314	None	None	None
hsa-miR-509-5p	Xq	146340329	146340349	None	None	None
hsa-miR-509-3-5p	Xq	146341214	146341235	None	None	None
hsa-miR-510	Xq	146353853	146353926	None	None	None
hsa-miR-224	Xq	151127050	151127130	Down	Up	Up
hsa-miR-452	Xq	151128100	151128184	None	Up	Up
hsa-miR-452*	Xq	151128100	151128184	None	None	None
hsa-miR-767-3p	Xq	151561919	151561941	None	None	None
hsa-miR-767-5p	Xq	151561953	151561975	None	None	None
