# Supplementary material for: Tensor GSVD of Patient- and Platform-Matched Tumor and Normal DNA Copy-Number Profiles Uncovers Chromosome Arm-Wide Patterns of Tumor-Exclusive Platform-Consistent Alterations Encoding for Cell Transformation and Predicting Ovarian Cancer Survival
Source: PLoS One. 2015 Apr 15;10(4):e0121396. doi: 10.1371/journal.pone.0121396 (PMC4398562; doi:10.1371/journal.pone.0121396)
Supplement: S6 Dataset — A tab-delimited text format file tabulating differential expression of 175 antibodies that probe for 136 autosomal and X chromosome proteins in the 6p+12p, 7p, and Xq tensor GSVD classes. The protein expression profiles of 282 patients are available in tab-delimited text format files at http://www.alterlab.org/OV_prognosis/. (TXT) [file pone.0121396.s008.txt]

Gene_Symbol	Chromosome	Chromosome_Start	Chromosome_End	Antibody_ID	Measurement_Type	Residue	6p+12p	7p	Xq
PARK7	1p	8021713	8045342	DJ-1-R-C	Protein_Level	None	None	None	None
ERRFI1	1p	8071779	8086393	MIG-6-M-V	Protein_Level	None	None	None	None
FRAP1	1p	11166587	11322608	mTOR-R-V	Protein_Level	None	None	None	None
CASP9	1p	15817895	15850940	Caspase-9_cleavedD330-R-C	Protein_Level	cleavedD330	None	None	None
STMN1	1p	26210676	26232993	Stathmin-R-V	Protein_Level	None	None	None	None
RPS6KA1	1p	26856248	26901520	p90RSK_pT359_S363-R-C	Phosphorylation	pT359	Up	None	None
LCK	1p	32716839	32751766	Lck-R-V	Protein_Level	None	None	None	None
YBX1	1p	43148065	43168020	YB-1-R-V	Protein_Level	None	None	None	None
YBX1	1p	43148065	43168020	YB-1_pS102-R-V	Phosphorylation	pS102	Up	None	None
PRDX1	1p	45976706	45987610	PRDX1-R-NA	Protein_Level	None	None	None	None
JUN	1p	59246462	59249785	c-Jun_pS73-R-C	Phosphorylation	pS73	None	None	None
SHC1	1q	154934773	154946959	Shc_pY317-R-NA	Phosphorylation	pY317	Down	None	None
RAB25	1q	156030965	156040295	Rab25-R-C	Protein_Level	None	Down	Down	None
PEA15	1q	160175124	160185162	Pea-15-R-V	Protein_Level	None	None	None	None
PTGS2	1q	186640943	186649559	COX-2-R-C	Protein_Level	None	Down	None	None
PARP1	1q	226548391	226595801	PARP_cleaved-M-C	Protein_Level	None	None	None	None
AKT3	1q	243663021	244006584	Akt-R-V	Protein_Level	None	None	None	None
AKT3	1q	243663021	244006584	Akt_pS473-R-V	Phosphorylation	pS473	None	None	None
AKT3	1q	243663021	244006584	Akt_pT308-R-V	Phosphorylation	pT308	None	None	None
MSH2	2p	47630205	47710367	MSH2-M-C	Protein_Level	None	None	None	None
MSH6	2p	48010220	48034092	MSH6-R-C	Protein_Level	None	None	None	None
BCL2L11	2q	111878490	111926022	Bim-R-V	Protein_Level	None	None	Up	None
PDK1	2q	173420696	173463862	PDK1_pS241-R-V	Phosphorylation	pS241	None	Down	None
CASP8	2q	202098165	202146638	Caspase-8-M-C	Protein_Level	None	None	None	None
FN1	2q	216225178	216300791	Fibronectin-R-C	Protein_Level	None	None	None	None
XRCC5	2q	216974019	217071016	Ku80-R-C	Protein_Level	None	None	None	None
IGFBP2	2q	217498126	217529158	IGFBP2-R-V	Protein_Level	None	None	None	None
IRS1	2q	227596032	227663506	IRS1-R-V	Protein_Level	None	Up	None	None
RAF1	3p	12625099	12705700	C-Raf-R-V	Protein_Level	None	None	None	None
RAF1	3p	12625099	12705700	C-Raf_pS338-R-C	Phosphorylation	pS338	None	None	None
CTNNB1	3p	41240941	41281939	beta-Catenin-R-V	Protein_Level	None	None	None	None
SETD2	3p	47057897	47205467	SETD2-R-NA	Protein_Level	None	Down	None	None
PRKCD	3p	53195222	53226733	PKC-delta_pS664-R-V	Phosphorylation	pS664	None	None	None
GSK3B	3q	119540802	119813264	GSK3-alpha-beta-M-V	Protein_Level	None	None	None	None
GSK3B	3q	119540802	119813264	GSK3-alpha-beta_pS21_S9-R-V	Phosphorylation	pS21	None	None	None
WWTR1	3q	149235021	149375812	TAZ_pS89-R-C	Phosphorylation	pS89	Up	None	None
PIK3CA	3q	178866310	178952497	PI3K-p110-alpha-R-C	Protein_Level	None	None	None	None
DVL3	3q	183873283	183891314	Dvl3-R-V	Protein_Level	None	None	None	None
KIT	4q	55524094	55606881	c-Kit-R-V	Protein_Level	None	None	None	None
KDR	4q	55944425	55991762	VEGFR2-R-C	Protein_Level	None	None	None	None
EIF4E	4q	99799606	99851786	eIF4E-R-V	Protein_Level	None	None	None	None
NFKB1	4q	103422485	103538459	NF-kB-p65_pS536-R-C	Phosphorylation	pS536	None	Up	None
INPP4B	4q	142949181	143767604	INPP4B-G-C	Protein_Level	None	None	None	None
SMAD1	4q	146402950	146480325	Smad1-R-V	Protein_Level	None	None	Up	None
PRKAA1	5p	40759480	40798297	AMPK_alpha-R-C	Protein_Level	None	None	None	None
PRKAA1	5p	40759480	40798297	AMPK_pT172-R-V	Phosphorylation	pT172	None	None	None
ITGA2	5q	52285155	52390609	CD49b-M-V	Protein_Level	None	None	None	None
CCNB1	5q	68462836	68474070	Cyclin_B1-R-V	Protein_Level	None	None	None	None
RAD50	5q	131892615	131980313	Rad50-M-C	Protein_Level	None	None	None	None
CTNNA1	5q	138089106	138270723	alpha-Catenin-M-V	Protein_Level	None	None	None	None
MAPK9	5q	179660594	179719071	JNK2-R-C	Protein_Level	None	None	None	None
HSPA1A	6p	31783291	31785719	HSP70-R-C	Protein_Level	None	None	None	None
BAK1	6p	33540322	33548070	Bak-R-C	Protein_Level	None	None	None	None
MAPK14	6p	35995453	36079013	p38_MAPK-R-C	Protein_Level	None	Down	None	None
MAPK14	6p	35995453	36079013	p38_pT180_Y182-R-V	Phosphorylation	pT180	None	Down	None
CDKN1A	6p	36646455	36655116	p21-R-C	Protein_Level	None	None	None	None
FOXO3	6q	108882068	109005971	FOXO3a-R-C	Protein_Level	None	None	None	None
FOXO3	6q	108882068	109005971	FOXO3a_pS318_S321-R-C	Phosphorylation	pS318	None	None	None
ESR1	6q	152011630	152424408	ER-alpha-R-V	Protein_Level	None	None	None	None
ESR1	6q	152011630	152424408	ER-alpha_pS118-R-V	Phosphorylation	pS118	None	None	None
ANLN	7p	36429432	36493400	ANLN-M-NA	Protein_Level	None	None	None	None
EGFR	7p	55086724	55224644	EGFR-R-C	Protein_Level	None	None	None	None
EGFR	7p	55086724	55224644	EGFR_pY1068-R-V	Phosphorylation	pY1068	None	None	None
EGFR	7p	55086724	55224644	EGFR_pY1173-R-C	Phosphorylation	pY1173	None	None	None
EGFR	7p	55086724	55224644	EGFR_pY992-R-V	Phosphorylation	pY992	None	None	None
CAV1	7q	116166346	116201239	Caveolin-1-R-V	Protein_Level	None	None	None	None
MET	7q	116312458	116438440	c-Met-M-C	Protein_Level	None	None	Down	None
MET	7q	116312458	116438440	c-Met_pY1235-R-C	Phosphorylation	pY1235	None	None	Up
BRAF	7q	140433812	140624564	B-Raf-M-NA	Protein_Level	None	None	Up	None
EIF4EBP1	8p	37888019	37917883	4E-BP1-R-V	Protein_Level	None	None	None	None
EIF4EBP1	8p	37888019	37917883	4E-BP1_pS65-R-V	Phosphorylation	pS65	None	None	None
EIF4EBP1	8p	37888019	37917883	4E-BP1_pT170-R-V	Phosphorylation	pT170	None	Up	None
EIF4EBP1	8p	37888019	37917883	4E-BP1_pT37-R-V	Phosphorylation	pT37	None	Up	None
SNAI2	8q	49830238	49833999	Snail-M-C	Protein_Level	None	None	None	None
MYC	8q	128748314	128753680	c-Myc-R-C	Protein_Level	None	None	None	None
PTK2	8q	141668480	142011412	FAK-R-C	Protein_Level	None	None	None	None
RPS6	9p	19376253	19380235	S6-R-NA	Protein_Level	None	None	None	None
RPS6	9p	19376253	19380235	S6_pS235_S236-R-V	Phosphorylation	pS235	None	None	None
RPS6	9p	19376253	19380235	S6_pS240_S244-R-V	Phosphorylation	pS240	None	None	None
ANXA1	9q	75766780	75785307	Annexin_I-R-V	Protein_Level	None	None	None	None
NOTCH1	9q	139388895	139440238	Notch1-R-V	Protein_Level	None	None	None	None
PTCH1	9q	98205263	98279247	PTCH-R-C	Protein_Level	None	None	None	None
SYK	9q	93564011	93660842	Syk-M-V	Protein_Level	None	None	None	None
GATA3	10p	8096666	8117164	GATA3-M-V	Protein_Level	None	None	None	None
CDC2	10q	62538212	62554610	CDK1-R-V	Protein_Level	None	None	None	None
PTEN	10q	89623194	89728532	PTEN-R-V	Protein_Level	None	None	None	None
CASP7	10q	115469103	115490668	Caspase-7_cleavedD198-R-C	Protein_Level	cleavedD198	None	None	None
CCND1	11q	69455872	69469242	Cyclin_D1-R-V	Protein_Level	None	None	None	None
GAB2	11q	77926335	78128868	GAB2-R-V	Protein_Level	None	None	Up	None
MRE11A	11q	94150468	94227040	Mre11-R-C	Protein_Level	None	None	None	None
PGR	11q	100900354	100999794	PR-R-V	Protein_Level	None	None	None	None
YAP1	11q	101981191	102104154	YAP-R-V	Protein_Level	None	None	None	None
YAP1	11q	101981191	102104154	YAP_pS127-R-C	Phosphorylation	pS127	None	None	None
BIRC2	11q	102217912	102249401	cIAP-R-V	Protein_Level	None	None	None	None
ATM	11q	108093558	108239826	ATM-R-NA	Protein_Level	None	None	None	None
CHEK1	11q	125495030	125527042	Chk1-R-V	Protein_Level	None	None	None	None
CHEK1	11q	125495030	125527042	Chk1_pS345-R-C	Phosphorylation	pS345	None	None	None
CDKN1B	12p	12870203	12875316	p27-R-V	Protein_Level	None	Up	None	None
CDKN1B	12p	12870203	12875316	p27_pT157-R-C	Phosphorylation	pT157	None	None	None
CDKN1B	12p	12870203	12875316	p27_pT198-R-V	Phosphorylation	pT198	None	None	None
KRAS	12p	25357722	25403865	K-Ras-M-C	Protein_Level	None	None	None	None
ERBB3	12q	56473808	56497291	HER3-M-C	Protein_Level	None	None	None	None
ERBB3	12q	56473808	56497291	HER3_pY1298-R-V	Phosphorylation	pY1298	None	None	None
ACACB	12q	109577202	109706030	ACC_pS79-R-V	Phosphorylation	pS79	None	None	None
PXN	12q	120648241	120687964	Paxillin-R-V	Protein_Level	None	None	None	None
DIABLO	12q	122692208	122711115	Smac-M-V	Protein_Level	None	Up	Down	None
RB1	13q	48877882	49056026	Rb-M-V	Protein_Level	None	None	Down	None
RB1	13q	48877882	49056026	Rb_pS807_S811-R-V	Phosphorylation	pS807	None	None	None
AKT1	14q	105235687	105262080	Akt-R-V	Protein_Level	None	None	None	None
AKT1	14q	105235687	105262080	Akt_pS473-R-V	Phosphorylation	pS473	None	None	None
AKT1	14q	105235687	105262080	Akt_pT308-R-V	Phosphorylation	pT308	None	None	None
RAD51	15q	40987326	41024356	Rad51-M-C	Protein_Level	None	None	None	None
TP53BP1	15q	43699411	43802707	53BP1-R-C	Protein_Level	None	None	None	None
MAP2K1	15q	66679210	66783882	MEK1-R-V	Protein_Level	None	None	None	None
MAP2K1	15q	66679210	66783882	MEK1_pS217_S221-R-V	Phosphorylation	pS217	None	None	None
SMAD3	15q	67358194	67487533	Smad3-R-V	Protein_Level	None	Up	None	None
IGF1R	15q	99192760	99507759	IGF-1R-beta-R-C	Protein_Level	None	None	None	None
TSC2	16p	2097989	2138713	Tuberin-R-C	Protein_Level	None	None	None	None
EEF2K	16p	22217592	22300066	eEF2K-R-V	Protein_Level	None	None	None	None
MAPK3	16p	30125426	30134630	MAPK_pT202_Y204-R-V	Phosphorylation	pT202	None	None	None
CDH3	16q	68678150	68732957	P-Cadherin-R-C	Protein_Level	None	None	None	None
CDH1	16q	68771194	68869444	E-Cadherin-R-V	Protein_Level	None	None	None	None
YWHAE	17p	1247833	1303556	14-3-3_epsilon-M-C	Protein_Level	None	None	None	None
CLDN7	17p	7163221	7166512	Claudin-7-R-V	Protein_Level	None	None	None	None
TP53	17p	7571719	7578811	p53-R-V	Protein_Level	None	None	None	None
ACACA	17q	35441926	35716059	ACC1-R-C	Protein_Level	None	None	None	None
ACACA	17q	35441927	35766902	ACC_pS79-R-V	Phosphorylation	pS79	None	None	None
ERBB2	17q	37856230	37884915	HER2-M-V	Protein_Level	None	None	None	None
ERBB2	17q	37856230	37884915	HER2_pY1248-R-V	Phosphorylation	pY1248	None	None	None
STAT5A	17q	40439564	40463960	STAT5-alpha-R-V	Protein_Level	None	None	None	None
STAT3	17q	40465342	40540513	STAT3_pY705-R-V	Phosphorylation	pY705	None	None	None
BECN1	17q	40962149	40976310	Beclin-G-V	Protein_Level	None	Down	None	None
MAPT	17q	43971747	44105699	Tau-M-C	Protein_Level	None	None	None	None
RPS6KB1	17q	57970406	58027786	p70S6K-R-V	Protein_Level	None	None	None	None
RPS6KB1	17q	57970406	58027786	p70S6K_pT389-R-V	Phosphorylation	pT389	None	None	None
PECAM1	17q	62396777	62407083	CD31-M-V	Protein_Level	None	None	None	None
PRKCA	17q	64298925	64806862	PKC-alpha-M-V	Protein_Level	None	None	None	None
PRKCA	17q	64298925	64806862	PKC-alpha_pS657-R-V	Phosphorylation	pS657	None	None	None
CDH2	18q	25530929	25757445	N-Cadherin-R-V	Protein_Level	None	None	None	None
SMAD4	18q	48556582	48611411	Smad4-M-C	Protein_Level	None	None	None	None
BCL2	18q	60790578	60986613	Bcl-2-M-V	Protein_Level	None	None	None	None
STK11	19p	1205797	1228434	LBK1-M-NA	Protein_Level	None	None	None	None
EEF2	19p	3976053	3985461	eEF2-R-V	Protein_Level	None	None	None	None
NOTCH3	19p	15270443	15311792	Notch3-R-C	Protein_Level	None	None	None	None
CCNE1	19q	30302900	30315215	Cyclin_E1-M-V	Protein_Level	None	None	None	None
AKT2	19q	40736224	40791302	Akt-R-V	Protein_Level	None	None	None	None
AKT2	19q	40736224	40791302	Akt_pS473-R-V	Phosphorylation	pS473	None	None	None
AKT2	19q	40736224	40791302	Akt_pT308-R-V	Phosphorylation	pT308	None	None	None
GSK3A	19q	42734338	42746736	GSK3-alpha-beta-M-V	Protein_Level	None	None	None	None
GSK3A	19q	42734338	42746736	GSK3-alpha-beta_pS21_S9-R-V	Phosphorylation	pS21	None	None	None
XRCC1	19q	44047463	44079730	XRCC1-R-C	Protein_Level	None	None	None	None
ERCC1	19q	45910590	45927177	ERCC1-M-C	Protein_Level	None	None	None	None
VASP	19q	46010687	46030240	VASP-R-C	Protein_Level	None	None	None	None
BAX	19q	49458116	49464519	Bax-R-V	Protein_Level	None	None	None	None
AKT1S1	19q	50372290	50381613	PRAS40_pT246-R-V	Phosphorylation	pT246	None	None	None
PCNA	20p	5095598	5107268	PCNA-M-V	Protein_Level	None	None	Up	None
BCL2L1	20q	30252260	30310656	Bcl-X-R-C	Protein_Level	None	None	None	None
BCL2L1	20q	30252260	30310656	Bcl-xL-R-C	Protein_Level	None	None	None	None
SRC	20q	35974530	36033835	Src-M-V	Protein_Level	None	None	None	None
SRC	20q	35974530	36033835	Src_pY416-R-C	Phosphorylation	pY416	None	None	None
SRC	20q	35974530	36033835	Src_pY527-R-V	Phosphorylation	pY527	None	None	None
TGM2	20q	36766350	36793700	Transglutaminase-M-V	Protein_Level	None	None	None	None
NCOA3	20q	46130600	46285621	AIB1-M-V	Protein_Level	None	None	None	None
COL6A1	21q	47401662	47424963	Collagen_VI-R-V	Protein_Level	None	None	None	None
BID	22q	18216905	18257261	Bid-R-C	Protein_Level	None	None	None	None
MAPK1	22q	22113946	22221970	ERK2-R-NA	Protein_Level	None	None	None	None
MAPK1	22q	22113947	22221970	MAPK_pT202_Y204-R-V	Phosphorylation	pT202	None	None	None
CHEK2	22q	29083730	29137822	Chk2-M-C	Protein_Level	None	None	None	None
CHEK2	22q	29083730	29137822	Chk2_pT68-R-C	Phosphorylation	pT68	None	None	None
XBP1	22q	29190547	29196560	XBP1-G-C	Protein_Level	None	None	None	None
NF2	22q	29999544	30094589	NF2-R-C	Protein_Level	None	None	None	None
ARAF	Xp	47420498	47425373	A-Raf_pS299-R-NA	Phosphorylation	pS299	None	None	None
RBM3	Xp	48432740	48439553	RBM3-M-NA	Protein_Level	None	None	None	Down
AR	Xq	66763873	66950461	AR-R-V	Protein_Level	None	None	None	None
XIAP	Xq	122993662	123047829	XIAP-R-C	Protein_Level	None	Down	None	None
